# Supplementary material for: Sparse feature selection for classification and prediction of metastasis in endometrial cancer
Source: BMC Genomics. 2017 Mar 27;18(Suppl 3):233. doi: 10.1186/s12864-017-3604-y (PMC5374706; doi:10.1186/s12864-017-3604-y)
Supplement: Additional file 1 — List and description of supplemental tables. Table S1. This table contains the measurements of 1428 micro-RNAs for 94 Samples. The rows correspond to the features (miRNA) and the columns correspond to the samples. The samples consist of 47 lymph node-positive and 47 lymph node-negative samples. 43.75% of the entries in this sheet are NaN. It contains measurements for 213 miRNAs of 86 samples. Out of those 86 samples, 43 are lymph node-positive, and the remaining 43 are lymph node-negative. A sample whose label has the term IB or IC belongs to a lymph node-negative patient, whereas a sample with a label containing IIIC belong to a lymph node-positive patient. A lymph node-positive or neagtive status was defined empiracally during pimary staging. Table S2. This table contains a subset of the raw data, used for training the classifier. This data was obtained by removing four patients from each class, and 1,215 features. It contains measurements for 213 miRNAs of 86 samples. Out of those 86 samples, 43 are lymph node-positive, and the remaining 43 are lymph node-negative. Table S3. This table contains the normalized version of the training data. The following procedure is used for normalization: 1) From each entry of the i-th row vector (i-th feature vector), we subtract the mean value m i of the i-th row vector computed over all the 86 samples. 2) Multiply each entry of the i-th row vector by a scale factor s i so that the resulting vector has euclidean norm equal to the square root of 86. Table S4. The lone star algorithm selected 18 final features. This sheet contains the 20 best classifiers based on these eightteen features, sorted with respect to accuracy. The sensitivity, specificity and accuracy figures (columns T, U and V) are based on the classification of the 86 samples in the training data by the corresponding classifier.Table S5. This table shows the classifier obtained by taking the average of the classifiers in Sheet 4. In particular, we average the number [file 12864_2017_3604_MOESM1_ESM.xlsx]

## Sheet: 1 Raw_Data
Supplemental Table 1. Training Cohort, Raw Data
Probes	Gene Symbol	hsa_mirbase	UTSW#01-IC	UTSW#02-IC	UTSW#03-IB	UTSW#04-IB	UTSW#05-IB	UTSW#06-IB	UTSW#07-IC	UTSW#08-IB	UTSW#09-IB	UTSW#10-IC	UTSW#11-IB	UTSW#12-IC	UTSW#13-IB	UTSW#14-IB	UTSW#15-IC	UTSW#16-IB	UTSW#18-IB	UTSW#19-IB	UTSW#20-IC	UTSW#21-IC	UTSW#22-IC	UTSW#23-IB	UTSW#24-IB	UTSW#25-IC	UTSW#26-IB	UTSW#27-IB	UTSW#28-IC	UTSW#29-IB	UTSW#30-IB	UTSW#31-IB	UTSW#32-IIIC	UTSW#33-IIIC	UTSW#34-IIIC	UTSW#36-IC	UTSW#37-IIIC	UTSW#38-IIIC	UTSW#39-IIIC	UTSW#40-IIIC	UTSW#41-IIIC	UTSW#42-IC	UTSW#43-IIIC	UTSW#44-IC	UTSW#45-IIIC	UTSW#46-IC	UTSW#47-IC	UTSW#48-IC	UTSW#49-IC
146014	bkv-miR-B1-3p	bkv-miR-B1-3p/jcv-miR-J1-3p	8.08	6.87	7.53	NaN	NaN	NaN	NaN	NaN	NaN	NaN	NaN	NaN	NaN	NaN	NaN	NaN	NaN	NaN	NaN	NaN	8.32	7.85	6.07	NaN	NaN	NaN	NaN	NaN	NaN	5.71	NaN	NaN	NaN	7.95	NaN	NaN	NaN	NaN	NaN	NaN	NaN	NaN	7.73	NaN	NaN	NaN	NaN
146185	bkv-miR-B1-5p	bkv-miR-B1-5p	9.73	9.99	9.37	8.91	NaN	9.62	NaN	7.62	8.08	8.38	9.82	7.66	NaN	10.28	6.5	9.03	8.4	9.74	8	10.43	12.53	11.04	10.66	NaN	8.56	NaN	7.99	NaN	6.76	9.72	6.5	8.81	8.69	10.64	10.54	8.5	10.01	9.99	11.68	NaN	8.55	7.62	11.61	9.67	NaN	9.67	7.81
17415	ebv-miR-BART10	ebv-miR-BART10	9.01	9.37	9.69	8.61	NaN	NaN	NaN	NaN	6.82	NaN	NaN	NaN	NaN	NaN	NaN	NaN	NaN	NaN	NaN	NaN	8.64	6.04	7.25	NaN	NaN	NaN	NaN	NaN	NaN	NaN	NaN	6.7	NaN	6.72	7.05	NaN	NaN	NaN	7.02	NaN	NaN	NaN	8.14	NaN	NaN	NaN	NaN
42485	ebv-miR-BART10*	ebv-miR-BART10*	9.34	9.04	9.54	9.01	NaN	10.03	NaN	4.84	NaN	8.85	6.94	NaN	8.07	6.34	9.33	NaN	8.07	8.93	8.58	10.18	9.46	9.46	9.03	7.39	6.87	8.25	NaN	9.71	10.23	10.21	6.6	NaN	8.56	9.66	10.12	9.26	8.7	12.2	11.16	9.41	7.38	5.71	9.34	NaN	NaN	10.2	6.83
42545	ebv-miR-BART11-3p	ebv-miR-BART11-3p	9.8	9.41	8.82	8.24	NaN	NaN	NaN	NaN	5.85	NaN	6.45	NaN	NaN	8.72	NaN	NaN	8.6	NaN	NaN	7.49	11.03	9.3	8.71	NaN	NaN	7.44	NaN	NaN	NaN	9.14	NaN	NaN	NaN	9.6	9.32	7.38	7.89	9.05	10.31	NaN	7.97	NaN	11.63	6.66	NaN	9.68	NaN
17283	ebv-miR-BART11-5p	ebv-miR-BART11-5p	8.91	8.43	8.56	8.66	NaN	NaN	NaN	NaN	NaN	NaN	NaN	NaN	NaN	NaN	NaN	NaN	NaN	9.5	NaN	NaN	7.52	9.73	9.2	NaN	NaN	NaN	NaN	NaN	NaN	8.41	NaN	NaN	NaN	8.9	14.36	NaN	NaN	NaN	NaN	NaN	NaN	NaN	NaN	7.3	NaN	NaN	NaN
17306	ebv-miR-BART12	ebv-miR-BART12	10.6	10.08	10.2	10.07	5.92	10.31	6.41	9.14	9.84	10.42	7.94	NaN	6.73	8.15	8.21	9.59	6.81	10.03	7.14	7.03	8.91	10.29	9.7	7.76	6.09	8.72	7.31	7.58	10.6	9.92	7.39	8.1	9.87	10.52	11.1	10.36	9.42	10.7	9.67	10.17	9.31	8.25	9.75	8.82	NaN	9.3	NaN
27537	ebv-miR-BART13	ebv-miR-BART13	12.96	13.28	13.07	12.7	10.92	13.06	11.47	11.45	12.26	12.24	12.69	12.1	11.7	12.16	11.31	12.19	12.43	12.54	11.68	13.42	15.22	14.2	13.41	10.82	12.27	12.11	12.2	10.72	12.94	12.31	12.02	12.65	12.57	13.61	14.23	12.72	12.62	14.05	13.21	12.2	12.04	12.1	13.96	12.34	11.34	12.54	11.7
42882	ebv-miR-BART13*	ebv-miR-BART13*	7.93	NaN	6.84	6.83	NaN	8.57	NaN	NaN	NaN	NaN	NaN	NaN	NaN	NaN	NaN	9.03	NaN	9.01	NaN	NaN	8.99	8.05	7.88	NaN	NaN	NaN	NaN	NaN	7.13	7.95	NaN	NaN	NaN	6.76	9.57	NaN	NaN	6.96	NaN	6.29	NaN	NaN	6.77	NaN	NaN	7.37	NaN
17519	ebv-miR-BART1-3p	ebv-miR-BART1-3p	9.99	10.02	9.6	9.57	NaN	8.4	NaN	8.53	9.41	9.31	9.32	8.75	9.28	9.5	NaN	7.86	8.99	10.23	9.52	9.73	9.89	10.94	10.27	NaN	NaN	8.39	NaN	NaN	10.12	10.07	8.85	9.23	NaN	10.03	9.8	9.81	10.52	12.16	9.55	7.31	8.37	9.58	8.76	8.84	7.27	8.93	7.59
17623	ebv-miR-BART14	ebv-miR-BART14	8.8	8.23	8.91	8.11	NaN	8.05	NaN	NaN	NaN	NaN	6.7	NaN	NaN	NaN	NaN	NaN	NaN	NaN	NaN	6.67	11.19	9.97	8.84	NaN	NaN	NaN	NaN	NaN	NaN	NaN	NaN	NaN	NaN	8.34	8.91	9.53	NaN	7.06	8.43	7.72	NaN	NaN	8.62	NaN	NaN	NaN	NaN
17655	ebv-miR-BART14*	ebv-miR-BART14*	9.64	9.84	9.54	9.14	NaN	8.58	NaN	NaN	8.52	9.25	8.72	7.57	NaN	8.83	NaN	9.86	NaN	9.74	7.62	9	8.69	10.92	10.8	NaN	NaN	NaN	NaN	NaN	NaN	7.55	6.76	8.73	NaN	9.61	9.33	9.33	9.37	10.92	9.06	8.24	NaN	8.16	8.44	6.89	NaN	6.79	NaN
42897	ebv-miR-BART15	ebv-miR-BART15	9.12	8.25	9.32	8.37	NaN	7.34	NaN	NaN	NaN	8.72	NaN	NaN	NaN	NaN	NaN	6.48	NaN	8.7	NaN	NaN	8.98	9.4	7.71	NaN	NaN	7.51	NaN	NaN	NaN	8.88	NaN	NaN	7.86	8.37	10.05	7.86	7.51	9.35	7.98	8.07	NaN	6.91	6.64	7.77	NaN	7.07	NaN
17541	ebv-miR-BART1-5p	ebv-miR-BART1-5p	9.51	8.72	7.66	8.29	NaN	9.09	NaN	NaN	NaN	7.73	8.15	NaN	NaN	7.82	NaN	NaN	NaN	NaN	NaN	5.58	10.79	8.56	8.9	NaN	NaN	NaN	NaN	NaN	NaN	8.83	NaN	6.67	4.78	9.58	9.6	8.38	8.04	7.64	9.41	7.06	7.48	NaN	9.12	7.88	NaN	8.51	NaN
17358	ebv-miR-BART16	ebv-miR-BART16	11.75	11.05	11.26	10.97	8.36	11.09	8.85	9.63	9.89	10.27	10.34	8.29	6.15	10.95	8.35	8.58	9.5	9.9	9.82	10.03	11.69	10.97	10.84	NaN	8.88	10.33	10.16	9.37	8.61	11.52	9.74	9.9	10.55	11.84	12.52	10.72	11.04	10.8	12.04	10.31	11.02	9.55	12.64	10.67	8.66	10.99	9.48
42773	ebv-miR-BART17-3p	ebv-miR-BART17-3p	10.02	10.07	10.17	9.84	8.04	10.54	NaN	NaN	NaN	8.94	7.54	NaN	8.15	7.81	9.49	10.43	9.23	9.77	8.5	10.11	11.06	9.76	9.57	8.75	7.96	7.86	NaN	9.06	10.57	8.49	7.6	8.52	9.02	10	9.79	9.91	8.54	11.74	10.64	9.36	7.88	NaN	9.67	7.79	NaN	10.05	NaN
46818	ebv-miR-BART17-5p	ebv-miR-BART17-5p	6.72	5.73	5.66	NaN	NaN	NaN	NaN	NaN	NaN	NaN	NaN	NaN	NaN	NaN	NaN	NaN	NaN	NaN	NaN	NaN	9.07	6.06	NaN	NaN	NaN	NaN	NaN	NaN	NaN	NaN	NaN	NaN	NaN	NaN	8.31	NaN	NaN	NaN	NaN	NaN	NaN	NaN	NaN	NaN	NaN	NaN	NaN
42466	ebv-miR-BART18-3p	ebv-miR-BART18-3p	10.07	10.14	9.64	9.41	NaN	NaN	NaN	6.71	7.82	7.18	8.34	NaN	NaN	9.35	NaN	NaN	8.21	8.01	NaN	NaN	10.54	9.67	9.4	NaN	NaN	NaN	6.78	NaN	NaN	9.82	6.43	7.94	NaN	10.13	8.32	7.46	NaN	8.36	9.77	NaN	9.25	NaN	10.32	9.75	NaN	9.51	NaN
17657	ebv-miR-BART18-5p	ebv-miR-BART18-5p	8.09	7.54	NaN	NaN	NaN	NaN	NaN	NaN	NaN	NaN	NaN	NaN	NaN	NaN	NaN	NaN	NaN	NaN	NaN	NaN	6.83	6.21	NaN	NaN	NaN	NaN	NaN	NaN	NaN	NaN	NaN	NaN	NaN	7.75	9.56	NaN	NaN	NaN	6.17	NaN	NaN	NaN	7.95	NaN	NaN	NaN	NaN
42522	ebv-miR-BART19-3p	ebv-miR-BART19-3p	12.42	13.3	13.11	12.32	11.01	12.03	10.75	12.23	11.06	10.92	11.03	10.14	7.39	10.62	8.75	8.87	10.23	11.25	9.83	9.37	12.89	12.09	12.01	9.21	11.61	10.85	14.8	8.87	8.79	10.93	10.17	11.28	10.62	12.41	11.66	11.2	10.55	12.91	10.51	9.37	10.99	10.78	11.17	11.34	9.42	10.38	10.41
42613	ebv-miR-BART19-5p	ebv-miR-BART19-5p	10.35	10	10.18	9.89	8.01	9.95	NaN	6.89	NaN	8.57	8.15	6.84	8.63	7.44	9.64	9.72	9.31	8.91	8.84	10.22	11.34	10.1	9.51	8.91	8.17	8.02	7.35	9.12	10.64	9.09	8.06	8.03	9.79	10.43	10.69	10.52	8.99	11.46	10.93	9.31	7.92	7.12	10.5	7.08	NaN	10.22	8.64
17585	ebv-miR-BART20-3p	ebv-miR-BART20-3p	7.59	7.39	NaN	NaN	NaN	5.03	5.51	4.78	4.69	4.83	5.03	NaN	5.42	6.1	6.06	4.56	6.15	6.35	6.16	5.23	NaN	5.4	5.31	5.94	5.91	5.17	6	5.15	5.81	5.79	NaN	6.23	4.79	4.54	4.1	6.01	5.44	NaN	6.32	NaN	4.1	5.11	5.03	NaN	7.19	5.55	5.7
17636	ebv-miR-BART20-5p	ebv-miR-BART20-5p	8.16	7.55	NaN	NaN	NaN	NaN	NaN	NaN	NaN	NaN	NaN	NaN	NaN	NaN	NaN	NaN	NaN	NaN	NaN	NaN	8.96	7.68	6.16	NaN	NaN	NaN	NaN	NaN	NaN	NaN	NaN	NaN	NaN	7.55	NaN	NaN	NaN	NaN	8.41	NaN	NaN	NaN	7.6	NaN	NaN	NaN	NaN
145990	ebv-miR-BART21-3p	ebv-miR-BART21-3p	10.66	9.88	10.24	9.89	6.99	9.92	NaN	8.5	9.01	9.56	9.35	7.58	7.23	9.78	NaN	9.11	9.74	9.93	8.04	8.77	10.43	9.51	9.8	6.6	6.68	9.57	6.92	8.89	8.28	10.38	8.91	8.91	9.32	11.34	11.17	10.62	9.77	10.89	10.83	10.18	9.93	8.99	10.77	9.76	7.84	10.52	8.45
146132	ebv-miR-BART21-5p	ebv-miR-BART21-5p	6.79	6.48	7.13	NaN	NaN	NaN	NaN	NaN	NaN	NaN	NaN	NaN	NaN	NaN	NaN	NaN	NaN	NaN	NaN	NaN	9.47	6.85	NaN	NaN	NaN	NaN	NaN	NaN	NaN	NaN	NaN	NaN	NaN	7.23	7.78	NaN	NaN	NaN	NaN	NaN	NaN	NaN	6.98	NaN	NaN	NaN	NaN
146153	ebv-miR-BART22	ebv-miR-BART22	6.88	5.21	NaN	NaN	NaN	NaN	NaN	NaN	NaN	NaN	NaN	NaN	NaN	NaN	NaN	NaN	NaN	NaN	NaN	NaN	7.08	6.51	6.26	NaN	NaN	NaN	NaN	NaN	NaN	NaN	NaN	NaN	NaN	7.21	NaN	NaN	NaN	NaN	NaN	NaN	NaN	NaN	NaN	NaN	NaN	NaN	NaN
145984	ebv-miR-BART2-3p	ebv-miR-BART2-3p	9.38	9.79	9.39	8.95	NaN	7.38	NaN	NaN	6.68	NaN	7.85	NaN	NaN	8.37	NaN	NaN	5.91	6.38	NaN	8.65	11.6	10.08	10	NaN	NaN	NaN	NaN	NaN	NaN	8.6	NaN	NaN	NaN	8.83	9.45	7.77	8.71	9.52	9.96	NaN	6.45	7.76	9.73	7.89	NaN	7.45	NaN
17402	ebv-miR-BART2-5p	ebv-miR-BART2-5p	8.67	8.25	8.82	8.24	NaN	9.6	NaN	NaN	NaN	9.9	7.4	NaN	NaN	7.4	4.96	7.75	6.28	8.91	NaN	8.28	9.86	9.85	9.02	NaN	NaN	NaN	NaN	NaN	7.95	7.2	NaN	NaN	8.89	9.38	9.32	8.57	8.04	10.12	9.08	9.13	NaN	7.22	8.9	NaN	NaN	7.39	NaN
17589	ebv-miR-BART3	ebv-miR-BART3	10.34	10.99	10.01	9.99	NaN	9.6	8.13	9.26	10.06	10.61	10.4	10.19	10.89	10.93	NaN	NaN	10.04	11.21	9.83	12.37	10.49	12.9	12.7	NaN	NaN	9.24	NaN	NaN	10.76	10.42	10.54	10.78	9.2	10.18	8.73	10.7	12.06	13.32	11.34	7.34	9.26	10.28	9.98	9.81	7.71	9.44	8.44
17539	ebv-miR-BART3*	ebv-miR-BART3*	8.31	7.63	7.53	7.71	NaN	7.6	NaN	NaN	NaN	NaN	NaN	NaN	NaN	NaN	NaN	NaN	NaN	7.27	NaN	NaN	7.31	8.37	6.44	NaN	NaN	NaN	NaN	NaN	NaN	NaN	NaN	NaN	NaN	7.78	7.24	NaN	NaN	8.2	6.74	NaN	NaN	NaN	NaN	NaN	NaN	NaN	NaN
17359	ebv-miR-BART4	ebv-miR-BART4	9.82	9.28	9.52	9.27	NaN	8.71	NaN	NaN	NaN	NaN	NaN	NaN	NaN	7.78	NaN	NaN	NaN	8.32	NaN	NaN	9.42	8.9	9.27	NaN	NaN	NaN	NaN	NaN	NaN	8.45	NaN	7.11	NaN	9.29	11.3	NaN	NaN	9.09	8.13	NaN	7.13	NaN	7.97	7.32	NaN	7.58	NaN
146084	ebv-miR-BART4*	ebv-miR-BART4*	7.81	9.11	6.34	7.65	NaN	NaN	NaN	NaN	7.41	6.44	6.55	NaN	NaN	8.48	NaN	NaN	NaN	9.4	NaN	8.17	8.16	10.12	10.26	NaN	NaN	NaN	NaN	NaN	NaN	NaN	NaN	8.01	NaN	6.69	NaN	NaN	NaN	8.15	6.95	NaN	NaN	NaN	5.73	NaN	NaN	NaN	NaN
17532	ebv-miR-BART5	ebv-miR-BART5	11.34	11.76	10.96	9.92	8.12	9.62	8.84	10.5	10.26	11.04	10.43	9.68	8.06	10.95	NaN	NaN	9.59	11.44	8.94	10.32	12.68	10.76	10.7	NaN	7.87	8.15	9.29	6.97	7.59	10.73	8.99	9.68	8.84	11.64	11.25	9.73	9.72	10.67	12.26	8.77	10.12	9.04	12.13	10.62	5.91	10.42	8.6
146032	ebv-miR-BART5*	ebv-miR-BART5*	7.81	6.88	NaN	NaN	NaN	9.44	NaN	NaN	NaN	8.25	NaN	NaN	NaN	NaN	NaN	9.68	NaN	8.61	NaN	NaN	8.96	8.79	7.71	NaN	NaN	NaN	NaN	NaN	NaN	6.93	NaN	NaN	NaN	7.83	9.99	8.66	8.05	NaN	6.17	NaN	NaN	NaN	7.36	NaN	NaN	6.8	NaN
17561	ebv-miR-BART6-3p	ebv-miR-BART6-3p	11.35	12.53	11.67	11.15	9.78	11.19	9.4	10.05	7.49	7.05	9.98	9.2	NaN	9.65	NaN	7.59	8.76	8.13	7.91	10.16	13.29	11.51	11.41	8.1	12.51	8.72	12.18	NaN	8.68	10.5	8.75	10.77	10.64	11.39	11.09	9.55	9.1	8.07	10.58	8.63	9.74	9.3	11.35	9.75	7.93	10.54	10.5
42855	ebv-miR-BART6-5p	ebv-miR-BART6-5p	8.16	7.96	7.8	7.64	NaN	7.67	NaN	NaN	NaN	6.94	NaN	NaN	NaN	NaN	NaN	NaN	NaN	NaN	NaN	NaN	6.71	7.13	7.07	NaN	NaN	NaN	NaN	NaN	NaN	NaN	NaN	NaN	NaN	7.69	9.48	5.66	NaN	7.98	5.99	NaN	NaN	NaN	NaN	NaN	NaN	6.1	NaN
42616	ebv-miR-BART7	ebv-miR-BART7	8.17	7.83	7.29	NaN	NaN	8.73	NaN	NaN	6.92	7.46	NaN	NaN	NaN	NaN	NaN	5.34	NaN	7.76	NaN	NaN	7.63	7.49	NaN	NaN	NaN	NaN	NaN	NaN	NaN	6.51	NaN	NaN	7.59	7.48	10.69	7.53	6.84	7.98	7.07	7.68	NaN	NaN	NaN	NaN	NaN	7.68	NaN
42954	ebv-miR-BART7*	ebv-miR-BART7*	11.5	10.79	10.62	10.54	8.24	8.99	8.05	8.36	9.35	9.44	9.49	7.77	NaN	10.51	NaN	NaN	8.84	9.17	8.36	7.9	10.31	10.06	10.26	NaN	NaN	8.55	7.95	NaN	6.2	10.9	8.8	9.26	NaN	11.3	7.52	9.26	7.3	9.31	9.8	NaN	10.05	8.79	10.87	10.03	NaN	10.08	6.99
17509	ebv-miR-BART8	ebv-miR-BART8	7.11	NaN	6.8	NaN	NaN	6.95	NaN	NaN	NaN	NaN	NaN	NaN	NaN	NaN	NaN	NaN	NaN	NaN	NaN	NaN	7.31	9.33	7.93	NaN	NaN	NaN	NaN	NaN	NaN	NaN	NaN	NaN	NaN	NaN	8.85	NaN	NaN	NaN	NaN	NaN	NaN	NaN	NaN	NaN	NaN	NaN	NaN
17328	ebv-miR-BART8*	ebv-miR-BART8*	12.25	12.7	12.83	11.6	10.56	12.57	10.07	10.95	10.43	10.91	11.67	10.71	10.87	10.94	11.54	11.68	12.36	12.3	12.27	14.04	14.21	12.75	12.66	11.17	12.86	11.63	10.11	11.56	12.33	10.98	10.78	11.23	12.08	12.38	14.02	12.15	11.88	13.83	14.34	11.53	11.36	10.78	13.89	11.69	10.6	14.03	11.56
17332	ebv-miR-BART9	ebv-miR-BART9	9.4	8.98	9.53	8.23	NaN	8.31	NaN	NaN	NaN	NaN	NaN	NaN	NaN	NaN	NaN	8.84	NaN	9.11	NaN	7.17	9.92	8.83	8.57	NaN	NaN	NaN	NaN	NaN	8.08	7.98	NaN	NaN	7.55	9.72	9.33	9.65	8.03	10.26	10	8.94	6.92	NaN	9.9	NaN	NaN	9.16	NaN
42824	ebv-miR-BART9*	ebv-miR-BART9*	9.73	9.4	8.93	8.74	NaN	NaN	NaN	NaN	NaN	NaN	7.34	NaN	NaN	8.3	NaN	NaN	NaN	7.68	NaN	NaN	9.34	7.7	8.21	NaN	NaN	NaN	NaN	NaN	NaN	8.97	NaN	NaN	NaN	9.48	8.38	6.87	NaN	7.81	8.6	NaN	7.92	NaN	9.31	7.58	NaN	6.24	NaN
42906	ebv-miR-BHRF1-1	ebv-miR-BHRF1-1	13.03	13.18	13.21	12.67	11.78	13.97	11.45	11.96	12.52	12.5	12.85	11.96	13.48	12.67	13.58	13.45	13.34	12.63	12.68	13.82	13.85	13.18	13.16	12.58	12.54	13.36	11.8	12.89	14.62	12.66	12.42	12.57	13.83	14	14.52	13.62	13.55	15.29	14.21	13.01	12.91	12.26	13.02	12.52	11.4	12.32	12.2
42951	ebv-miR-BHRF1-2	ebv-miR-BHRF1-2	13.21	13.35	13.78	13.21	10.97	12.87	10.71	11.26	10.94	11.85	12.76	11.48	10.55	11.33	11.8	11.69	11.78	12.21	12.95	13.36	14.66	13.14	12.87	13.22	13.43	11.71	11.15	12.36	12.21	12.51	11.32	12.13	12.95	13.83	13.86	12.79	12.51	11.85	15.32	12.39	13.03	11.47	14.43	12.62	11.41	14.26	12.76
17562	ebv-miR-BHRF1-2*	ebv-miR-BHRF1-2*	6.82	NaN	NaN	NaN	NaN	NaN	NaN	NaN	NaN	NaN	NaN	NaN	NaN	NaN	NaN	NaN	NaN	6.97	NaN	NaN	8.2	8.05	NaN	NaN	NaN	NaN	NaN	NaN	NaN	NaN	NaN	NaN	NaN	6.72	NaN	NaN	NaN	NaN	NaN	NaN	NaN	NaN	NaN	NaN	NaN	NaN	NaN
17646	ebv-miR-BHRF1-3	ebv-miR-BHRF1-3	10.26	9.97	10	9.7	NaN	8.67	NaN	7.02	7.59	7.72	9.48	8.01	NaN	10.01	NaN	NaN	8.36	9.01	8.75	10.92	11.49	11.09	11.01	NaN	NaN	NaN	NaN	NaN	9.25	9.88	8.64	9.35	NaN	10.16	9.72	9.71	10.22	11.81	10.9	6.89	9.48	8.5	10.55	9.44	NaN	9.91	7.73
17508	hcmv-miR-UL112	hcmv-miR-UL112	9.38	9.5	8.81	8.35	NaN	NaN	NaN	NaN	NaN	NaN	NaN	NaN	NaN	7.5	NaN	NaN	NaN	7.78	NaN	7.37	10.75	9.72	9.47	NaN	NaN	NaN	NaN	NaN	NaN	7.33	NaN	7.23	NaN	8.69	11.99	NaN	NaN	9.39	7.86	NaN	6.11	NaN	7.57	NaN	NaN	NaN	NaN
42782	hcmv-miR-UL148D	hcmv-miR-UL148D	12.41	12.09	13	11.95	10.49	11.94	9.86	10.05	10.14	10.45	11.2	10.94	9.93	10.17	10.92	11.4	10.82	11.08	10.91	12.25	13.29	12.48	11.75	10.42	11.04	10.53	9.77	10.9	12.5	11.04	10.09	10.98	11.93	12.62	13.39	11.82	11.07	13.23	12.52	11.25	11.08	10.16	11.83	10.72	9.83	11.52	10.33
17631	hcmv-miR-UL22A	hcmv-miR-UL22A	9.03	9.03	8.14	7.25	NaN	NaN	NaN	NaN	NaN	NaN	NaN	NaN	NaN	NaN	NaN	NaN	NaN	NaN	NaN	NaN	8.82	7.42	8.06	NaN	NaN	NaN	NaN	NaN	NaN	NaN	NaN	NaN	NaN	8.78	6.36	NaN	NaN	8.46	7.44	NaN	NaN	NaN	8.3	NaN	NaN	NaN	NaN
17299	hcmv-miR-UL22A*	hcmv-miR-UL22A*	8.57	7.85	7.6	7.84	NaN	7.97	NaN	NaN	NaN	NaN	NaN	NaN	NaN	NaN	NaN	NaN	NaN	8.6	NaN	NaN	7.55	6.92	6.44	NaN	NaN	NaN	NaN	NaN	NaN	6.18	NaN	NaN	6.34	8.07	10.2	NaN	6.8	8.18	8.1	7.53	NaN	NaN	6.99	5.48	NaN	7.21	NaN
17439	hcmv-miR-UL36	hcmv-miR-UL36	8.94	8.65	8.56	7.56	NaN	NaN	NaN	NaN	7.17	NaN	7.78	NaN	NaN	9.28	NaN	NaN	NaN	7.76	NaN	7.31	9.84	9.44	9.55	NaN	NaN	NaN	NaN	NaN	NaN	9.32	NaN	NaN	NaN	9.36	9.04	7.26	7.82	8.87	9.3	NaN	7.54	NaN	9.52	8.02	NaN	7.69	NaN
42610	hcmv-miR-UL36*	hcmv-miR-UL36*	8.96	8.13	8.99	8.74	NaN	8.51	NaN	NaN	NaN	9.12	NaN	NaN	NaN	NaN	NaN	NaN	NaN	8.54	NaN	NaN	7.39	9.33	8.77	NaN	NaN	5.58	NaN	NaN	NaN	9.66	NaN	NaN	7.39	10.16	9.42	8.32	7.39	7.69	7.01	9.68	NaN	NaN	6.43	NaN	NaN	NaN	NaN
27541	hcmv-miR-UL70-3p	hcmv-miR-UL70-3p	9.97	10.03	10.28	9.97	7.25	10.33	NaN	NaN	8.48	6.19	8.88	7.67	NaN	8.33	NaN	9.36	7.83	9.48	NaN	9.3	12.47	10.96	10.34	NaN	6.52	7.73	NaN	NaN	9.12	9.07	7.52	8.84	8.49	10.48	9.8	9.41	8.19	11.16	9.75	8.68	8.11	8.01	9.32	7.94	NaN	8.87	NaN
42497	hcmv-miR-UL70-5p	hcmv-miR-UL70-5p	8.49	7.95	7.37	6.92	NaN	NaN	NaN	NaN	NaN	7.57	NaN	NaN	NaN	NaN	NaN	NaN	NaN	7.35	NaN	NaN	9.25	7.96	7.9	NaN	NaN	NaN	NaN	NaN	NaN	5.74	NaN	NaN	NaN	7.65	7.28	NaN	NaN	NaN	NaN	NaN	NaN	NaN	8	NaN	NaN	NaN	NaN
42905	hcmv-miR-US25-1	hcmv-miR-US25-1	8.18	6.74	7.81	NaN	NaN	9.88	NaN	NaN	NaN	NaN	NaN	NaN	NaN	NaN	NaN	NaN	NaN	7.82	NaN	NaN	8.76	9.27	8.87	NaN	NaN	NaN	NaN	NaN	8.97	NaN	NaN	NaN	NaN	7.58	9.15	6.18	NaN	8.16	7.95	7.68	NaN	NaN	7.3	NaN	NaN	NaN	NaN
42458	hcmv-miR-US25-1*	hcmv-miR-US25-1*	10.16	9.87	9.39	9.03	7.01	7.04	NaN	NaN	NaN	NaN	7.53	NaN	NaN	6.61	NaN	NaN	8.07	6.71	NaN	8.27	11.16	9.17	9.13	NaN	7.94	7.83	8.8	NaN	NaN	6.77	NaN	7.98	8.25	9.47	10.37	8.23	8.38	9.2	9.93	NaN	8.61	NaN	10.25	NaN	NaN	9.02	NaN
17529	hcmv-miR-US25-2-3p	hcmv-miR-US25-2-3p	6.68	6.34	NaN	NaN	NaN	NaN	NaN	NaN	NaN	NaN	NaN	NaN	NaN	NaN	NaN	NaN	NaN	NaN	NaN	NaN	9.51	8.44	NaN	NaN	NaN	NaN	NaN	NaN	NaN	NaN	NaN	NaN	9.12	9.42	7.65	NaN	NaN	NaN	8.18	NaN	NaN	NaN	7.8	NaN	NaN	NaN	NaN
17619	hcmv-miR-US25-2-5p	hcmv-miR-US25-2-5p	8.64	8.91	8.7	8.52	NaN	6.87	NaN	NaN	4.67	5.51	6.66	NaN	NaN	7.5	NaN	NaN	NaN	7.38	5.54	5.86	7.57	7.83	8.44	NaN	NaN	NaN	NaN	NaN	NaN	7.97	NaN	7.85	NaN	8.46	6.18	7.1	6.67	9.62	8.61	NaN	7.41	6.74	8.41	NaN	NaN	8.24	NaN
42755	hcmv-miR-US33-3p	hcmv-miR-US33-3p	5.29	7.14	NaN	NaN	NaN	NaN	NaN	NaN	NaN	NaN	NaN	NaN	NaN	NaN	NaN	NaN	NaN	NaN	NaN	7.88	11.66	9.21	7.94	NaN	NaN	NaN	NaN	NaN	NaN	NaN	NaN	NaN	NaN	8.06	7.38	NaN	NaN	NaN	8.48	NaN	NaN	NaN	8.36	NaN	NaN	7.13	NaN
42501	hcmv-miR-US33-5p	hcmv-miR-US33-5p	9.87	10.22	10.28	9.59	7.93	6.4	NaN	NaN	NaN	NaN	8.66	7.78	NaN	7.33	NaN	NaN	7.85	8.72	NaN	8.6	11.1	10.69	10.01	NaN	8.86	NaN	7.76	NaN	7	7.9	5.9	9.4	NaN	10.84	8.74	8.82	NaN	6.02	8.27	NaN	7.32	NaN	9.44	6.74	NaN	NaN	NaN
42642	hcmv-miR-US4	hcmv-miR-US4	7.33	5.9	6.39	NaN	NaN	NaN	NaN	NaN	NaN	NaN	NaN	NaN	NaN	NaN	NaN	NaN	NaN	NaN	NaN	NaN	6.42	7.07	NaN	NaN	NaN	NaN	NaN	NaN	NaN	NaN	NaN	NaN	NaN	NaN	NaN	NaN	NaN	NaN	NaN	NaN	NaN	NaN	NaN	NaN	NaN	NaN	NaN
17499	hcmv-miR-US5-1	hcmv-miR-US5-1	8.41	8.26	7.63	7.21	NaN	5.69	NaN	NaN	NaN	NaN	6.32	NaN	NaN	6.28	NaN	NaN	NaN	NaN	NaN	7.25	10.61	8.28	8.15	NaN	8.2	NaN	NaN	NaN	NaN	7.32	NaN	NaN	NaN	8.31	9.39	5.7	7.47	7.77	9.02	NaN	NaN	NaN	9.23	NaN	NaN	7.64	NaN
17520	hcmv-miR-US5-2	hcmv-miR-US5-2	8.81	8.56	8.82	8.36	NaN	9.44	NaN	NaN	5.64	7.73	7.21	NaN	NaN	NaN	NaN	7.37	NaN	8.64	NaN	7	10.02	9.26	8.98	NaN	NaN	NaN	NaN	NaN	NaN	6.64	NaN	NaN	NaN	8.41	8.45	NaN	7.05	9.23	8.63	8.03	NaN	NaN	8.44	6.25	NaN	7.7	NaN
42533	hiv1-miR-H1	hiv1-miR-H1	9.31	9.55	8.59	7.99	NaN	NaN	NaN	NaN	NaN	NaN	8.06	NaN	NaN	6.95	NaN	NaN	NaN	8.28	NaN	6.98	11.01	9.93	9.33	NaN	7.47	NaN	NaN	NaN	NaN	7.72	NaN	8.23	NaN	9.59	NaN	NaN	NaN	NaN	8.08	NaN	6.94	NaN	9.41	NaN	NaN	NaN	NaN
31038	hiv1-miR-N367	hiv1-miR-N367	8.96	8.82	9.28	9.08	NaN	8.95	NaN	NaN	NaN	NaN	8.09	NaN	NaN	NaN	NaN	NaN	NaN	9.17	NaN	NaN	7.58	9.23	7.96	NaN	NaN	NaN	NaN	NaN	7.49	7.82	NaN	7.12	5.84	9.15	8.65	8.17	NaN	8.72	7.04	8.19	NaN	NaN	5.11	7.47	NaN	6.79	NaN
46300	hiv1-miR-TAR-3p	hiv1-miR-TAR-3p	7.66	7.74	NaN	NaN	NaN	NaN	NaN	NaN	NaN	NaN	6.44	NaN	NaN	6.6	NaN	NaN	NaN	NaN	NaN	7.45	10.46	8.68	9.08	NaN	NaN	NaN	NaN	NaN	NaN	9.03	NaN	NaN	NaN	9.36	9.07	NaN	7.14	8.14	9.76	NaN	NaN	NaN	9.46	NaN	NaN	8.67	NaN
46511	hiv1-miR-TAR-5p	hiv1-miR-TAR-5p	8.03	6.62	7.44	NaN	NaN	5.53	NaN	NaN	NaN	5.6	NaN	NaN	NaN	NaN	NaN	NaN	NaN	NaN	NaN	NaN	6.16	7.33	NaN	NaN	NaN	NaN	NaN	NaN	NaN	NaN	NaN	NaN	NaN	7.27	6.95	NaN	NaN	NaN	NaN	NaN	NaN	NaN	NaN	NaN	NaN	NaN	NaN
19011	hsa_SNORD10	hsa-let-7a	15	14.47	15.31	15.09	15.3	15.15	13.39	14.26	15.03	14.45	14.26	14.53	7.86	14.42	9.52	13.23	12.49	14.7	13.33	11.82	11.78	15.25	15.21	10.18	12.17	14.08	12.96	11.07	10.09	14.79	14.78	14.94	13.06	14.4	14.21	14.6	14.52	10.61	11.56	14.54	14.43	14.97	12.29	14.68	14.11	12.74	13.54
19005	hsa_SNORD118	hsa-let-7a*	12.88	12.81	13.44	13.32	9.86	12.32	10.63	12.02	12.18	11.79	11.72	10.88	NaN	10.81	NaN	9.91	9.95	12.28	7.86	7.08	10.21	12.54	12.68	NaN	8.09	10.47	12.41	NaN	NaN	12.09	10.71	12.09	10.06	13.2	12.4	10.35	10.69	NaN	10.59	11.81	11.86	11.46	12.86	12.27	11.1	9.92	11.12
19606	hsa_SNORD12	hsa-let-7a-2*	10.85	10.83	11.34	10.62	10.23	8.81	7.61	9.53	10.26	NaN	9.53	8.22	NaN	8.2	NaN	NaN	6.63	10.89	NaN	NaN	9.6	11.1	10.33	NaN	NaN	NaN	8.27	NaN	8.39	10.22	NaN	9.85	NaN	10.14	6.05	9.16	NaN	9.5	NaN	NaN	9.23	8.83	NaN	9.92	NaN	7.9	NaN
19603	hsa_SNORD13	hsa-let-7b	14.79	14.96	15.28	15.65	13.73	14.51	14.49	13.72	14.51	13.33	14.8	14.05	12.71	13.89	9.33	13.56	13.13	15.4	14.22	13.37	14.28	15.31	15.28	11.92	12.7	13.16	12.14	12.4	11.33	15.09	14.74	14.76	12.8	14.76	14.33	14.8	13.61	11.97	13.78	14.53	14.31	14.78	12.77	15	14.03	14.52	14.08
19013	hsa_SNORD14B	hsa-let-7b*	10.88	11.45	11.84	11.36	8.87	10.91	7.96	8.56	9.6	9.42	9.7	9.04	7.18	9.81	8.14	NaN	8.96	10.41	7.87	9.36	12.51	11.25	10.52	NaN	9.01	8.67	6.7	7.59	9.42	9.8	9	10.14	10.27	10.6	11.15	9.71	9.42	11.09	10.63	9.79	9.16	9.38	10.05	9.65	7.15	10.04	8.24
19607	hsa_SNORD15A	hsa-let-7c	9.02	8.5	8.7	8.56	NaN	8.21	NaN	NaN	NaN	NaN	NaN	NaN	NaN	NaN	NaN	NaN	NaN	9.04	NaN	NaN	7.7	9.41	8.72	NaN	NaN	NaN	NaN	NaN	6.75	8.43	NaN	NaN	NaN	9.08	8.17	NaN	NaN	9.94	NaN	NaN	7.07	NaN	NaN	NaN	NaN	NaN	NaN
19008	hsa_SNORD2	hsa-let-7c*	15.65	15.77	15.78	15.87	15.86	15.62	15.03	15.71	15.6	15.18	15.53	15.62	15.45	15.41	13.19	15.4	14.99	15.75	15.5	15.32	15.27	15.78	15.68	14.64	14.79	14.78	14.44	14.14	14.81	15.47	15.7	15.66	15.17	15.51	15.56	15.76	15.61	15.46	15.33	15.74	15.35	15.7	14.62	15.67	15.62	15.43	15.34
19007	hsa_SNORD3@	hsa-let-7d	15.64	15.64	15.63	15.67	14.92	15.8	15.41	15.43	15.44	15.58	15.59	15.58	15.41	15.73	15.65	15.71	15.63	15.76	15.88	15.6	15.88	15.79	15.84	15.85	15.84	15.79	15.69	15.68	15.62	15.74	15.71	15.86	15.8	15.8	15.78	15.8	15.76	15.88	15.84	15.66	15.77	15.58	15.93	15.53	15.81	15.77	15.93
19604	hsa_SNORD4A	hsa-let-7d*	14.37	14.48	14.63	14.28	13.82	13.6	12.75	13.54	14.52	13.26	12.91	13.61	10.97	12.9	NaN	12.09	11.76	14.52	11.61	9.75	9.78	14.47	14.17	8.96	10.34	11.24	12.3	8.32	NaN	13.47	13.36	13.87	12.04	13.78	12.76	12.49	12.46	8.46	12.16	13.14	13.03	13.91	10.7	14.2	12.65	12.75	12.61
19605	hsa_SNORD6	hsa-let-7e	15.52	15.51	15.46	15.45	15.49	15.23	15.28	15.31	15.3	14.63	15.1	15.41	12.2	15.08	12.05	15.28	14.59	15.62	13.73	14.27	13.39	15.61	15.52	13.08	12.95	12.68	15.46	13.82	13.09	15.47	15.5	15.37	12.67	15.54	14.23	15.41	14.76	13.33	13.62	14.51	15.28	15.41	11.73	15.51	14.36	14.22	14.51
147162	hsa-let-7a	hsa-let-7e*	13.94	12.95	13.16	13.52	13.45	9.43	11.77	11.63	13.3	13.12	13.05	12.36	NaN	13.2	NaN	NaN	9.6	13.24	9.68	NaN	11.62	13.47	13.51	NaN	9.52	12.84	9	8.37	NaN	11.94	13.2	12.88	12.55	12.79	13.53	10.55	12.56	11.11	9.39	13.31	12.05	12.73	12.05	12.27	12.25	8.72	11.97
17888	hsa-let-7a*	hsa-let-7f	10.05	9.03	10.17	9.72	8.35	NaN	7.13	6.88	9.28	9.48	8.82	8.04	NaN	9.47	NaN	NaN	NaN	9.88	NaN	NaN	5.52	9.32	10.16	NaN	NaN	NaN	NaN	NaN	NaN	5.98	NaN	8.62	NaN	9.23	5.56	NaN	NaN	NaN	NaN	NaN	NaN	7.45	NaN	6.88	NaN	NaN	NaN
42530	hsa-let-7a-2*	hsa-let-7f-1*	12.35	12.08	11.85	11.76	9.29	10.92	9.81	10.31	11.53	11.56	11.38	10.58	10.48	11.65	9.88	10.57	10.86	11.64	11.4	11.6	12.75	12.33	12.35	8.5	9.74	10.55	9.88	10.26	11.48	12	11.22	11.43	10.3	12.6	12.42	11.72	11.72	13.42	12.64	10.91	11.71	11.09	12.44	11.16	9.74	12.07	10.55
147165	hsa-let-7b	hsa-let-7f-2*	15.51	15.42	15.42	15.45	15.36	13.41	14.71	15.11	15.31	15.3	15.3	15.26	12.85	15.38	10.06	15.33	14.2	15.33	13.95	12.92	14.64	15.51	15.5	10.91	11.66	15.14	14.92	11.17	10.27	15.11	15.1	15.29	15.2	15.61	15.43	14.91	15.47	10.77	14.12	15.11	15.52	15.27	14.49	15.44	15.13	14.83	15.28
42769	hsa-let-7b*	hsa-let-7g	12.36	11.36	12.75	12.32	11.41	7.78	10.19	10.75	10.9	11.79	11.5	11.45	9.19	12.25	9.52	10.59	10.9	12.13	10.42	9.87	10.21	12.06	12.77	9.23	NaN	NaN	11.38	10.67	10.28	11.16	11.43	11.42	NaN	12.34	9.3	10.55	9.25	10.83	10.02	NaN	11.15	11.16	10.56	11.95	8.55	10.77	10.5
145820	hsa-let-7c	hsa-let-7g*	13.49	13.06	11.77	11.87	12.83	11.48	12.12	12.5	13.25	12.96	10.78	11.43	10.11	12.44	NaN	8.1	11.32	11.63	10.64	7.61	11.26	12.87	11.78	NaN	10.26	12.26	10.63	8.76	NaN	12.02	11.52	10.96	11.88	12.27	12.93	10.7	11.76	8.04	11.26	12.07	11.03	12.86	11.16	12.44	11.94	11.76	11.23
42653	hsa-let-7c*	hsa-let-7i	11.04	11.16	9.85	10.14	8.54	7.31	8.2	8.87	9.31	8.83	9.74	6.56	NaN	10.78	9.79	7.48	10.3	9.32	9.18	9.29	11.58	10.7	10.34	7.55	NaN	9.21	8.78	9.77	9.73	11.42	9.79	9.63	9.66	11.9	9.95	9.73	10.13	11.21	11.57	6.57	11.5	8.75	12.03	10.41	NaN	11.26	9.17
145968	hsa-let-7d	hsa-let-7i*	12.99	13.38	12.05	12.72	11.92	9.21	10.85	10.9	12.67	12.34	11.65	11.3	7.37	11.87	NaN	NaN	9.98	12.8	9.77	8.04	12.55	12.4	12.42	NaN	9.14	11.13	8.58	4.57	NaN	11.89	10.76	11.42	11.22	11.91	12.19	11.71	11.31	7.11	10.64	12.11	11.56	11.46	10.85	11.19	10.9	10.86	10.38
145633	hsa-let-7d*	hsa-miR-1	12.18	12.74	12.2	12.16	10.88	11.07	10.55	11.12	11.75	11.82	11.43	10.96	9.18	11.4	9.97	9.63	10.48	12.32	11.17	10.16	11.82	12.39	12.2	9.17	9.37	7.37	10.76	10.51	11.02	11.67	10.25	10.91	NaN	11.84	8.72	11.2	9.98	12.39	9.79	NaN	11.23	11.13	9.55	11.24	7.39	10.9	9.42
145846	hsa-let-7e	hsa-miR-100	14.49	14.1	14.05	14.08	13.11	12.85	14.55	14.09	15.13	14.54	13.88	13.62	14.68	14.85	13.27	14.32	14.78	15.09	14.32	14.19	14.9	14.26	14.05	13.11	13.71	13.04	11.6	14.13	13.97	14.6	14.09	14.41	13.52	13.98	14.08	14.79	13.73	14.51	14.82	13.81	14.07	14.19	14.59	14.2	13.17	14.93	13.07
42743	hsa-let-7e*	hsa-miR-100*	10.33	9.84	10.45	9.57	7.16	9.56	9.07	8.85	9.89	9.5	7.15	7.51	NaN	9.22	NaN	7.34	5.96	10.79	NaN	NaN	7.58	9.58	8.83	NaN	8.22	NaN	6.57	NaN	NaN	8.91	7.6	9.21	NaN	9	8.14	9.08	NaN	10.27	7.13	NaN	8.66	8.85	NaN	8.92	NaN	7.18	NaN
17752	hsa-let-7f	hsa-miR-101	11.8	11.12	10.61	11.27	10.92	7.18	9.94	9.11	11.75	11.35	10.79	10.1	8.09	11.25	NaN	NaN	8.42	12.2	7.6	NaN	8.83	11.51	11.37	NaN	NaN	9.25	NaN	7.28	NaN	10.43	10.09	10.71	NaN	11.32	6.84	NaN	NaN	10.29	NaN	9.77	9.97	9.93	9.33	9.56	8.53	NaN	7.7
145840	hsa-let-7f-1*	hsa-miR-101*	12.13	12.52	12.44	12.12	11	11.96	10.28	10.91	11.83	11.46	10.92	11.04	11.33	11.34	12.03	11.82	12	11.98	11.66	12.7	12.36	12.32	12.29	11.05	10.32	10.98	10.48	11.58	12.85	11.46	11.22	11.19	11.67	12.06	12.31	11.99	11.65	13.37	12.19	10.69	11.06	10.97	11.65	11.03	10.07	12.16	10.42
42742	hsa-let-7f-2*	hsa-miR-103	10.01	10.14	10.39	9.91	8.94	8.35	8.17	8.44	9.23	9.34	8.4	8.29	NaN	9.53	NaN	9.4	8.12	10.72	8.36	5.85	8.27	10	9.93	NaN	NaN	NaN	NaN	NaN	NaN	9.17	8.56	9.23	7.52	9.55	9.49	8.98	7.76	NaN	6.72	8.03	7.95	7.61	7.14	NaN	NaN	8.46	NaN
46438	hsa-let-7g	hsa-miR-103-2*	15.47	15.43	14.97	15.48	14.98	14.28	14.77	15.19	15.41	15.38	15.33	15.52	15.1	15.32	11.86	15.49	15.1	15.43	15.24	15.43	13.62	15.46	15.47	14.94	12.51	14.25	13.75	13.88	12.37	15.51	15.17	15.46	14.38	15.61	14.57	15.42	15.11	10.75	14.43	15.1	15.17	15.23	12.79	15.25	13.45	14.92	14.34
42778	hsa-let-7g*	hsa-miR-103-as	8.6	8.91	7.59	7.76	NaN	NaN	NaN	NaN	NaN	NaN	NaN	NaN	NaN	6.92	NaN	NaN	NaN	8.13	NaN	NaN	9.57	8.18	8.34	NaN	NaN	NaN	NaN	NaN	NaN	7.19	NaN	NaN	NaN	8.6	NaN	NaN	NaN	NaN	NaN	NaN	NaN	NaN	7.96	NaN	NaN	NaN	NaN
9938	hsa-let-7i	hsa-miR-105	15.2	15.24	14.33	14.87	13.91	12.17	13.99	14.62	14.93	15.09	14.04	14.65	13.73	15.12	9.17	14.1	14.31	14.96	14.13	13.56	12.77	14.85	14.93	12.74	12.03	12.21	13.29	11.27	9.86	14.39	14.16	14.52	13.83	14.95	12.59	14.65	12.85	10.28	12.59	13.8	14.14	14	11.59	13.9	12.19	13.64	12.6
145746	hsa-let-7i*	hsa-miR-105*	11.53	10.61	10.43	10.67	9.2	8.18	8.86	8.7	10.22	10.97	8.42	10.2	NaN	10.63	NaN	NaN	8.27	11.05	8.86	7.76	9.37	10.75	10.88	NaN	7.49	9.36	NaN	NaN	NaN	9.69	9.6	10.07	10.41	10.61	7.46	10.53	9.69	8.24	8.81	9.96	8.8	9.41	9.56	8	7.56	6.84	7.42
10916	hsa-miR-1	hsa-miR-106a	8.77	6.35	7.61	6.57	NaN	NaN	NaN	NaN	7.8	6.17	NaN	NaN	NaN	NaN	NaN	NaN	8.57	5.96	NaN	NaN	7.88	6.94	7.29	NaN	NaN	NaN	NaN	NaN	NaN	NaN	NaN	NaN	NaN	7.45	NaN	NaN	NaN	NaN	NaN	NaN	NaN	NaN	NaN	6.71	NaN	NaN	NaN
145943	hsa-miR-100	hsa-miR-106a*	12.48	11.55	10.11	8.31	NaN	NaN	9.76	10.62	14.63	9.91	9.61	10.45	NaN	11.31	NaN	9.66	9.85	10.18	11.17	NaN	9.55	10.52	11.45	NaN	8.61	NaN	10.2	7.03	NaN	10.69	11.22	13	NaN	10.25	9.93	8.5	8.35	NaN	9.42	9.16	10.28	11.81	8.79	11.41	9.72	9.21	8.82
145694	hsa-miR-100*	hsa-miR-106b	6.73	6.33	5.77	NaN	NaN	NaN	NaN	NaN	NaN	NaN	NaN	NaN	NaN	NaN	NaN	NaN	NaN	NaN	NaN	NaN	8.41	5.93	NaN	NaN	NaN	NaN	NaN	NaN	NaN	NaN	NaN	NaN	NaN	6.42	NaN	NaN	NaN	NaN	NaN	NaN	NaN	NaN	NaN	NaN	NaN	NaN	NaN
31026	hsa-miR-101	hsa-miR-106b*	15.17	14.25	14.39	13.96	13.87	13.77	13.72	14.64	14.66	14.88	14.18	14.76	13.67	15.11	9.86	14.83	14.57	15.43	14.03	12.63	14.13	15.17	15.04	12.09	14.28	13.74	11.16	13.45	10.97	13.6	14.44	14.69	13.87	14.99	14.8	14.39	13.42	9.62	12.86	14.28	12.85	12.71	13.44	12.93	12.61	12.36	11.43
17935	hsa-miR-101*	hsa-miR-107	9.11	6.37	6.94	NaN	NaN	NaN	NaN	NaN	NaN	NaN	NaN	NaN	NaN	NaN	NaN	NaN	NaN	7.87	NaN	NaN	7.92	NaN	NaN	NaN	NaN	NaN	NaN	NaN	NaN	NaN	NaN	NaN	NaN	6.94	NaN	NaN	NaN	NaN	NaN	NaN	NaN	NaN	NaN	NaN	NaN	NaN	NaN
10919	hsa-miR-103	hsa-miR-10a	14.47	14.89	14.31	14.17	13.55	14.29	14.07	14.91	14.49	14.34	14.46	13.77	11.78	14.46	10.73	13.76	13.22	14.91	13.44	12.31	13.62	15	14.63	10.96	13.49	13.24	12.21	10.41	10.72	14.62	14.36	14.38	12.69	14.37	14.9	14.55	13.68	12.02	13.24	14.14	14.33	14.53	13.82	13.48	13.07	13.62	13.05
146223	hsa-miR-103-2*	hsa-miR-10a*	11.72	11.32	11.32	10.77	8.75	8.24	8.97	9.77	10.17	9.58	10.4	9.07	8.09	10.87	8	8.6	9.94	10.86	9.96	9.31	10.96	11.26	11.02	NaN	8.56	9.45	10.08	7.86	NaN	11.44	9.48	9.73	9.64	11.79	11.79	10.16	10.42	9.55	11.46	10.32	10.64	9.64	11.56	10.45	8.04	10.69	9.01
146033	hsa-miR-103-as	hsa-miR-10b	7.63	7	6.96	NaN	NaN	7.8	NaN	NaN	NaN	NaN	NaN	NaN	NaN	NaN	NaN	9.92	NaN	7.53	NaN	NaN	9.05	8.59	8.1	NaN	NaN	NaN	NaN	NaN	7.26	6.99	NaN	NaN	NaN	7.44	7.85	6.9	NaN	8.4	6.77	NaN	NaN	NaN	7.57	NaN	NaN	7.03	NaN
5250	hsa-miR-105	hsa-miR-10b*	8.73	7.59	10.38	7.58	NaN	7.05	9.73	NaN	6.24	NaN	NaN	NaN	NaN	8.66	NaN	NaN	NaN	8.47	NaN	NaN	9.33	7.99	10.27	NaN	NaN	6.49	NaN	NaN	NaN	9.34	NaN	NaN	NaN	9.7	10.76	NaN	6.6	6.96	9.34	NaN	7.22	NaN	9.47	NaN	NaN	9.91	NaN
42562	hsa-miR-105*	hsa-miR-1178	8.95	9.2	9.17	8.12	NaN	8.05	NaN	NaN	NaN	9.28	8.05	NaN	NaN	8.55	NaN	NaN	7.26	8.17	NaN	NaN	8.41	7.54	8.58	NaN	NaN	NaN	NaN	NaN	NaN	8.67	NaN	NaN	NaN	8.67	8.39	7.45	5.79	7.83	8.72	NaN	7	NaN	9.71	NaN	NaN	6.68	NaN
46801	hsa-miR-106a	hsa-miR-1179	12.82	13.17	11.97	12.54	13.78	NaN	12.56	11.15	12.35	12.4	12.06	11.27	NaN	11.28	NaN	10.69	10.97	13.47	11.59	8.54	10.72	13.11	12.33	9.36	13.02	12.39	9.2	9.05	8.26	11.65	11.35	12.01	11.08	11.59	12.83	13.11	11.41	9.35	10.61	12.63	10.85	11.28	10.13	9.97	11.2	9.62	10.92
42508	hsa-miR-106a*	hsa-miR-1180	8.78	10.19	9.21	8.42	11.86	NaN	NaN	NaN	NaN	10.2	8.41	NaN	NaN	NaN	NaN	NaN	NaN	NaN	NaN	NaN	7.72	9.08	8.44	NaN	NaN	NaN	NaN	NaN	NaN	NaN	NaN	NaN	NaN	8.3	7.57	NaN	NaN	NaN	NaN	NaN	NaN	NaN	NaN	NaN	NaN	NaN	NaN
19582	hsa-miR-106b	hsa-miR-1181	15.76	15.61	15.09	15.52	15.51	12.55	15.45	15.61	15.47	15.54	15.36	15.18	14.98	15.38	15.43	15.41	15.51	15.11	15.46	14.75	12.94	15.57	15.56	14.77	14.91	12.48	15.09	14.7	15.44	15.27	14.89	15.39	12.86	15.47	13.19	15.44	13.36	15.19	13.11	14.37	14.6	14.48	11.61	13.89	12.36	13.67	13.37
17854	hsa-miR-106b*	hsa-miR-1182	12.37	12.8	13.46	12.62	11.95	12.05	11.57	11.52	11.98	12.09	11.7	11.39	10.11	11.68	7.93	11.23	11.06	11.87	11.72	10.59	10.66	12.91	12.66	9.88	11.19	10.08	12.16	9.1	9.08	11.93	11.53	12.02	10.24	12.4	10.51	12.26	11.29	11.14	11.31	11.33	11.4	11.77	10.89	11.52	9.94	11.35	11.1
10923	hsa-miR-107	hsa-miR-1183	13.43	13.55	13.23	12.93	12.62	12.74	12.43	12.86	13.2	12.82	12.72	12.11	8.67	13.14	9.81	11.48	12.16	13.9	12.82	11.75	13.25	14.05	13.9	9.36	11.86	12.4	11.24	10.8	9.97	13.01	12.65	12.7	11.25	12.81	14.06	12.9	12.18	11.47	12.28	12.48	12.68	12.35	13.48	11.64	11.45	11.95	11.42
13485	hsa-miR-10a	hsa-miR-1184	14.71	15.58	13.58	15.12	15.73	14.75	13.67	13.97	13.73	15.49	15.63	10.93	12.64	11.35	NaN	15.06	13.64	15.52	15.4	NaN	13.43	15.36	15.09	11.42	11.23	14.21	11.76	13.48	13.14	15.5	15.48	15.13	10.18	15.04	13.46	15.56	14.78	11.76	13.35	14.97	13.66	15.61	12.36	13.48	12.79	14.24	13.98
28019	hsa-miR-10a*	hsa-miR-1185	11.28	12.6	12.63	11.77	12.26	11.48	10.37	10.79	10.28	12.04	12.34	7.47	8.68	9.25	NaN	10.36	9.7	13.54	11.92	9.8	12.05	12.45	12.12	7.95	9.64	NaN	9.54	9.63	7.65	12.11	11.93	12.01	NaN	12.12	9.28	12.8	10.46	10.31	10.58	9.53	10.38	11.24	10.84	10.49	NaN	10.97	9.65
10925	hsa-miR-10b	hsa-miR-1193	14.91	14.79	13.34	13.66	12.38	10.83	11.51	13.79	13.64	14.11	11.57	13.58	11.11	13.51	NaN	11.83	14.41	13.03	11.37	10.64	12.65	13.82	12.72	9.98	10.85	10.09	14.31	12.65	11.77	13.58	12.83	14.31	10.62	13.15	11.52	14.01	9.69	10.32	10.72	12.52	13.32	13.64	10.83	13.64	13.35	12.51	10.18
42969	hsa-miR-10b*	hsa-miR-1200	10.53	10.88	9.52	9.38	NaN	NaN	NaN	10.21	9.03	8.85	NaN	8.13	NaN	8.72	NaN	NaN	9.47	6.69	NaN	NaN	7.74	8.25	7.35	NaN	NaN	NaN	11.2	9.47	NaN	8.77	NaN	9.99	NaN	8.85	5.83	8.91	NaN	NaN	NaN	NaN	8.42	7.92	NaN	8.98	NaN	NaN	NaN
46822	hsa-miR-1178	hsa-miR-1202	8.25	6.98	7.42	7.79	NaN	8.76	NaN	NaN	NaN	NaN	NaN	NaN	NaN	7.82	NaN	9.45	NaN	NaN	NaN	NaN	8.08	9.35	7.68	NaN	NaN	NaN	NaN	NaN	NaN	8.32	NaN	NaN	7.74	8.49	9.83	NaN	NaN	8.27	7.22	8.47	NaN	NaN	6.95	NaN	NaN	6.7	NaN
46735	hsa-miR-1179	hsa-miR-1203	7.77	6.09	6.89	5.9	NaN	NaN	NaN	NaN	NaN	NaN	NaN	NaN	NaN	NaN	NaN	NaN	NaN	NaN	NaN	NaN	7.5	8.89	7.7	NaN	NaN	NaN	NaN	NaN	NaN	NaN	NaN	NaN	NaN	7.94	8.96	NaN	NaN	6.76	6.68	8.7	NaN	NaN	NaN	NaN	NaN	NaN	NaN
42848	hsa-miR-1180	hsa-miR-1204	9.05	8.6	9.43	8.75	NaN	8.37	NaN	7.13	7.97	8.31	7.78	NaN	NaN	6.44	NaN	NaN	NaN	8.97	NaN	7.22	8.78	9.04	8.78	NaN	NaN	8.02	NaN	NaN	7.39	9.73	NaN	7.22	7.71	9.41	10	9	8.86	9.97	8.05	9.14	8.08	7.44	7.62	NaN	NaN	8.22	NaN
46675	hsa-miR-1181	hsa-miR-1205	8.64	8.87	8.72	8.4	NaN	8.29	NaN	NaN	7.14	8.85	6.95	NaN	NaN	5.83	NaN	9.49	NaN	6.92	NaN	7.54	9.51	8.75	7.9	NaN	NaN	NaN	NaN	NaN	8.53	7.47	NaN	6.22	7.21	8.81	10.67	8.65	8.16	10.45	8.85	7.33	NaN	NaN	7.71	NaN	NaN	7.97	NaN
46738	hsa-miR-1182	hsa-miR-1206	9.06	8.79	9.27	8.95	NaN	NaN	NaN	NaN	8.36	8.42	7.47	NaN	NaN	NaN	NaN	NaN	6	8.84	NaN	NaN	8.83	10.06	9.87	NaN	NaN	NaN	6.21	NaN	NaN	7.41	NaN	6.29	NaN	10.11	12.13	NaN	NaN	9.38	6.01	NaN	7.32	NaN	NaN	8.28	NaN	NaN	NaN
46880	hsa-miR-1183	hsa-miR-1207-3p	10.15	9.82	9.78	9.46	NaN	8.73	NaN	6.31	7.58	7.7	8.9	7.03	NaN	9.53	NaN	NaN	7.7	9.02	5.73	8.38	10.34	10.59	10.52	NaN	NaN	6.82	7.82	NaN	NaN	9.88	7.27	8.46	NaN	10.2	7.83	7.56	9.08	9.72	10.22	7.7	9.47	7.14	10.59	9.44	NaN	9.18	5.48
46258	hsa-miR-1184	hsa-miR-1207-5p	12.09	11.81	12.98	11.32	9.99	11.33	9.57	9.78	9.75	9.22	11.34	10.29	NaN	9.73	7.97	NaN	10.61	10.28	10.06	10.49	14.88	12.38	11.59	NaN	11.86	9.6	9.65	9.05	9.33	10.46	9.13	10.93	10.99	12.14	12.95	10.94	10.66	9.9	13.49	10.78	11.03	10.43	11.53	11.01	9.99	11.58	9.66
46419	hsa-miR-1185	hsa-miR-1208	8.29	7.26	7.47	6.97	NaN	NaN	NaN	NaN	7.71	NaN	NaN	NaN	NaN	NaN	NaN	6.61	NaN	NaN	NaN	NaN	8.07	7.37	5.72	NaN	NaN	NaN	NaN	NaN	NaN	NaN	NaN	NaN	NaN	8.38	9.58	NaN	NaN	NaN	6.63	NaN	NaN	NaN	6.39	NaN	NaN	NaN	NaN
147589	hsa-miR-1193	hsa-miR-122	8.31	7.54	8.28	7.5	NaN	NaN	NaN	NaN	NaN	NaN	NaN	NaN	NaN	NaN	NaN	NaN	NaN	8.74	NaN	NaN	7.37	8.58	8	NaN	NaN	NaN	NaN	NaN	NaN	7.41	NaN	NaN	NaN	8.8	8.94	NaN	NaN	9.26	NaN	NaN	NaN	NaN	NaN	NaN	NaN	NaN	NaN
46272	hsa-miR-1200	hsa-miR-122*	7.92	7.51	6.53	6.33	NaN	6.58	NaN	NaN	7.7	NaN	NaN	NaN	NaN	6.07	NaN	NaN	NaN	8.78	NaN	NaN	9.1	9.78	9.21	NaN	NaN	NaN	NaN	NaN	NaN	7.07	NaN	NaN	NaN	7.75	9.95	NaN	7.92	9.17	8.76	NaN	NaN	NaN	8.32	NaN	NaN	6.84	NaN
46832	hsa-miR-1202	hsa-miR-1224-3p	8.84	8.47	8.38	8.76	NaN	NaN	NaN	NaN	NaN	NaN	NaN	NaN	NaN	NaN	NaN	NaN	NaN	NaN	NaN	NaN	8.11	7.2	7.21	NaN	NaN	NaN	NaN	NaN	NaN	8.97	NaN	NaN	NaN	8.53	9.01	7.92	NaN	8.38	6.79	7.89	NaN	6.28	6.49	NaN	NaN	8.06	NaN
46411	hsa-miR-1203	hsa-miR-1224-5p	7.89	6.75	7.18	6.32	NaN	6.73	NaN	NaN	NaN	NaN	NaN	NaN	NaN	NaN	NaN	NaN	NaN	NaN	NaN	NaN	8.42	7.89	7.56	NaN	NaN	6.3	NaN	NaN	NaN	9.09	NaN	NaN	NaN	7.31	8.91	6.88	NaN	NaN	6.99	9.04	NaN	NaN	6.94	NaN	NaN	NaN	NaN
46791	hsa-miR-1204	hsa-miR-1225-3p	11.33	10.39	10.33	9.75	6.11	8.94	NaN	8.17	8.62	9.53	9.36	7.83	NaN	9.52	NaN	7.05	8.52	9.62	8.38	8.35	12.02	10.19	10	NaN	NaN	NaN	NaN	7.43	9.36	10.16	8.22	9.02	NaN	11.5	10.3	9.49	8.33	10.44	9.99	NaN	9.01	7.8	10.84	9.35	NaN	9.94	NaN
46860	hsa-miR-1205	hsa-miR-1225-5p	7.55	5.68	6.52	NaN	NaN	NaN	NaN	NaN	NaN	NaN	NaN	NaN	NaN	6.94	NaN	NaN	NaN	6.51	NaN	6.58	6.61	9.17	10.13	NaN	NaN	NaN	NaN	NaN	NaN	NaN	NaN	7.38	NaN	7.89	NaN	9.45	NaN	8.7	NaN	NaN	NaN	NaN	NaN	NaN	NaN	NaN	NaN
46779	hsa-miR-1206	hsa-miR-1226	7.31	6.62	6.67	NaN	NaN	8.83	NaN	NaN	6.64	9.12	NaN	NaN	NaN	NaN	NaN	NaN	NaN	NaN	NaN	NaN	7.02	7.43	NaN	NaN	NaN	NaN	NaN	NaN	NaN	8.95	NaN	NaN	NaN	7.55	10.54	8.05	NaN	9.67	7.26	NaN	NaN	NaN	6.88	NaN	NaN	NaN	NaN
46345	hsa-miR-1207-3p	hsa-miR-1226*	10.11	9.92	10.32	10.02	7.48	10.23	NaN	7.26	8.27	9.99	8.17	6.63	8.24	7.78	8.92	10.32	8.33	9.85	8.16	9.23	9.95	10.11	9.59	7.9	7.57	8.23	7.02	7.9	9.65	8.64	8.11	8.99	9.29	10.15	10.71	9.98	9.37	11.53	10.07	9.55	8.6	8.08	9.06	8.71	NaN	9.69	7.35
46565	hsa-miR-1207-5p	hsa-miR-1227	8.86	8.61	8.78	8.08	NaN	10	NaN	NaN	NaN	8.21	NaN	NaN	NaN	7.41	NaN	7.59	6.84	8.77	NaN	6.84	10.4	9.69	8.76	NaN	NaN	NaN	NaN	NaN	NaN	8.68	NaN	NaN	7.46	9.25	9.94	7.43	7.63	8.63	9.13	8.84	6.98	6.18	8.82	8.24	NaN	7.32	NaN
46766	hsa-miR-1208	hsa-miR-1228	7.75	NaN	6.13	NaN	NaN	NaN	NaN	NaN	NaN	NaN	NaN	NaN	NaN	NaN	NaN	NaN	NaN	NaN	NaN	NaN	5.16	7.73	NaN	NaN	NaN	NaN	NaN	NaN	NaN	NaN	NaN	NaN	NaN	7.49	NaN	NaN	NaN	6.53	NaN	NaN	NaN	NaN	NaN	NaN	NaN	NaN	NaN
148670	hsa-miR-122	hsa-miR-1228*	9.4	9.23	9.27	9.32	NaN	8.99	NaN	NaN	6.06	6.67	7.21	NaN	NaN	7.91	NaN	NaN	NaN	9.18	NaN	NaN	8.46	9.71	9.09	NaN	NaN	NaN	NaN	NaN	NaN	8.69	6.45	7.76	NaN	8.9	6.53	7.1	NaN	9.39	8.46	NaN	7.96	NaN	8.43	8.65	NaN	8.14	NaN
42551	hsa-miR-122*	hsa-miR-1229	9.85	9.84	9.73	9.42	NaN	NaN	NaN	NaN	6.94	NaN	6.31	NaN	NaN	8.34	NaN	NaN	NaN	NaN	6.82	8.12	10.69	9.32	8.79	NaN	NaN	NaN	NaN	NaN	NaN	8.65	NaN	NaN	NaN	8.31	9.19	NaN	8.75	10.34	9.56	NaN	NaN	NaN	9.3	NaN	NaN	8.46	NaN
46800	hsa-miR-1224-3p	hsa-miR-1231	9.2	9.17	9.03	8.46	NaN	8.47	NaN	NaN	NaN	7	6.79	NaN	NaN	NaN	7.78	9.31	7.92	8.46	8.69	9.57	10.07	9.4	8.92	NaN	8.9	NaN	NaN	8.3	9.25	NaN	NaN	NaN	8.06	9.13	10.05	7.98	7.2	10.43	10.85	9.51	NaN	NaN	9.57	NaN	NaN	9.79	NaN
46462	hsa-miR-1224-5p	hsa-miR-1233	9.06	8.58	9.14	8.05	7.42	7.49	NaN	NaN	NaN	10.72	8.09	7.03	NaN	8.53	NaN	7.13	NaN	8.56	NaN	NaN	9.36	9.39	8.03	NaN	NaN	NaN	NaN	NaN	NaN	9.07	NaN	6.54	6.53	8.72	9.91	7.95	7.18	NaN	7.89	7.12	7.47	NaN	8.06	NaN	NaN	6.6	NaN
46684	hsa-miR-1225-3p	hsa-miR-1234	9.16	8.87	8.92	8.39	NaN	8.82	NaN	NaN	NaN	8.16	NaN	NaN	NaN	NaN	NaN	NaN	NaN	8.35	NaN	7.95	9.89	8.74	7.3	NaN	NaN	NaN	NaN	NaN	8.07	9.31	NaN	NaN	9.62	9.47	8.96	9.62	NaN	11.3	8.92	NaN	NaN	NaN	7.92	NaN	NaN	8.45	NaN
46541	hsa-miR-1225-5p	hsa-miR-1236	8.98	8.99	9.73	8.79	6.59	7.66	NaN	NaN	6.29	7.99	8.53	NaN	NaN	5.68	NaN	NaN	NaN	9.82	8.47	NaN	7.98	9.5	7.91	NaN	NaN	NaN	NaN	NaN	NaN	8.57	8.02	7.54	8.26	9.95	8.77	8.49	8.06	7.72	8.37	NaN	NaN	7.31	7.98	NaN	NaN	7.32	NaN
46309	hsa-miR-1226	hsa-miR-1237	10.31	10.52	10.18	9.56	NaN	NaN	7.91	7.87	6.66	8.91	7.46	NaN	NaN	8.02	8.04	8.59	8.12	8.92	8.33	8.4	10.26	9.01	8.89	NaN	7.44	NaN	NaN	6.79	7.79	9.57	8.19	7.53	6.65	9.38	8.56	8.47	7.01	8.79	9.91	NaN	8.63	6.8	10.26	6.89	NaN	9.09	NaN
46246	hsa-miR-1226*	hsa-miR-1238	7.84	7.15	7.19	5.64	NaN	NaN	NaN	NaN	NaN	NaN	NaN	NaN	NaN	NaN	NaN	NaN	NaN	NaN	NaN	NaN	5.77	9.06	NaN	NaN	NaN	NaN	NaN	NaN	NaN	5.66	NaN	NaN	NaN	8.5	8.15	NaN	NaN	10.03	NaN	NaN	NaN	NaN	NaN	NaN	NaN	NaN	NaN
46806	hsa-miR-1227	hsa-miR-124	10.33	10.47	10.38	10.17	8.67	10.39	7.21	8.4	9.17	9.3	9.1	8.6	9.19	9.25	10.03	8.86	10.12	9.64	9.33	10.88	11.55	10.9	10.46	8.5	8.75	9.85	9.03	9.6	10.86	9.68	9.64	9.61	10.04	10.27	11.41	10.72	10.17	11.95	11.15	9.5	9.15	9.21	10.3	9.44	7.15	10.2	8.61
46695	hsa-miR-1228	hsa-miR-124*	9.22	9.35	9.13	8.88	NaN	8.71	NaN	NaN	NaN	9.09	NaN	NaN	NaN	NaN	NaN	10.1	NaN	9.4	NaN	7.59	9.5	8.81	8.73	NaN	NaN	NaN	NaN	NaN	8.95	8.25	NaN	8.01	8	9.19	9.16	9.23	NaN	10.62	9.21	8.83	NaN	NaN	8.44	NaN	NaN	9.32	NaN
46222	hsa-miR-1228*	hsa-miR-1243	9.51	9.04	9.57	9.14	NaN	9.35	NaN	7.43	7.85	9.76	7.32	NaN	NaN	8.55	7.35	7.86	7.47	9.5	7.74	9.37	11.52	10.8	10.17	NaN	NaN	8.45	NaN	NaN	9.86	6.98	7.43	8.13	9.09	9.47	10.68	8.79	8.46	10.98	9.97	8.99	8.02	7.1	8.98	8.52	NaN	8.42	6.91
46689	hsa-miR-1229	hsa-miR-1244	9.26	8.87	9.02	8.71	NaN	7.91	NaN	NaN	NaN	7.58	NaN	NaN	NaN	NaN	6.15	8.99	6.8	7.47	NaN	8.65	9.38	8.7	8.42	7.43	NaN	5.77	NaN	7.37	9.42	9.67	NaN	NaN	8.06	9.47	9.01	9.06	7.65	10.94	9.99	7.52	NaN	NaN	8.28	NaN	NaN	9.35	NaN
46531	hsa-miR-1231	hsa-miR-1245	8.86	8.51	9.14	8.74	NaN	NaN	NaN	NaN	NaN	6.07	8.65	NaN	NaN	NaN	NaN	NaN	NaN	6.76	NaN	NaN	9.81	8.97	8.41	NaN	NaN	NaN	NaN	NaN	7.78	7.26	NaN	6.78	NaN	9.62	7.66	8.04	NaN	9.64	NaN	NaN	6.17	6.23	NaN	NaN	NaN	NaN	NaN
46326	hsa-miR-1233	hsa-miR-1246	7.93	8.1	6.15	6.92	NaN	NaN	NaN	NaN	NaN	NaN	NaN	NaN	NaN	NaN	NaN	6.04	NaN	NaN	NaN	NaN	7.32	6.24	NaN	NaN	NaN	NaN	NaN	NaN	NaN	NaN	NaN	NaN	NaN	6.86	6.99	NaN	NaN	8.76	7.89	NaN	NaN	NaN	NaN	NaN	NaN	8.52	NaN
46696	hsa-miR-1234	hsa-miR-1247	8.69	8.68	NaN	NaN	NaN	NaN	NaN	NaN	NaN	7.14	NaN	NaN	NaN	NaN	NaN	NaN	NaN	NaN	NaN	8.09	10.18	8.9	7.11	NaN	NaN	NaN	NaN	NaN	NaN	NaN	NaN	NaN	NaN	8.24	11.7	NaN	NaN	6.93	8.79	NaN	NaN	NaN	8.49	NaN	NaN	NaN	NaN
46624	hsa-miR-1236	hsa-miR-1248	12.34	12.22	12.27	11.64	10.63	11.94	9.97	10.21	10.23	10.61	11.3	10.4	11.05	10.58	12.17	11.87	11.56	11.48	12.08	13.2	14.97	12.32	12.05	11.63	11.16	10.59	10.25	11.96	12.83	11.23	10.52	10.79	11.78	12.58	12.67	12.14	11.52	13.86	13.82	10.81	11.09	10.31	13.06	10.93	9.93	13.4	10.89
46850	hsa-miR-1237	hsa-miR-1249	9.34	9.46	9.45	9.3	NaN	9.75	NaN	NaN	8.79	9.56	9.03	NaN	NaN	NaN	8.7	9.92	7.77	9.07	6.57	8.76	9.52	8.65	8.46	6.86	NaN	7.45	NaN	7.33	10.04	8.24	NaN	8.06	9.07	9.66	10.56	9.72	8.93	10.97	9.75	9.01	6.79	7.02	8.46	6.56	NaN	9.28	NaN
46690	hsa-miR-1238	hsa-miR-1250	8.42	7.64	NaN	7.11	NaN	NaN	NaN	NaN	NaN	7.92	NaN	NaN	NaN	NaN	NaN	NaN	NaN	NaN	NaN	NaN	7.47	8.83	6.98	NaN	NaN	NaN	NaN	NaN	NaN	6.49	NaN	NaN	NaN	8.16	8.05	NaN	NaN	NaN	NaN	NaN	NaN	NaN	NaN	NaN	NaN	NaN	NaN
14328	hsa-miR-124	hsa-miR-1251	10.5	9.89	10.37	9.67	8.18	9.65	NaN	8.6	13.61	9.44	9.39	9.48	NaN	9.67	6.67	7.28	7.73	9.76	10.96	9.29	11.79	10.78	10.04	6.44	10.09	8.36	NaN	8.28	7.96	9.64	7.1	8.88	8.67	10.58	9.36	9.55	9.05	10.25	10.75	7.94	9.21	7.99	10.76	9.53	6.87	9.97	7.13
42898	hsa-miR-124*	hsa-miR-1252	10.52	10.73	10.44	10.03	7.86	9.14	7.88	8.51	8.21	8.62	10.14	8.67	NaN	9.38	5.81	NaN	8.41	9.8	9.47	10.91	13.23	11.64	11.02	NaN	10.11	7.31	6.61	7.41	9.09	9.36	7.14	9.6	9.08	11.42	10.37	9.44	9.35	10.44	11.79	8.75	10	8.57	11.31	9.66	7.32	11.01	9.55
46439	hsa-miR-1243	hsa-miR-1253	8.79	7.98	6.98	7.08	NaN	6.07	NaN	NaN	NaN	NaN	NaN	NaN	NaN	8.64	NaN	NaN	NaN	7.35	NaN	NaN	10.18	7.63	8.35	NaN	NaN	NaN	NaN	NaN	NaN	7.78	NaN	NaN	NaN	8.68	9.08	NaN	6.76	7.6	8.87	NaN	NaN	NaN	8.78	7.54	NaN	NaN	NaN
46404	hsa-miR-1244	hsa-miR-1254	10.81	10.34	10.68	10.66	8.52	NaN	NaN	NaN	8.91	8.29	9.54	NaN	NaN	10.57	NaN	NaN	8.93	8.34	NaN	NaN	7.14	9.31	9.92	NaN	NaN	NaN	NaN	NaN	NaN	11.11	8.57	8.73	NaN	11.18	8.23	8.87	NaN	8.93	NaN	NaN	10.33	8.4	NaN	9.57	NaN	9.01	NaN
46321	hsa-miR-1245	hsa-miR-1255a	NaN	NaN	NaN	NaN	NaN	NaN	NaN	NaN	NaN	NaN	NaN	NaN	NaN	NaN	NaN	NaN	NaN	NaN	NaN	NaN	NaN	NaN	NaN	NaN	NaN	NaN	NaN	NaN	NaN	NaN	NaN	NaN	NaN	NaN	NaN	NaN	NaN	NaN	NaN	NaN	NaN	NaN	NaN	NaN	NaN	NaN	NaN
148642	hsa-miR-1246	hsa-miR-1255b	14.7	15.43	15.59	15.17	13.9	15.48	14.43	14.55	13.11	13.99	15.47	13.67	13	14.97	14.09	15.23	13.73	14.48	15.18	15.45	15.73	15.49	15.62	14.96	15.85	15.11	15.33	14.4	14.1	15.34	15.39	15.26	15.29	15.64	15.52	15.5	15.42	14.32	15.11	15.22	15.05	14.36	15.53	15.54	14.72	15.81	15.33
145977	hsa-miR-1247	hsa-miR-1256	11.59	11.25	11.21	11.04	9.73	10.95	9.17	9.59	10.16	10.23	10.15	9.6	9.72	9.76	10.29	10.96	10.22	10.62	10.41	10.69	11.46	10.78	10.78	9.54	9.24	9.91	8.39	10.2	11.55	10.39	9.62	10.05	10.93	11.34	11.43	10.98	10.33	12.33	10.95	10.6	9.8	9.29	10.47	9.59	9.1	10.5	8.78
46427	hsa-miR-1248	hsa-miR-1257	10.32	10.04	10.67	10.49	NaN	7.95	NaN	6.02	8.28	8.95	8.11	NaN	NaN	9.84	NaN	NaN	NaN	9.65	NaN	NaN	10.85	9.4	9.39	NaN	NaN	7.07	NaN	NaN	NaN	11.13	NaN	8.56	NaN	10.51	10.07	5.39	7.72	6.31	9.13	7.04	9.31	7.71	12.32	8.65	NaN	7.19	NaN
46210	hsa-miR-1249	hsa-miR-1258	10.63	10.78	10.99	10.7	9.27	11.02	8.35	8.92	8.68	10.57	9.31	9.06	9.17	9.58	10.17	10.19	9.92	10.69	9.87	11.15	11.72	10.96	10.67	9.46	9.49	9.44	8.93	9.4	11.16	10.08	9.44	10.08	11.01	11.08	11.78	10.89	10.6	12.56	11.22	10.62	9.52	9.35	9.78	9.99	8.69	10.69	9.41
46214	hsa-miR-1250	hsa-miR-125a-3p	9.66	9.03	9.47	9.43	NaN	8.57	NaN	7.32	9.19	9.93	6.19	NaN	NaN	9.53	6.72	NaN	NaN	9.15	NaN	NaN	7.37	8.37	9.33	NaN	NaN	NaN	NaN	NaN	NaN	7.62	6.58	7.11	8.94	10.42	7.85	8.7	NaN	10.48	8.16	NaN	7.52	6.77	NaN	7.95	NaN	7.66	NaN
46275	hsa-miR-1251	hsa-miR-125a-5p	8.32	7.92	7.77	5.45	NaN	NaN	NaN	NaN	NaN	NaN	NaN	NaN	NaN	NaN	NaN	NaN	NaN	NaN	NaN	NaN	6.2	6.58	NaN	NaN	NaN	NaN	NaN	NaN	NaN	NaN	NaN	NaN	NaN	6.55	NaN	NaN	NaN	NaN	NaN	NaN	NaN	NaN	NaN	NaN	NaN	NaN	NaN
46924	hsa-miR-1252	hsa-miR-125b	9.84	9.9	9.5	8.47	NaN	NaN	7.29	8.84	8.38	7.06	9.82	NaN	NaN	9.19	NaN	NaN	7.6	6.85	7.74	NaN	11.5	8.8	9.41	NaN	8.28	NaN	8.16	NaN	NaN	10.35	6.69	9.08	NaN	10.36	8.44	8.07	NaN	4.37	9.69	NaN	9.72	7.94	10.44	10.09	NaN	10.04	NaN
46707	hsa-miR-1253	hsa-miR-125b-1*	8.63	8.45	NaN	NaN	NaN	NaN	NaN	NaN	6.35	NaN	7.98	NaN	NaN	8.67	NaN	NaN	NaN	NaN	NaN	NaN	9.29	7.08	8.18	NaN	NaN	NaN	NaN	NaN	NaN	8.54	NaN	NaN	NaN	9.36	NaN	NaN	NaN	NaN	NaN	NaN	8.09	NaN	8.83	7.03	NaN	NaN	NaN
46750	hsa-miR-1254	hsa-miR-125b-2*	8.3	8.01	7.62	7.84	NaN	6.96	NaN	NaN	NaN	NaN	NaN	NaN	NaN	NaN	NaN	NaN	NaN	NaN	NaN	NaN	8.15	7.65	7.32	NaN	NaN	NaN	NaN	NaN	NaN	NaN	NaN	NaN	7.1	8.62	7.61	7.95	NaN	7.58	8.32	NaN	NaN	NaN	NaN	NaN	NaN	NaN	NaN
46380	hsa-miR-1255a	hsa-miR-126	13.54	12.88	12.85	12.96	11.44	12.65	11.51	11.84	12.67	12.41	12.38	11.42	9.11	13.78	9.57	11.11	11.68	12.17	10.91	10.56	13.99	13.13	12.88	NaN	10.72	12.15	12.06	9.95	7.86	14.37	12.29	12.34	12.41	14.12	14.11	11.98	13	10.39	14.05	12.52	13.38	12.32	14.36	13.75	10.91	13.44	11.6
46402	hsa-miR-1255b	hsa-miR-126*	9.65	9.19	9.38	9.1	NaN	NaN	NaN	6.59	6.75	7.42	6.27	NaN	NaN	8.34	NaN	NaN	NaN	6.54	NaN	NaN	9.9	9.36	7.78	NaN	NaN	7.24	NaN	NaN	NaN	9.54	NaN	NaN	9.4	9.66	6.85	5.94	7.96	8.88	9.41	NaN	7.87	NaN	9.88	8.38	NaN	7.34	NaN
46717	hsa-miR-1256	hsa-miR-1260	8.28	7.46	NaN	5.66	NaN	NaN	NaN	NaN	NaN	NaN	NaN	NaN	NaN	NaN	NaN	NaN	NaN	NaN	NaN	NaN	6.56	7.23	7.66	NaN	NaN	NaN	NaN	NaN	NaN	NaN	NaN	NaN	NaN	6.71	5.06	NaN	NaN	7.4	NaN	NaN	NaN	NaN	NaN	NaN	NaN	NaN	NaN
46640	hsa-miR-1257	hsa-miR-1260b	9.28	9.47	9.08	8.84	NaN	NaN	NaN	NaN	7.17	7.3	7.68	NaN	NaN	8.77	NaN	NaN	NaN	9.07	NaN	NaN	8.65	8.31	9.19	NaN	NaN	NaN	NaN	NaN	NaN	7.87	NaN	7.58	NaN	8.78	NaN	NaN	NaN	NaN	NaN	NaN	NaN	NaN	NaN	NaN	NaN	NaN	NaN
46869	hsa-miR-1258	hsa-miR-1261	11.3	10.65	10.8	10.62	8.65	8.88	8.92	10.45	10.69	9.76	9.99	8.56	NaN	10.68	8.1	NaN	9.13	10.43	8.28	8.83	10.34	11.63	11.55	NaN	9.06	NaN	9.61	7.35	9.17	11.2	9.24	10.19	NaN	11.54	8.4	9.62	9.18	10.46	10.56	NaN	10.85	9.69	9.51	10.52	NaN	10.12	8.32
17942	hsa-miR-125a-3p	hsa-miR-1262	11.22	10.86	12.28	10.52	9.39	9.43	9.54	10.24	10.99	9.32	9.44	8.48	7.05	10.26	NaN	7.18	9.15	10.92	8.58	9.17	10.54	10.6	10.3	5.59	9.19	6.86	9.12	NaN	NaN	10.43	8.95	10	8.19	10.35	9.8	10.26	8.8	8.91	9.78	7.47	9.85	9.55	9.87	10.11	6.35	9.86	7.51
10928	hsa-miR-125a-5p	hsa-miR-1263	15.74	14.59	14.87	14.63	14.28	13.07	14.87	15.39	15.44	14.89	14.09	14.64	10.14	15.23	9.76	13.67	14.21	15.53	13.86	12.7	13.56	14.97	14.81	10.7	13.87	12.94	13.71	13.6	10.76	15.11	14.77	14.89	12.61	14.42	13.69	15.02	13.66	11.82	12.66	14.11	14.73	15.09	12.63	15.3	14.52	13.33	13.48
30787	hsa-miR-125b	hsa-miR-1264	15.72	15.66	15.74	14.4	15.54	13.5	15.75	15.74	15.61	15.75	15.38	15.43	11.76	15.79	9.7	14.38	15.3	14.18	15.4	14.59	14.91	15.72	15.58	13.03	14.4	13.87	15.75	15.75	13.46	15.71	15.61	15.43	13.4	15.55	14.59	15.59	14.57	10.11	13.9	14.89	15.64	15.75	13.04	15.73	15.8	15.39	14.95
145838	hsa-miR-125b-1*	hsa-miR-1265	10.2	9.84	11.61	8.61	NaN	9.45	7.64	9.31	10.64	8.53	9.19	NaN	NaN	7.59	NaN	NaN	NaN	7.57	9.78	7	10.69	9.73	9.86	NaN	NaN	NaN	NaN	NaN	NaN	8.53	6.99	10.05	NaN	10.21	9.29	9.22	7.74	8.17	9.18	8.04	8.17	8.57	8.47	NaN	NaN	7.29	NaN
42845	hsa-miR-125b-2*	hsa-miR-1266	10.9	10.32	10.45	10.03	8.19	7.3	7.16	8.58	9.39	7.98	9.47	6.64	NaN	10.37	NaN	NaN	8.97	8.58	8.23	7.04	10.32	9.87	9.82	NaN	7.55	9.73	7.04	6.45	NaN	11.21	8.18	9.31	9.39	11.01	11.51	8.66	9.61	8.38	10.17	6.64	10.05	8.26	11.01	9.33	5.4	8.65	7.96
4610	hsa-miR-126	hsa-miR-1267	15.59	14.64	14.86	14.74	14.49	13.89	13.46	13.29	14.8	15.56	14.51	15	13.04	14.93	NaN	12.94	14.25	14.86	13.24	10.94	12.62	15.13	14.85	NaN	12.66	13.73	10.88	11.02	8.46	14.83	14.64	14.41	14.19	15.24	14.84	14.25	13.4	7.85	13.74	14.34	14.64	14.72	13.56	14.22	13.45	14.47	12.92
33596	hsa-miR-126*	hsa-miR-1268	12.67	11.43	11.8	11.65	11.38	10.16	9.57	9.07	11.6	12.4	10.84	11.59	NaN	11.5	NaN	NaN	9.01	11.95	7.07	NaN	9.91	11.83	11.83	NaN	9	10.17	NaN	NaN	8.96	10.69	9.97	10.91	10.25	12	11.58	8.98	9.18	10.86	8.26	10.58	10.71	10.45	10.43	9.24	9.35	9.49	8.22
145975	hsa-miR-1260	hsa-miR-1269	15.8	15.85	15.57	15.82	14.84	15.84	15.6	15.72	15.64	15.78	15.76	15.72	14.55	15.76	14.49	14.95	15.73	15.85	14.65	15.3	15.3	15.84	15.75	13.82	15.61	15.88	15.48	14.4	15.24	15.92	15.63	15.78	15.86	15.84	15.87	15.82	15.89	15.63	15.19	15.82	15.63	15.36	15.4	15.75	15.89	14.48	15.81
147791	hsa-miR-1260b	hsa-miR-1270	15.39	15.29	15.51	15.48	14.9	15.69	15.7	15.88	15.32	15.61	15.71	15.14	15.64	15.79	15.8	15.67	15.23	15.75	15.5	15.66	15.83	15.64	15.6	15.53	15.56	15.77	15.61	15.6	15.6	15.55	15.55	15.52	15.82	15.75	15.74	15.59	15.72	15.79	15.73	15.73	15.69	15.07	15.34	15.65	15.41	15.72	15.69
148648	hsa-miR-1261	hsa-miR-1271	9.47	9.39	9.24	7.98	NaN	6.9	NaN	NaN	7.79	7.13	7.94	NaN	NaN	8.19	NaN	7.55	6.6	8.73	NaN	7.03	11.19	9.52	9.52	NaN	NaN	NaN	NaN	NaN	NaN	7.74	NaN	7.83	NaN	10.07	9.49	7.69	7.39	7.54	9.39	NaN	8.01	NaN	9.32	8.02	NaN	NaN	NaN
46872	hsa-miR-1262	hsa-miR-1272	8.61	8.05	8.95	7.91	NaN	NaN	NaN	NaN	NaN	NaN	NaN	NaN	NaN	7.57	NaN	NaN	NaN	NaN	NaN	NaN	8.71	9.54	9.3	NaN	NaN	NaN	NaN	NaN	NaN	6.72	NaN	NaN	NaN	8.16	10.29	NaN	NaN	7.11	NaN	NaN	NaN	NaN	NaN	7.12	NaN	NaN	NaN
46747	hsa-miR-1263	hsa-miR-1273	8.32	6.73	7.21	NaN	NaN	6.75	NaN	NaN	NaN	NaN	NaN	NaN	NaN	NaN	NaN	NaN	NaN	NaN	NaN	NaN	10	7.95	7.44	NaN	NaN	NaN	NaN	NaN	NaN	8.02	NaN	NaN	NaN	8.67	8.64	NaN	6.73	9.6	9.02	NaN	NaN	NaN	8.32	NaN	NaN	NaN	NaN
46732	hsa-miR-1264	hsa-miR-1273c	15.42	15.59	15.24	15.44	14.91	15.81	15.73	15.73	15.65	15.61	15.53	14.9	13.71	15.25	13.95	14.41	15.71	15.04	14.51	14.53	14.12	15.43	15.41	13.37	14.79	15.57	15.74	13.94	14.45	15.1	14.74	14.94	15.43	15.45	15.58	15	15.21	15.01	13.96	15.28	14.91	14.56	14.83	15.42	13.93	14.18	14
46737	hsa-miR-1265	hsa-miR-1273d	12.01	12.27	12.36	11.91	10.57	12.22	10.78	11.09	11.81	11.95	11.77	11.11	9.12	12.18	8.49	7.78	10.59	12.36	11.08	11.59	12.21	12.28	12.67	NaN	9.47	11.23	9.88	9.57	10.12	11.96	11.5	11.73	10.61	12.48	12.8	12	12.47	13.64	12.86	11.57	11.3	11.64	12.11	11.56	11.04	11.74	11.4
46517	hsa-miR-1266	hsa-miR-1273e	7.36	7.06	7.38	6.61	NaN	NaN	NaN	NaN	NaN	NaN	NaN	NaN	NaN	NaN	NaN	7.08	NaN	6.9	NaN	NaN	7.62	7.42	NaN	NaN	NaN	NaN	NaN	NaN	NaN	NaN	NaN	NaN	NaN	6.49	9.24	5.54	NaN	7.63	6.58	NaN	NaN	NaN	6.68	NaN	NaN	6.6	NaN
46633	hsa-miR-1267	hsa-miR-127-3p	7.92	7.05	7.55	6.98	NaN	NaN	NaN	NaN	NaN	NaN	NaN	NaN	NaN	7.27	NaN	NaN	NaN	6.45	NaN	NaN	9.87	8.75	8.5	NaN	NaN	NaN	NaN	NaN	NaN	8.69	NaN	NaN	NaN	8.48	8.86	7.02	NaN	7.01	9.1	8.3	NaN	NaN	8.09	NaN	NaN	NaN	NaN
46558	hsa-miR-1268	hsa-miR-1274a	9.82	9.22	9.72	9.7	NaN	9.05	NaN	NaN	11.83	8.03	7.83	NaN	NaN	7.78	NaN	8.35	NaN	9.63	NaN	NaN	8.02	9.72	9.25	NaN	NaN	NaN	NaN	NaN	8.03	9.51	8.2	7.65	NaN	10.02	7.3	9.84	9.59	9.9	NaN	NaN	7.25	6.97	NaN	7.23	NaN	7.36	NaN
46746	hsa-miR-1269	hsa-miR-1274b	7.82	6.58	8.84	NaN	NaN	9.32	NaN	10.48	NaN	10.24	7.69	NaN	NaN	NaN	NaN	8.15	NaN	9.84	NaN	NaN	7.35	7.53	7.31	NaN	NaN	NaN	NaN	NaN	7.76	NaN	NaN	8.58	NaN	8.22	9.46	9.45	NaN	9.27	7.69	8.34	NaN	8.92	NaN	NaN	NaN	NaN	NaN
46752	hsa-miR-1270	hsa-miR-1275	11.24	10.89	11.06	10.91	NaN	9.87	9.95	10.15	10.4	10.55	10.95	9.73	7.3	11.95	NaN	9.71	10.13	10.43	8.79	NaN	10.62	11.01	12.26	NaN	6.78	9.98	9.91	10.25	6.13	12.75	9.79	9.87	10.59	12.45	12.11	9.03	10.84	8.9	10.52	11.39	11.34	10.61	11.06	11.21	9.2	11.08	9.63
46627	hsa-miR-1271	hsa-miR-127-5p	9.71	9.38	8.46	7.89	NaN	NaN	7.86	7	9.33	6.2	NaN	NaN	NaN	8.39	NaN	NaN	NaN	10.63	7.39	NaN	7.28	8.52	7.16	NaN	NaN	NaN	NaN	NaN	NaN	8.11	NaN	6.04	NaN	8.62	8.95	NaN	NaN	11.48	NaN	NaN	6.71	NaN	NaN	NaN	NaN	NaN	NaN
46363	hsa-miR-1272	hsa-miR-1276	9.97	9.51	9.32	8.95	NaN	6.56	NaN	NaN	8.43	7.95	9.35	NaN	NaN	9.14	NaN	6.63	7.13	7.11	NaN	NaN	10.24	8.43	8.43	NaN	NaN	NaN	NaN	NaN	NaN	9.75	NaN	NaN	6.42	9.76	9.35	6.86	6.98	7.03	9.51	NaN	8.72	NaN	9.89	9.18	NaN	8.47	NaN
46623	hsa-miR-1273	hsa-miR-1277	10.56	10.36	8.57	9.13	6.84	NaN	NaN	6.91	7.71	NaN	9.89	NaN	NaN	9.3	NaN	NaN	NaN	NaN	NaN	NaN	11.57	9.26	9.99	NaN	NaN	NaN	NaN	NaN	NaN	10.16	NaN	NaN	NaN	10.89	NaN	NaN	NaN	NaN	9.9	NaN	8.94	NaN	11.3	9.59	NaN	10.01	NaN
147929	hsa-miR-1273c	hsa-miR-1278	9.94	10.2	9.85	9	8.2	9.15	7.54	8.17	8.2	7.11	9.82	7.84	NaN	8.52	NaN	NaN	8.36	9.73	8.44	9.98	12.8	10.99	10.95	NaN	7.8	NaN	7.36	NaN	NaN	8.66	8.07	8.79	8.9	10.94	9.86	9.39	9.79	10.11	11.03	NaN	8.83	8.23	10.98	8.85	NaN	9.47	6.6
147909	hsa-miR-1273d	hsa-miR-1279	8.01	8.73	7.79	7.11	NaN	NaN	NaN	NaN	NaN	NaN	NaN	NaN	NaN	NaN	9.54	NaN	7.82	NaN	8.49	10.62	10.83	8.98	7.35	NaN	7.67	NaN	NaN	9.42	9.57	5.49	NaN	NaN	6.09	7.84	10.8	7.42	NaN	10.94	11.9	NaN	NaN	NaN	9.96	NaN	NaN	10.93	NaN
148263	hsa-miR-1273e	hsa-miR-128	12.68	11.96	11.6	11.52	9.06	10.73	9.74	10.39	10.74	10.9	10.71	9.03	NaN	11.99	7.95	9.28	10.37	10.34	9.55	9.18	12.86	11.32	11.54	NaN	9.16	11.76	10.51	8.6	8.9	12.45	10.19	10.15	10.43	12.72	12.76	10.46	11.44	9.99	11.5	10.53	11.76	10.08	13.34	11.67	9.24	10.8	9.52
42829	hsa-miR-127-3p	hsa-miR-1280	10.47	8.81	8.49	8.15	NaN	8.99	6.65	NaN	10.96	9.6	NaN	7.37	NaN	8.89	NaN	9.22	NaN	8.39	NaN	NaN	8.45	8.84	9.34	NaN	NaN	NaN	NaN	NaN	NaN	NaN	NaN	8.54	8.44	9.41	10.1	9.99	8	10.35	8.79	8.43	8.2	NaN	7.83	8.75	NaN	6.99	NaN
46292	hsa-miR-1274a	hsa-miR-1281	14.63	14.89	14.57	14.55	13.34	14.07	13.59	13.7	13.7	14.51	13.48	13.03	10.81	13.5	9.29	11.25	11.19	13.43	11.04	11.2	9.82	14.28	14.11	7.76	11.95	12.17	13.5	8.93	10.75	13.44	12.56	13.35	12.51	13.88	13.07	12.15	11.78	11.86	11.13	12.74	13.18	12.99	11.57	12.98	11.31	10.89	11.09
46328	hsa-miR-1274b	hsa-miR-1282	13.47	13.86	13.75	13.44	12.25	14.09	12.66	13.04	13.64	13.9	12.57	12.87	10.17	13.42	9.49	11.39	11.45	13.64	11.7	12.63	10.92	13.65	13.68	9.23	10.84	12.79	13.18	10.05	11.64	12.54	12.45	13.18	12.92	13.06	13.13	12.67	13.01	13.86	11.78	12.62	12.32	12.66	11.34	12.33	11.46	11.25	11.31
46620	hsa-miR-1275	hsa-miR-1283	13.27	14.93	14.74	14.13	12.34	15.19	13.54	14.44	12.35	12.8	13.89	13.21	9.2	12.74	10.21	12.34	12.01	13.82	11.73	13.3	14.65	14.16	14.53	11.15	15.06	11.54	14.82	11.51	10.96	12.9	12.35	14.18	12.8	14.04	11.23	13.18	12.01	11.37	11.11	12.16	13.08	12.35	11.99	13.59	12.07	11.68	13.45
42692	hsa-miR-127-5p	hsa-miR-1284	10.42	9.46	8.08	8.84	NaN	NaN	NaN	NaN	10.8	7.22	7.99	7.8	NaN	9.08	NaN	NaN	6.81	6.33	NaN	NaN	10.84	9.5	9.53	NaN	NaN	NaN	NaN	NaN	NaN	9.15	NaN	8.12	NaN	9.5	NaN	NaN	NaN	NaN	NaN	NaN	8.09	NaN	9.31	8.59	NaN	NaN	NaN
46642	hsa-miR-1276	hsa-miR-1285	10.35	9.65	9.36	9.3	6.56	NaN	NaN	NaN	5.35	5.9	NaN	NaN	NaN	8.9	NaN	NaN	7.91	NaN	NaN	7.11	10.57	8.06	7.03	NaN	NaN	6.88	NaN	6.22	NaN	9.49	NaN	NaN	NaN	10.2	7.2	6.21	7.09	8.12	9.47	NaN	9.18	NaN	10.6	7.83	NaN	9.3	NaN
46925	hsa-miR-1277	hsa-miR-1286	7.74	7.19	8.67	6.54	NaN	NaN	NaN	NaN	NaN	NaN	NaN	NaN	NaN	NaN	NaN	6.68	NaN	NaN	NaN	NaN	6.46	7.38	NaN	NaN	NaN	NaN	NaN	NaN	NaN	NaN	NaN	NaN	NaN	7.14	8.21	6.67	NaN	NaN	7.85	NaN	NaN	NaN	NaN	NaN	NaN	8.07	NaN
46361	hsa-miR-1278	hsa-miR-1287	7.53	6.5	6.74	NaN	NaN	NaN	NaN	NaN	NaN	NaN	NaN	NaN	NaN	NaN	NaN	NaN	NaN	NaN	NaN	NaN	6.97	7.8	NaN	NaN	NaN	NaN	NaN	NaN	NaN	NaN	NaN	NaN	NaN	7.08	8.99	NaN	NaN	NaN	NaN	NaN	NaN	NaN	NaN	NaN	NaN	NaN	NaN
45775	hsa-miR-1279	hsa-miR-1288	8.95	8.35	8.84	8.32	NaN	8.2	NaN	NaN	NaN	9.84	NaN	NaN	NaN	NaN	NaN	NaN	NaN	9.21	NaN	NaN	7.82	9.71	9.1	NaN	NaN	NaN	NaN	NaN	9.78	9.51	NaN	NaN	7.12	8.84	9.83	NaN	NaN	8.61	7.02	8.58	NaN	NaN	7.46	NaN	NaN	NaN	NaN
33902	hsa-miR-128	hsa-miR-1289	10.7	10.28	10.9	10.25	9.07	10.17	9.95	9.75	9.92	10.11	9.41	8.85	NaN	9.66	NaN	8.43	NaN	11.2	8.2	NaN	8.72	10.45	10.3	NaN	8.81	9.32	6.46	NaN	NaN	9.96	9.3	9.31	9.42	10.71	10.91	9.84	9.27	10.03	8.39	10.05	9.05	9.03	8.24	8	6.98	7.85	NaN
148675	hsa-miR-1280	hsa-miR-129*	15.47	15.47	15.48	15.86	15.87	15.92	15.24	15.84	15.9	15.35	15.8	15.33	15.58	15.68	15.34	15.59	15.71	15.73	15.85	15.92	15.73	15.8	15.76	15.59	15.72	15.87	15.77	15.46	15.67	15.88	15.9	15.66	15.73	15.71	15.79	15.75	15.8	15.68	15.83	15.86	15.54	15.33	15.75	15.85	15.3	15.69	15.69
46634	hsa-miR-1281	hsa-miR-1290	10.45	10.2	10.83	10.31	7.44	10.34	6.74	8.48	9.02	9.89	9.39	8.39	NaN	9.09	7.88	10.03	7.37	9.96	8.56	8.76	10.36	10.16	9.67	7.03	7.83	7.95	6.11	7.13	9.93	9.77	8.75	9.22	9.76	10.44	11.26	10.21	9.71	11.26	10.37	9.94	9.15	9.1	9.69	8.35	7.88	9.89	8.32
46368	hsa-miR-1282	hsa-miR-1291	9.29	8.15	8.97	8.97	NaN	10.17	NaN	NaN	NaN	10.29	7.16	NaN	NaN	7.17	6.55	6.14	NaN	8.42	NaN	NaN	7.69	9.9	8.93	NaN	NaN	7.06	NaN	NaN	7.31	7.41	6.97	7.6	7.77	9.06	10.03	8.32	6.58	9.27	7.85	9.05	7.39	NaN	7.39	5.09	NaN	7.85	6.11
46367	hsa-miR-1283	hsa-miR-1292	NaN	NaN	NaN	NaN	NaN	NaN	NaN	NaN	NaN	NaN	NaN	NaN	NaN	NaN	NaN	NaN	NaN	NaN	NaN	NaN	9.24	5.7	NaN	NaN	NaN	NaN	NaN	NaN	NaN	NaN	NaN	NaN	NaN	NaN	7.6	NaN	NaN	NaN	NaN	NaN	NaN	NaN	NaN	NaN	NaN	NaN	NaN
46336	hsa-miR-1284	hsa-miR-1293	12.49	11.9	11.98	11.53	9.79	11.18	9.63	10.05	10.87	10.47	11.24	9.95	9.55	11.21	11.46	11.48	11.86	10.96	11.27	11.43	14.1	11.62	11.74	9.97	10.38	11.34	10.55	11.75	11.35	12.28	11.07	10.61	11.86	12.8	13.48	12.22	11.99	12.67	13.3	11.62	11.6	10.62	13.69	11.84	9.93	12.1	10.61
145981	hsa-miR-1285	hsa-miR-129-3p	11.63	11.5	10.6	10.49	9.24	7.73	8.35	9.31	9.93	9.28	10.42	8.07	NaN	10.11	NaN	NaN	8.44	10.01	8.57	NaN	12	10.77	10.91	NaN	8.07	NaN	8.01	NaN	NaN	11.06	8.73	8.36	NaN	11.61	7.03	8.18	8.07	NaN	10.31	NaN	10.15	8.7	11.65	10.44	NaN	10.81	7.75
46295	hsa-miR-1286	hsa-miR-1294	8.79	8.36	7.51	NaN	NaN	NaN	NaN	NaN	NaN	NaN	6.59	NaN	NaN	8.13	NaN	NaN	NaN	NaN	NaN	NaN	9.69	9.41	7.9	NaN	NaN	NaN	NaN	NaN	NaN	6.59	NaN	NaN	8.13	9.61	7.3	NaN	NaN	7.27	8.93	NaN	NaN	NaN	9.11	NaN	NaN	NaN	NaN
46440	hsa-miR-1287	hsa-miR-1295	10.24	10.33	9.61	9.63	6.65	NaN	4.35	8.16	8.73	8.97	8.39	7.83	NaN	8.61	NaN	NaN	6.95	9.14	NaN	NaN	9.59	10.46	9.82	NaN	NaN	NaN	7.77	NaN	NaN	9.17	7.05	8.66	NaN	10.03	6.93	NaN	NaN	NaN	7.64	NaN	8.53	7.73	7.74	8.81	NaN	NaN	NaN
46606	hsa-miR-1288	hsa-miR-129-5p	8.8	8.07	7.17	7.79	NaN	NaN	NaN	NaN	NaN	NaN	NaN	NaN	NaN	7.31	NaN	NaN	NaN	NaN	NaN	6.91	8.55	5.98	5.36	NaN	NaN	NaN	NaN	NaN	NaN	5.02	NaN	NaN	NaN	7.26	8.96	6.14	6.52	8.32	8.8	NaN	NaN	NaN	8.46	NaN	NaN	8.21	NaN
46340	hsa-miR-1289	hsa-miR-1296	8.51	7.65	7.79	8.39	NaN	NaN	NaN	NaN	NaN	NaN	NaN	NaN	NaN	NaN	NaN	NaN	NaN	NaN	NaN	NaN	5.65	7.18	NaN	NaN	NaN	NaN	NaN	NaN	NaN	7.11	NaN	NaN	NaN	7.33	8.64	NaN	NaN	9.3	NaN	NaN	NaN	NaN	NaN	NaN	NaN	NaN	NaN
42571	hsa-miR-129*	hsa-miR-1297	11.28	11.04	11.68	11.22	10.77	9.77	9.27	9.96	11.9	11.97	10.82	10.06	NaN	10.38	9.31	7.67	9.44	14.27	8.48	10.02	11.17	11.94	10.7	NaN	9.17	8.96	NaN	8.55	10.33	10.6	9.64	9.96	9.76	11.34	10.39	9.95	9.72	11.25	10.65	7.69	10.07	10.05	10.51	10.04	7.77	9.77	8.25
46921	hsa-miR-1290	hsa-miR-1298	14.8	15.58	15.49	15.3	14.46	15.54	14.7	14.98	13.39	14.33	15.62	14.37	13.41	15.24	13.34	15.54	14.05	14.63	14.69	15.44	15.66	15.68	15.57	15.28	15.4	14.79	15.35	13.48	13.34	15.39	15.17	15.36	15.24	15.63	15.35	15.43	15.55	14.49	15.42	15.19	15.43	14.78	15.32	15.43	14.82	15.65	15.29
46281	hsa-miR-1291	hsa-miR-1299	8.58	9.41	8.44	NaN	NaN	NaN	NaN	6.02	NaN	5.31	6.69	NaN	NaN	7.23	9.71	NaN	8.28	6.37	8.33	10.61	10.42	8.85	8.49	6.79	8.81	NaN	6.21	9.46	9.87	7.56	NaN	NaN	7.13	8.75	11.62	9.07	NaN	11.58	11.77	NaN	NaN	NaN	10.12	7.61	NaN	10.92	NaN
45936	hsa-miR-1292	hsa-miR-1301	7.24	7.03	6.63	NaN	NaN	NaN	NaN	NaN	NaN	NaN	NaN	NaN	NaN	NaN	NaN	NaN	NaN	NaN	NaN	NaN	8.18	8.98	NaN	NaN	NaN	NaN	NaN	NaN	NaN	NaN	NaN	NaN	NaN	6.82	5.91	NaN	NaN	NaN	NaN	NaN	NaN	NaN	NaN	NaN	NaN	NaN	NaN
46416	hsa-miR-1293	hsa-miR-1302	10.29	10.13	10.55	10.54	6.39	9.71	NaN	8.04	9.51	8.35	9.92	9.16	NaN	9.35	NaN	NaN	7.02	10.95	7.03	8.72	9.69	11	10.61	NaN	NaN	NaN	NaN	NaN	6.74	9.97	8.02	9.41	NaN	9.92	7.16	9.37	9.08	11.98	8.28	NaN	8.85	8.52	8.63	9.65	NaN	8.84	NaN
145970	hsa-miR-129-3p	hsa-miR-1303	9.1	9.66	9.64	8.61	7.35	9.3	NaN	NaN	8.25	8.15	7.82	7.34	6.29	NaN	9.19	9.34	8.99	10.9	8.1	9.78	10.7	9.9	8.84	8.16	7.37	7.23	NaN	8.34	10.16	9.77	NaN	7.55	9	9.31	11.15	9.65	8.29	11.24	10.21	9.31	7.76	NaN	9.55	NaN	NaN	9.77	NaN
46661	hsa-miR-1294	hsa-miR-1304	9.31	9.1	9.23	9	5.46	8.4	NaN	NaN	NaN	NaN	NaN	NaN	NaN	NaN	NaN	NaN	NaN	8.31	NaN	NaN	8.38	8.74	8.89	NaN	NaN	NaN	NaN	NaN	NaN	7.51	NaN	6.71	NaN	9.23	7.89	7.27	NaN	8.42	NaN	NaN	6.09	NaN	NaN	7.46	NaN	NaN	NaN
46741	hsa-miR-1295	hsa-miR-1305	8.93	7.88	8.57	7.92	NaN	NaN	NaN	NaN	NaN	8.01	4.89	NaN	NaN	6.7	NaN	NaN	NaN	7.92	NaN	NaN	8.24	9.29	8.4	NaN	NaN	NaN	NaN	NaN	NaN	6.36	NaN	6.21	NaN	8.74	7.43	NaN	NaN	9.26	NaN	NaN	NaN	NaN	NaN	7.49	NaN	NaN	NaN
148645	hsa-miR-129-5p	hsa-miR-1306	9.92	9.57	9.39	9.61	NaN	NaN	NaN	10.2	11.02	8.85	8.63	7.15	NaN	8.56	NaN	NaN	7	14.01	NaN	NaN	9.66	10.82	10.52	NaN	8.02	NaN	NaN	NaN	7.4	9.33	7.62	8.8	NaN	10.77	9.57	NaN	NaN	9.69	8.75	NaN	8.69	6.49	8.82	8.87	NaN	6.68	NaN
42710	hsa-miR-1296	hsa-miR-1307	9.74	9.2	8.29	8.63	NaN	8.12	NaN	NaN	8.26	9.32	7.41	NaN	NaN	7.3	NaN	9.65	NaN	8.25	8.96	6.69	9.97	9.48	7.93	NaN	NaN	6.95	NaN	NaN	9.5	8.9	NaN	6.55	7.76	9.24	10.67	9.8	7.8	10.07	8.73	7.03	7.56	NaN	9.05	NaN	NaN	8.65	NaN
46944	hsa-miR-1297	hsa-miR-130a	11.25	10.1	9.93	10.48	9.27	6.44	7.78	NaN	10.48	11.12	9.71	9.64	NaN	10.45	NaN	NaN	9.1	11.64	8.85	NaN	10.39	10.56	10.77	NaN	NaN	NaN	NaN	9.31	NaN	10.22	9.84	9.9	NaN	10.93	7.66	9.63	NaN	8.73	7.35	NaN	9.27	8.63	9.01	8.98	NaN	8.32	NaN
46381	hsa-miR-1298	hsa-miR-130a*	10.59	11.68	10.91	10.13	8.16	9.97	NaN	10.44	9.75	9.98	9.68	7.48	NaN	9.28	NaN	8.31	8.74	9.32	7.09	8.53	11.13	9.92	9.55	NaN	6.66	9.13	8.98	8.54	9.17	11.14	8.92	9.19	9.18	12.12	10.29	9.78	9.29	10.31	11.11	6.94	8.52	8.85	12.74	9.87	NaN	10.22	8.98
46788	hsa-miR-1299	hsa-miR-130b	12.52	11.93	12.15	11.77	9.78	12.02	10.5	10.57	10.98	11.03	11.18	10.08	8.87	11.82	11.1	9.85	11.29	11.43	10.93	10.55	11.05	11.83	11.81	9.45	10.02	10.71	11.08	11.09	10.65	12.44	10.94	10.94	10.13	12.7	12.28	11.7	11.56	11.57	12.88	10.52	11.56	10.69	13.08	12.09	9.32	12.25	10.73
46215	hsa-miR-1301	hsa-miR-130b*	11.19	11.86	11.45	11.29	10.81	10.61	10.7	11.52	10.66	11.36	10.26	9.43	8.01	10.31	7.85	8.39	9.61	11.62	10.1	8.31	9.58	11.4	11.34	7.63	9.95	NaN	10.24	6.58	9.8	11.25	9.86	10.03	NaN	11.16	7.66	10.82	7.91	10.02	9.55	NaN	10.38	10.61	9.66	9.87	NaN	10.58	8.44
46796	hsa-miR-1302	hsa-miR-132	7.38	NaN	6.46	NaN	NaN	NaN	NaN	NaN	NaN	NaN	NaN	NaN	NaN	NaN	NaN	NaN	NaN	NaN	NaN	NaN	5.9	8.13	NaN	NaN	NaN	NaN	NaN	NaN	NaN	NaN	NaN	NaN	NaN	7.35	NaN	NaN	NaN	NaN	NaN	NaN	NaN	NaN	NaN	NaN	NaN	NaN	NaN
46625	hsa-miR-1303	hsa-miR-132*	8.95	8.82	7.56	8.23	NaN	NaN	NaN	NaN	NaN	NaN	NaN	NaN	NaN	NaN	NaN	NaN	NaN	NaN	NaN	NaN	8.06	7.77	8.16	NaN	NaN	NaN	NaN	NaN	NaN	NaN	NaN	NaN	NaN	7.97	NaN	NaN	NaN	NaN	NaN	NaN	NaN	NaN	NaN	NaN	NaN	NaN	NaN
46479	hsa-miR-1304	hsa-miR-1321	12.43	11.63	11.16	11.62	9.23	10.95	10.03	10.11	11.05	11.17	11.26	9.46	NaN	12.3	7.65	8.84	10.2	10.96	9.84	9.3	13.02	11.79	11.65	NaN	9.24	10.85	10.02	7.07	9.91	12.72	10.07	10.29	10.24	12.89	12.62	9.98	11.49	10.36	12.42	10.93	11.96	10	13.18	12.01	8.85	12.05	9.94
46501	hsa-miR-1305	hsa-miR-1322	7.67	7.51	8.25	6.92	NaN	7.54	NaN	NaN	NaN	NaN	NaN	NaN	NaN	NaN	NaN	NaN	NaN	6.98	NaN	NaN	6.82	8.67	6.67	NaN	NaN	NaN	NaN	NaN	NaN	7.71	NaN	NaN	NaN	8.59	8.03	7.53	6.5	7.18	8.43	NaN	NaN	NaN	NaN	NaN	NaN	6.59	NaN
46223	hsa-miR-1306	hsa-miR-1323	8.71	8.11	8.34	7.87	NaN	8.87	NaN	NaN	NaN	NaN	NaN	NaN	NaN	NaN	NaN	NaN	NaN	7.35	NaN	NaN	8.39	6.61	7.87	NaN	NaN	NaN	NaN	NaN	5.19	6.87	NaN	NaN	NaN	7.89	10.09	6.62	NaN	7.73	8.62	7.29	NaN	NaN	6.78	NaN	NaN	6.87	NaN
42681	hsa-miR-1307	hsa-miR-1324	9.9	10.49	10.16	9.95	7.85	8.37	7.57	8.34	8.5	9.85	9.1	7.52	NaN	8.92	NaN	NaN	NaN	10.02	NaN	NaN	8.56	10.44	9.82	NaN	8.83	7.31	7.3	NaN	NaN	9.38	7.31	9.03	8.89	9.9	9.33	8.17	7.52	8.46	7.49	8.81	9.61	8.45	7.17	NaN	7.28	7.62	6.29
10138	hsa-miR-130a	hsa-miR-133a	14.61	13.32	14.52	13.31	12.85	14.69	14.91	14.42	15.22	13.67	14.38	14.12	NaN	14.7	NaN	11.64	11.3	15.19	13.12	9.24	13.22	14.98	14.33	5.8	14.69	13.98	11.28	10.24	7.44	14.28	13.24	14.73	13.38	13.81	14.53	14.18	13.81	8.52	9.73	14.57	13.76	14.37	12.33	13.86	14.39	10.27	11.67
42718	hsa-miR-130a*	hsa-miR-133b	9.18	8.03	8.91	8.27	NaN	9.24	NaN	NaN	9.09	NaN	7.21	NaN	NaN	NaN	NaN	10.21	NaN	9.23	NaN	NaN	7.58	9.48	8.68	NaN	NaN	NaN	NaN	NaN	NaN	7.45	NaN	6.92	NaN	8.17	7.76	8.42	NaN	5.35	NaN	NaN	NaN	NaN	6.49	6.65	NaN	NaN	NaN
10936	hsa-miR-130b	hsa-miR-134	12.88	13.41	13.83	13.05	11.78	13.48	11.92	11.9	11.57	11.97	12.28	12.14	11.1	11.87	12.42	11.42	12.06	14.06	12.92	11.74	13.19	13.6	12.99	12.15	12.69	11.12	11.68	10.19	13.01	12.42	12.43	12.6	8.33	13.1	12.36	12.64	10.68	11.9	12.15	10.91	11.99	12.15	12.46	11.88	9.91	12.45	11.24
42787	hsa-miR-130b*	hsa-miR-135a	10.55	10.06	10.45	10.08	NaN	10.7	NaN	NaN	NaN	8.52	9.6	NaN	NaN	9.88	7.7	8.45	6.93	9.6	7.76	7.99	9.65	9.72	9.81	NaN	NaN	NaN	NaN	NaN	9.76	9.73	7.99	7.95	NaN	10.34	9.6	9.4	NaN	12.16	9.54	NaN	8.67	7.74	9.6	NaN	NaN	9.21	NaN
10937	hsa-miR-132	hsa-miR-135a*	10.45	8.91	9.12	8.9	6.9	NaN	NaN	NaN	7.51	NaN	NaN	NaN	NaN	8.84	NaN	NaN	NaN	NaN	NaN	NaN	8.25	8.54	8.76	NaN	NaN	NaN	NaN	NaN	NaN	9.17	NaN	7.91	10.14	9.92	NaN	NaN	NaN	6.48	NaN	NaN	NaN	NaN	NaN	NaN	NaN	NaN	NaN
145634	hsa-miR-132*	hsa-miR-135b	10.92	9.53	9.97	9.68	6.54	8.38	NaN	NaN	9.64	8.74	8.23	8.33	NaN	10.01	NaN	NaN	9.32	9.14	NaN	6.65	8.62	10.28	10.19	NaN	NaN	NaN	NaN	8.43	NaN	9.71	7.75	9.64	NaN	10.29	7.35	9.28	NaN	7.96	NaN	NaN	8.65	8.45	NaN	9	NaN	8.89	NaN
46866	hsa-miR-1321	hsa-miR-135b*	12.34	12.14	12.27	11.85	9.83	10.13	10.12	10.55	11.1	11.07	11.32	10.11	7.96	11.77	8.45	7.09	10.4	11.36	10.01	9.51	11.82	11.69	11.97	7.97	9.91	8.83	11	9.99	7.31	12.39	10.75	11.25	NaN	12.62	11.22	10.47	10.19	9.39	12.02	10.65	11.7	11.08	12.23	12.01	9.11	11.85	10.29
46408	hsa-miR-1322	hsa-miR-136	9.6	8.9	9.09	8.95	NaN	8	NaN	NaN	7.74	9.78	NaN	NaN	NaN	8.43	NaN	NaN	NaN	7.91	NaN	NaN	8.57	9.22	8.11	NaN	NaN	6.81	NaN	NaN	NaN	8.01	NaN	7.07	8.58	8.67	11.2	7.19	8.73	9.14	9.09	6.77	6.71	6.53	8.51	6.99	NaN	9.02	NaN
46614	hsa-miR-1323	hsa-miR-136*	8.26	7.66	7.91	6.52	NaN	NaN	NaN	NaN	4.23	NaN	5.58	NaN	NaN	6.75	NaN	NaN	NaN	6.94	NaN	NaN	9.24	7.91	8.56	NaN	NaN	NaN	NaN	NaN	NaN	NaN	NaN	NaN	NaN	7.8	NaN	NaN	NaN	NaN	NaN	NaN	NaN	NaN	NaN	NaN	NaN	NaN	NaN
46647	hsa-miR-1324	hsa-miR-137	NaN	NaN	NaN	NaN	NaN	NaN	NaN	NaN	NaN	NaN	NaN	NaN	NaN	NaN	NaN	NaN	NaN	NaN	NaN	NaN	7.91	7.02	6.52	NaN	NaN	NaN	NaN	NaN	NaN	NaN	NaN	NaN	NaN	8.48	7.85	NaN	NaN	7.88	NaN	5.99	NaN	NaN	NaN	NaN	NaN	7.92	NaN
146137	hsa-miR-133a	hsa-miR-138	10.71	9.81	9.5	8.96	7.37	10.27	NaN	7.77	9.38	9.26	7.26	8.1	8.36	7.1	9.78	10.77	11.05	9.27	9.09	10.71	11.23	9.78	9.13	9.09	7.65	8.39	NaN	10.3	10.89	7.66	8.14	7.98	9.75	9.85	11.43	10.44	9.3	11.86	10.81	9.47	8.48	5.68	9.99	NaN	6.99	10.36	NaN
146160	hsa-miR-133b	hsa-miR-138-1*	11.84	10.28	10.22	9.63	7.75	10.43	6.51	8.43	10.75	10.37	8.88	9.58	9.07	9.2	10.54	11.15	12.47	9.74	9.66	11.01	11.6	10.25	9.61	9.58	8.46	9.05	7.54	11.86	11.77	9.51	9.06	9.49	9.78	10.62	11.64	10.65	9.79	12.36	11.5	9.98	9.79	7.15	10.66	8.36	8.96	10.7	7.84
42942	hsa-miR-134	hsa-miR-138-2*	8.47	8.23	5.52	NaN	NaN	NaN	NaN	NaN	NaN	NaN	NaN	NaN	NaN	NaN	NaN	7.2	NaN	NaN	NaN	NaN	8.73	7.12	6.56	NaN	NaN	NaN	NaN	NaN	NaN	NaN	NaN	NaN	NaN	6.09	8.77	NaN	NaN	8.94	NaN	NaN	NaN	NaN	7.53	NaN	NaN	NaN	NaN
42839	hsa-miR-135a	hsa-miR-139-3p	13.68	9.8	11.14	13.16	10.47	8.99	9.8	11.17	14.05	10.29	11.75	12.55	11.78	13.81	9.86	12.33	9.92	10.74	13.51	NaN	10.34	13.31	12.32	9.64	10.49	NaN	8.97	9.23	11.9	12.14	11.55	11.26	NaN	11.27	12.2	10.38	9.61	8.44	10.05	11.83	10.44	12.93	8.32	10.58	8.42	10.04	6.37
42609	hsa-miR-135a*	hsa-miR-139-5p	10.54	9.83	10.58	10.07	6.31	9.1	NaN	9.09	8.73	7.79	9.31	7.69	NaN	9.85	NaN	6.33	7.57	7.09	9.47	9.53	11.61	10.8	10.2	NaN	7.16	6.16	8.21	NaN	6.41	9.76	7.76	7.67	6	10.27	9.65	8.84	8.6	8.6	10.17	7.41	8.53	10.1	10.4	9.45	NaN	9.3	7.18
145914	hsa-miR-135b	hsa-miR-140-3p	12.61	11.31	12.33	11.59	13.51	11.25	11.42	10.32	12.05	11.46	10.76	9.94	NaN	9.29	6.83	10.97	NaN	11.67	10.4	9.2	12.16	10.94	13.08	NaN	10.27	9.67	11.15	NaN	8.61	10.75	11.5	13.49	11.45	11.98	12.77	12.53	8.75	10.25	10.85	12.96	11.53	12.07	12.1	8.61	10.92	8.61	9.65
42615	hsa-miR-135b*	hsa-miR-140-5p	9.6	8.11	11.91	8.36	8.64	7.27	7.09	NaN	9.4	NaN	7.4	NaN	NaN	NaN	NaN	NaN	NaN	8.22	NaN	NaN	7.52	7.08	9.66	NaN	NaN	NaN	8.84	NaN	NaN	7.71	6.9	10.11	NaN	8.77	9.49	8.81	NaN	NaN	7.07	8.06	9.28	8.99	6.94	NaN	NaN	5.76	NaN
10943	hsa-miR-136	hsa-miR-141	12.18	10.36	10.5	10.61	7.56	7.53	9.63	8.97	12.9	10.61	8.41	10.79	NaN	11	NaN	7.74	8.12	9.57	NaN	NaN	9.04	10.75	10.16	NaN	9.33	7.42	8.47	NaN	NaN	9.91	8.59	10.33	8.78	11.4	9.91	9.85	8.35	8.17	9.05	9.41	9.29	8.17	9.15	9.47	NaN	9.05	7.22
42512	hsa-miR-136*	hsa-miR-141*	10.96	8.52	8.93	8.6	NaN	7.66	6.93	NaN	11.13	8.12	NaN	9.01	NaN	9.38	NaN	NaN	NaN	7.6	NaN	NaN	8.43	9.34	8.52	NaN	7.29	NaN	NaN	NaN	NaN	7.55	NaN	8.69	NaN	9.17	8.91	6.8	6.04	7.8	7.75	NaN	NaN	NaN	7.22	5.99	NaN	NaN	NaN
145749	hsa-miR-137	hsa-miR-142-3p	NaN	NaN	NaN	NaN	NaN	NaN	NaN	NaN	NaN	NaN	NaN	NaN	NaN	NaN	NaN	NaN	NaN	NaN	NaN	NaN	7.75	8.57	NaN	NaN	NaN	NaN	NaN	NaN	NaN	NaN	NaN	NaN	NaN	NaN	NaN	NaN	NaN	NaN	NaN	NaN	NaN	NaN	NaN	NaN	NaN	NaN	NaN
13140	hsa-miR-138	hsa-miR-142-5p	9.65	9.25	9.62	8.66	NaN	8.42	NaN	NaN	9.54	NaN	NaN	NaN	NaN	6.43	NaN	9.04	NaN	9.39	NaN	NaN	8.94	7.94	7.9	NaN	9.04	7.16	NaN	NaN	NaN	8.01	NaN	NaN	6.8	9.08	10.45	9.26	NaN	8.62	7.68	7.48	8.78	NaN	8.6	8	8.38	NaN	NaN
42872	hsa-miR-138-1*	hsa-miR-143	13.98	14.12	14	13.93	12.29	14.18	12.28	12.66	13.67	14.11	13.76	13.22	13.49	14.28	13.37	13.9	13.8	14.53	12.52	14.03	13.69	14.81	14.48	11.99	11.85	14.12	12.29	12.29	14.19	14.46	14.53	13.51	13.69	14.36	14.89	13.78	14.58	15.14	14.64	14.06	13.67	13.55	14.37	14.37	12.89	13.67	13.32
42454	hsa-miR-138-2*	hsa-miR-143*	10.12	10.47	10.28	10.46	NaN	10.51	7.33	7.82	10.3	10.86	10.76	10.3	7.78	11.12	NaN	NaN	8.5	11.45	8.52	10.34	9.27	12.54	12.59	NaN	NaN	NaN	NaN	NaN	9.58	10.22	9.79	10.85	NaN	10.57	7.52	10.05	9.8	11.7	10.09	NaN	9.21	9.35	8.08	10.33	NaN	NaN	8.86
42451	hsa-miR-139-3p	hsa-miR-144	8.97	8.99	9.17	8.44	NaN	NaN	NaN	NaN	NaN	NaN	NaN	NaN	NaN	NaN	NaN	NaN	NaN	NaN	NaN	8.8	10.91	9.29	8.69	NaN	NaN	NaN	NaN	NaN	NaN	NaN	NaN	NaN	NaN	8.19	6.88	NaN	NaN	9.05	9.62	NaN	NaN	NaN	8.61	NaN	NaN	NaN	NaN
145677	hsa-miR-139-5p	hsa-miR-144*	10.2	10.07	10.12	9.47	7.65	8.43	NaN	6.4	9.24	9.56	8.18	8.79	NaN	8.93	NaN	NaN	9.62	9.96	7.74	8.8	10.03	10.49	10.07	NaN	NaN	NaN	NaN	10.26	NaN	9.46	9.9	9.4	NaN	9.53	NaN	9.9	8.83	9.25	8.71	NaN	8.91	8.75	8.84	8.83	NaN	8.43	NaN
42630	hsa-miR-140-3p	hsa-miR-145	14.06	12.54	12.98	12.54	11.64	11.26	10.6	12.57	13.3	12.97	12.27	13.23	12.53	13.39	NaN	11.66	13.94	12.88	11.38	12.52	11.94	13.57	13.71	9.99	10.49	9.97	10.58	12.83	10.65	13.06	12.15	11.75	11.08	13.95	11.16	12.56	12.08	11.88	12.29	12	12.51	12.49	10.78	13.11	11.48	12.81	11.01
4700	hsa-miR-140-5p	hsa-miR-145*	13.31	11.17	12.04	11.91	11.01	10.49	10.84	12.31	13.78	13.4	12.33	13.72	NaN	14.09	NaN	11.59	14.36	13.08	11.64	10.94	10.32	13.27	13.13	9.42	10.26	9.98	8.36	12.95	NaN	12.73	12.15	11.86	10.05	13.72	7.8	12.33	10.82	NaN	11.08	11.12	12.23	11.54	9.92	12.56	10.36	11.41	9.69
10946	hsa-miR-141	hsa-miR-1468	15.67	15.55	15.61	15.69	14.96	15.76	15.68	11.81	15.06	15.83	15.69	15.58	14.67	13.78	13.27	15.58	15.44	15.82	15.69	15.62	14.99	15.8	15.86	14.73	15.81	15.57	15.87	15.45	13.49	15.78	15.82	15.78	15.48	15.73	15.51	15.7	15.7	12.38	15.29	15.38	15.7	15.68	14.79	15.06	14.29	15.28	14.99
145972	hsa-miR-141*	hsa-miR-1469	10.8	10.94	10.37	11.3	10.75	9.8	9.33	NaN	9.37	11.09	9.8	9.18	NaN	8.63	NaN	NaN	7	12	9.17	7.17	9.32	10.91	10.69	NaN	7.89	9.72	7.15	8.52	NaN	10.05	9.95	10.1	9.33	10.32	11.16	9.93	10.03	9.87	9.18	9.89	9.2	9.45	9.25	8.53	NaN	8.38	6.29
10947	hsa-miR-142-3p	hsa-miR-146a	15.5	15.1	15.12	15.25	13.09	13.4	13.87	13.48	14.54	15.14	14.76	15.48	8.53	14.57	7.86	12.56	12.4	15.32	10.59	10.94	11.76	14.9	15.51	9.02	12.3	13.65	11.08	10.67	8.75	14.63	14.13	14.27	14.64	15.51	14.93	14.62	14.1	11.86	11.56	14.92	14.27	14.84	12.72	13.49	13.62	10.8	12.17
145798	hsa-miR-142-5p	hsa-miR-146a*	13.59	12.97	12.89	12.73	10.41	10	11.27	11.55	12.08	13.83	12.98	14.5	NaN	11.84	NaN	NaN	11.54	13.92	7.56	9.83	11.06	12.86	14.71	NaN	9.57	11.14	11.73	9.83	NaN	12.34	11.17	11.64	11.2	14.69	12.33	11.74	10.63	6.95	9.65	12.28	11.81	11.92	11.18	12.14	10.2	8.67	8.42
13177	hsa-miR-143	hsa-miR-146b-3p	15.7	15.41	15.61	15.48	15.66	14.64	15.66	15.39	15.75	15.75	15.26	15.6	15.36	15.69	10.96	14.79	15.79	15.09	15.34	14.91	14.83	15.62	15.31	14.22	11.91	11.82	12.97	15.6	15.39	15.57	15.3	15.49	12.48	15.73	13.18	15.49	12.67	14.51	13.8	13.95	15.77	14.58	13.01	15.65	14.84	15.12	13.98
46467	hsa-miR-143*	hsa-miR-146b-5p	10.82	9.01	9.61	9.32	NaN	NaN	NaN	7.9	8.9	10.05	7.07	9.51	NaN	9.16	NaN	NaN	9.57	8.67	NaN	NaN	7.88	9.94	9.08	NaN	NaN	NaN	NaN	NaN	NaN	8.64	7.92	8.95	NaN	10.04	8.09	6.69	NaN	6.85	NaN	NaN	9.17	6.38	NaN	7.36	NaN	NaN	NaN
29802	hsa-miR-144	hsa-miR-147	13.18	12.85	12.22	14.6	12.33	11.41	12.78	11.79	13.5	11.69	15.21	11.16	NaN	13.03	12.65	13.43	11.75	12.89	13.3	10.26	9.97	13.17	15.07	12.15	14.15	12.93	11.19	13.55	11.59	12.17	11.11	12.24	11.28	15.06	10.94	12.66	9.64	9.7	10.86	12.65	11.69	10.27	11.61	10.75	8.36	10.8	8.15
42660	hsa-miR-144*	hsa-miR-1470	9.06	7.75	NaN	9.84	6.24	NaN	NaN	NaN	8.66	NaN	11.78	NaN	NaN	7.63	NaN	NaN	NaN	NaN	NaN	NaN	NaN	7.14	10.64	NaN	NaN	NaN	NaN	NaN	NaN	7.5	NaN	6.71	NaN	10.68	NaN	NaN	NaN	NaN	NaN	NaN	6.9	NaN	NaN	NaN	NaN	NaN	NaN
42641	hsa-miR-145	hsa-miR-1471	14.78	12.35	13.03	12.22	11.21	12.48	11.77	12.04	12.94	13.81	11.57	13.82	11.62	13.11	NaN	11.22	15.41	12.08	11.31	9.58	13.32	13.27	12.49	8.13	8.88	10.81	10.56	14.03	9.68	12.76	12.19	12.72	12.17	13.65	13.33	13.02	11.5	9.9	12.44	12.61	13.43	12.46	12.43	13.56	13.76	12.47	12.11
31867	hsa-miR-145*	hsa-miR-147b	12.31	10.37	10.91	10.1	8.97	9.28	8.95	9.09	10.68	11.13	9.67	11.25	10.45	10.71	9.48	9.91	13.26	10.45	10.26	9.81	10.36	10.97	10.26	7.46	7.38	9.63	8.21	12.93	10.61	10.39	10.18	10.38	9.67	11.19	9.63	11.14	9.99	10.84	10.06	9.95	10.45	9.1	9.93	10.4	9.26	10.01	8.93
46584	hsa-miR-1468	hsa-miR-148a	9.67	8.92	8.73	9.22	NaN	10.24	NaN	NaN	9.34	10.53	NaN	NaN	NaN	NaN	NaN	NaN	NaN	9.42	NaN	NaN	6.43	9.56	9.49	NaN	NaN	NaN	NaN	NaN	8.29	7.96	NaN	NaN	NaN	10.09	9.11	NaN	NaN	7.13	NaN	NaN	NaN	NaN	NaN	7.33	NaN	NaN	NaN
146072	hsa-miR-1469	hsa-miR-148a*	15.03	14.49	14.42	14.3	13.8	13.73	12.29	12.54	12.54	12.96	13.14	12.7	11.15	13.06	12.66	12.68	14.27	12.9	12.68	13.74	15.34	14.63	13.94	12.23	14.03	14.22	12.32	11.97	13.44	13.09	11.72	12.99	13.88	14.62	15.39	13.17	12.76	13.35	14.72	12.91	14.69	12.62	15.25	12.48	12.41	14.65	13.21
10952	hsa-miR-146a	hsa-miR-148b	13.13	12.49	11.33	12.47	9.32	NaN	10.06	9.64	10.58	12.74	11.36	13.71	9.95	9.97	NaN	12.21	12.41	13.75	9.41	11.1	9.32	12.14	15.24	10	NaN	NaN	9.42	12.44	11.99	12.04	14.97	10.93	NaN	15.11	NaN	13.69	NaN	14.94	13.02	12.68	10.23	12.88	10.27	12.4	9.71	11.01	13.03
145755	hsa-miR-146a*	hsa-miR-148b*	8.13	7.66	6.24	6.76	NaN	NaN	NaN	NaN	NaN	NaN	NaN	NaN	NaN	NaN	NaN	6.48	NaN	7.67	NaN	NaN	6.92	6.69	5.43	NaN	NaN	NaN	NaN	NaN	NaN	NaN	9.05	NaN	5.54	8.77	10.34	NaN	6.94	6.99	6.78	NaN	NaN	NaN	NaN	NaN	NaN	8.26	NaN
42461	hsa-miR-146b-3p	hsa-miR-149	13.25	12.53	12.71	12.61	10.91	11.25	10.39	10.72	11.48	11.35	11.1	9.94	9.11	12.35	10.88	11.22	11.22	10.94	10.7	11.44	12.62	12.07	11.91	9.34	9.65	11.42	10.5	11.13	11.5	12.81	11.08	10.92	10.61	12.97	12.47	11.41	11.78	13.44	13.23	11.19	12.27	11.24	12.8	11.95	9.55	12.22	10.2
10306	hsa-miR-146b-5p	hsa-miR-149*	14.92	14.19	14.06	13.76	13.39	10.99	13.77	13.54	15.51	14.18	14.28	14.37	12.96	13.38	11.07	12.77	14.76	14.72	12.32	13.63	11.52	14.8	15.31	12.64	11.63	9.88	11.54	13.24	14.55	13.85	15.34	13.06	12.15	14.93	13.13	14.34	12.13	13.47	12.16	13.89	12.74	13.84	11.21	13.85	12.01	12.87	12.64
10954	hsa-miR-147	hsa-miR-150	9	8.64	9	8.49	NaN	11.86	NaN	NaN	NaN	NaN	6.74	NaN	NaN	6.06	NaN	NaN	NaN	7.37	NaN	NaN	6.51	7.63	7.94	NaN	NaN	NaN	NaN	NaN	NaN	6.99	6.32	6.9	NaN	8.07	8.13	6.81	NaN	8.76	8.69	NaN	NaN	NaN	NaN	6.8	NaN	7.71	NaN
146121	hsa-miR-1470	hsa-miR-150*	10.53	11.26	10.99	10.51	9.62	11.8	8.58	8.97	9.26	10.34	9.94	9.24	9.86	9.87	11.56	11.4	10.92	10.67	10.61	12.31	12.73	11	10.84	10.44	10.82	9.18	9.21	11.25	12.25	10.23	9.09	9.65	11.47	11.03	14.02	11.28	11.52	13.21	13.24	11.92	9.56	9.02	11.93	9.03	7.75	12.25	9.47
146052	hsa-miR-1471	hsa-miR-151-3p	8.93	8.85	8.9	8.79	NaN	NaN	NaN	NaN	NaN	6.62	NaN	NaN	NaN	NaN	NaN	NaN	NaN	8.68	NaN	NaN	8.05	9.77	9.62	NaN	NaN	NaN	NaN	NaN	NaN	NaN	NaN	7.03	NaN	8.99	8.05	NaN	NaN	6.65	NaN	NaN	NaN	NaN	NaN	NaN	NaN	NaN	NaN
17411	hsa-miR-147b	hsa-miR-151-5p	10.49	10.78	10	9.89	9.04	NaN	7.78	NaN	6.88	8.56	9.1	7.9	NaN	8.49	NaN	7.84	10.03	9.51	NaN	NaN	9.29	9.5	10.12	NaN	NaN	NaN	10.6	NaN	NaN	9.7	6.95	8.82	NaN	10.12	7.93	9.06	NaN	8.3	NaN	NaN	8.61	8.3	NaN	8.02	NaN	8.91	NaN
10955	hsa-miR-148a	hsa-miR-152	12.4	10.84	12.14	12.43	8.56	9.8	11.35	13.09	13.63	9.91	12.57	12.24	NaN	13.26	NaN	NaN	10.22	13.07	11.82	NaN	9.57	11.86	14.66	NaN	9	8.52	11.86	NaN	NaN	10.82	13.32	12.55	8.96	13.85	7.21	9.61	NaN	7	9.35	11.14	10.17	11.33	8.51	10.96	NaN	NaN	10.6
17872	hsa-miR-148a*	hsa-miR-153	9.03	8.19	8.87	8.19	NaN	NaN	5.83	9.69	9.54	NaN	8.67	8.07	NaN	9.22	NaN	NaN	NaN	10.17	8.42	NaN	9.59	9.55	11.5	NaN	NaN	NaN	8.9	NaN	NaN	7.1	9.28	8.02	NaN	9.92	7.26	NaN	6.23	5.91	9.32	NaN	NaN	7.79	8.69	8.11	NaN	NaN	7.3
19585	hsa-miR-148b	hsa-miR-1537	12.83	12.64	13.29	12.59	11.28	13.59	12.39	12.84	12.29	13.94	12.82	12.26	NaN	12.63	NaN	11.41	9.75	13.91	11.27	8.67	11.74	13.51	13.69	NaN	11.22	11.64	11.95	7.87	NaN	12.51	12.55	12.78	10.49	12.79	12.21	12.35	11.92	9.13	10.16	12.03	11.34	11.47	10.71	10.73	9.28	9.38	9.83
42736	hsa-miR-148b*	hsa-miR-1538	9.94	9.43	8.29	9.41	6.64	7.33	7.8	NaN	7.25	9.13	9.13	7.93	NaN	9.19	NaN	NaN	8.12	10.89	7.44	7.89	10.29	10.79	9.86	NaN	NaN	NaN	NaN	NaN	NaN	9.43	7.04	8.87	NaN	9.41	8.76	8.01	9.09	NaN	9.58	8.23	8.26	7.16	9.24	7.43	NaN	8.35	NaN
42810	hsa-miR-149	hsa-miR-1539	10.32	9.8	9.76	9.55	6.13	9.9	8.29	9.02	8.45	9.36	9.16	7.76	NaN	8.07	NaN	7.58	NaN	10.28	7.4	7.67	9.97	10.49	9.57	NaN	7.14	NaN	7.52	NaN	NaN	9.57	7.37	9.37	8.25	10.31	9.57	8.97	8.52	9.85	9.09	7.31	9.63	9.3	8.5	NaN	NaN	9.24	7.54
42486	hsa-miR-149*	hsa-miR-154	15.02	14.84	14.84	14.08	13.06	14.81	13.13	13.79	14.13	13.7	14.12	13.73	13.66	14.08	14.72	14.51	15.18	14.25	15.12	15.27	15.49	15.17	14.71	15.55	15.17	14.39	13	15.13	15.24	13.98	13.89	14.14	14.9	14.81	15.48	15.12	14.57	15.51	15.59	14.42	14.08	13.77	15.4	14.05	13.15	15.4	14.01
145678	hsa-miR-150	hsa-miR-154*	13.46	12.73	12.81	12.24	10.03	10.84	10.15	10.39	11.27	12.21	11.6	13.46	10.49	11.66	8.8	11.28	12	12.04	10.52	12.13	12.92	12.28	13.11	10.57	10.33	9.97	10.1	11.5	11.25	12.24	11.32	11.1	11.03	13.84	12.25	12.05	11.06	11.64	12.24	11.54	11.45	11.6	12.35	12.76	10.64	12.31	10.57
42850	hsa-miR-150*	hsa-miR-155	7.44	6.79	NaN	NaN	NaN	6.79	NaN	NaN	NaN	NaN	NaN	NaN	NaN	NaN	NaN	NaN	NaN	NaN	NaN	NaN	8.31	7.75	NaN	NaN	NaN	NaN	NaN	NaN	NaN	NaN	NaN	NaN	NaN	10.07	9.62	NaN	NaN	NaN	NaN	NaN	NaN	NaN	7.43	NaN	NaN	7.02	NaN
17463	hsa-miR-151-3p	hsa-miR-155*	13.12	13.37	13.08	12.87	12.63	10.97	13.39	12.83	12.78	12.79	12.09	12.2	11.49	12.69	12.97	11.41	12.67	14.18	12.7	10.73	9.75	13.19	13.51	10.67	10.97	NaN	12.86	12.3	12.61	12.87	11.93	12.55	NaN	12.71	11.57	12.49	10.02	12.29	10.06	10.66	12.07	11.34	8.22	12.04	9.15	12.47	10.32
11260	hsa-miR-151-5p	hsa-miR-15a	13.87	13.63	13.39	13.36	13.04	8.87	13.26	12.13	13.08	13.07	12.35	12.67	9.73	13.23	12.19	12.59	13.31	14.32	13.46	11.27	10.73	13.39	13.75	10.44	11.77	10.55	9.97	12.55	12.01	13.38	12.73	12.79	11.12	12.92	NaN	13.07	11.68	10.09	10.92	11.51	12.27	11.85	9.87	12.29	10.18	12.27	11.33
17676	hsa-miR-152	hsa-miR-15a*	11.88	10.88	10.46	10.01	8.12	9.89	10.8	10.1	11.36	11.15	9.67	10.68	NaN	11.03	NaN	9.33	8.78	11.6	8.11	NaN	9.86	11.24	10.92	NaN	9.3	7.16	7.91	NaN	NaN	10.45	10.92	10.54	8.8	11.5	9.84	10	8.59	7.1	8.4	9.72	9.96	9.67	8.72	10.48	7.64	9.26	7.84
42599	hsa-miR-153	hsa-miR-15b	7.93	4.7	6.76	NaN	NaN	NaN	NaN	NaN	8.68	6.52	NaN	8.24	NaN	9.48	NaN	NaN	6.24	NaN	NaN	NaN	5.76	6.69	NaN	NaN	NaN	NaN	NaN	NaN	NaN	NaN	NaN	NaN	NaN	NaN	NaN	NaN	NaN	NaN	NaN	NaN	NaN	NaN	NaN	NaN	NaN	NaN	NaN
46515	hsa-miR-1537	hsa-miR-15b*	7.47	7.41	NaN	NaN	NaN	NaN	NaN	NaN	NaN	NaN	NaN	NaN	NaN	NaN	NaN	NaN	NaN	NaN	NaN	NaN	5.88	NaN	NaN	NaN	NaN	NaN	NaN	NaN	NaN	NaN	NaN	NaN	NaN	NaN	NaN	NaN	NaN	NaN	NaN	NaN	NaN	NaN	NaN	NaN	NaN	NaN	NaN
146114	hsa-miR-1538	hsa-miR-16	9.98	9.61	9.64	9.02	NaN	8.76	NaN	NaN	7.13	8.04	6.88	NaN	NaN	7.62	NaN	NaN	5.04	8.12	NaN	NaN	8.99	9.83	9.24	NaN	NaN	NaN	NaN	NaN	NaN	9.1	NaN	NaN	NaN	9.62	8.6	7.16	NaN	7.24	8.47	NaN	7.78	NaN	9.12	7.62	NaN	8.49	NaN
146105	hsa-miR-1539	hsa-miR-16-1*	8.02	8	NaN	NaN	NaN	NaN	NaN	NaN	NaN	NaN	7.39	NaN	NaN	NaN	NaN	NaN	NaN	7.88	NaN	NaN	9.24	8.47	8.49	NaN	NaN	NaN	NaN	NaN	NaN	8.78	6.69	6.89	NaN	9.34	10.54	9.41	NaN	9.54	NaN	NaN	NaN	NaN	NaN	NaN	NaN	NaN	NaN
145857	hsa-miR-154	hsa-miR-16-2*	10.78	9.43	9.15	9.19	NaN	7.8	6.94	7.19	10.65	10.21	8.01	8.55	7.48	9.51	7.05	9.62	9.31	9.11	6.6	8.91	9.71	10.23	9.72	NaN	6.75	8.14	7.53	8.77	8.97	9.36	8.08	8.62	8.96	9.8	11.26	9.84	9.33	10.47	9.89	6.77	8.39	6.71	9.29	9.27	NaN	8.93	NaN
42572	hsa-miR-154*	hsa-miR-17	9.13	8.88	8.1	7.17	NaN	NaN	NaN	NaN	8.9	NaN	NaN	NaN	NaN	8.16	NaN	NaN	NaN	NaN	NaN	NaN	9.66	8.37	8.7	NaN	NaN	NaN	NaN	NaN	NaN	8.84	NaN	NaN	NaN	8.54	6.86	NaN	NaN	8.45	6.33	NaN	NaN	NaN	7.51	NaN	NaN	NaN	NaN
10964	hsa-miR-155	hsa-miR-17*	13.94	12.9	11.77	12.97	10.65	10.89	10.67	11.81	11.39	12.39	12.02	13.27	11.29	11.92	11.52	11.62	13.64	12.84	11.18	12.15	11.69	13.33	13.96	10.52	10.04	9.66	12.35	12.56	13.96	11.74	11.66	11.45	10.62	13.41	11.35	12.45	10.58	15.35	10.98	11.96	10.75	12.29	10.37	12.27	11.28	11.64	10.31
42949	hsa-miR-155*	hsa-miR-181a	11	9.76	10.02	9.41	6.68	NaN	NaN	NaN	6.24	6.34	7.36	8.84	NaN	8.06	NaN	NaN	8.23	7.45	NaN	6.32	8.93	8.46	9.95	NaN	NaN	NaN	NaN	NaN	NaN	8.89	6.97	6.06	NaN	9.23	8.45	6.73	8.13	8	9.13	NaN	7.19	NaN	9.28	7.88	NaN	8.03	NaN
27720	hsa-miR-15a	hsa-miR-181a*	14.62	15.06	14.11	15.55	15.27	12.31	15.5	14.52	14.88	14.97	15.42	14.75	14.45	15.46	NaN	14.51	14.43	15.4	15.05	12.67	12.94	15	15.56	13.18	11.99	12.31	12.43	11.6	10.26	14.28	14.82	14.97	12.97	15.26	12.87	14.81	13.19	8.55	12.97	14.28	13.99	14.24	11.59	13.16	11.99	13.29	12.72
42789	hsa-miR-15a*	hsa-miR-181a-2*	7	NaN	NaN	NaN	NaN	6.35	NaN	NaN	NaN	NaN	NaN	NaN	NaN	NaN	NaN	7.6	NaN	6.74	NaN	NaN	7.06	NaN	NaN	NaN	NaN	NaN	NaN	NaN	NaN	NaN	NaN	NaN	NaN	6.18	9.53	NaN	NaN	9.1	NaN	NaN	NaN	NaN	NaN	NaN	NaN	6.84	NaN
17280	hsa-miR-15b	hsa-miR-181b	14	14.61	13.35	14.96	15.46	14.61	14.43	14.09	15.4	14.78	14.92	14.06	14.13	14.66	10.59	14.02	14.3	15.14	14.77	12.86	12.1	14.85	15.1	13.33	13.39	12.19	11.75	12.55	12.72	14.09	14.16	14.67	11.96	15.18	12.74	14.69	13.34	12.26	12.38	13.45	13.89	14.78	10.99	12.78	12.09	13.64	13.24
17902	hsa-miR-15b*	hsa-miR-181c	8.83	8.44	8.92	8.71	NaN	9.65	NaN	NaN	7.21	NaN	NaN	NaN	NaN	NaN	NaN	7.18	NaN	8.63	NaN	NaN	7.74	8.34	6.78	NaN	NaN	NaN	NaN	NaN	NaN	6.17	NaN	6.52	8.17	9.16	10.46	7.38	7.75	8.98	7.65	7	NaN	NaN	NaN	6.43	NaN	7.01	NaN
10967	hsa-miR-16	hsa-miR-181c*	15.52	15.59	14.75	15.59	15.49	13.05	15.59	14.98	15.63	15.39	15.42	15.54	14.07	15.51	13.04	13.15	14.4	15.65	15.72	14.12	13.43	15.54	15.69	13.98	14.18	13.5	12.04	14.31	13.72	15.17	15.62	15.33	13.71	15.38	13.3	15.24	14.09	10.57	13.4	14.99	15.14	15.53	12.21	14.54	13.68	14.37	14.36
17936	hsa-miR-16-1*	hsa-miR-181d	10.13	9.96	9.9	9.83	7.01	9.54	8.24	7.76	8.15	7.64	8.21	7.07	NaN	9.17	NaN	NaN	7.19	8.91	NaN	NaN	8.79	9.63	9.84	NaN	NaN	NaN	7.42	NaN	NaN	8.82	NaN	8.49	7.22	9.69	9.21	9.3	NaN	NaN	8.71	NaN	7.86	NaN	8.98	8.12	NaN	7.17	NaN
42874	hsa-miR-16-2*	hsa-miR-182	11.31	10.89	11.5	11.28	11.06	11.61	9.18	8.16	11.44	9.57	10.05	9.51	NaN	9.86	NaN	8.74	8.74	11.18	9.03	NaN	9.05	10.17	11.19	NaN	8	8.81	6.51	NaN	NaN	9.62	8.6	9.95	9.05	10.91	10.03	9.62	7.75	8.78	8.35	9.21	8.98	8.46	8.8	NaN	NaN	NaN	NaN
46777	hsa-miR-17	hsa-miR-182*	13.47	13.74	12.82	13.28	14.27	7.93	13.29	12.14	12.97	13.14	12.94	12.01	9.66	12.18	8.15	11.87	11.72	14.16	12.62	9.72	11.2	14.12	13.21	10.69	13.3	13	10.33	10.33	9.03	12.46	12.27	13.04	12.04	12.33	13.79	13.81	12.2	10.37	11.19	13.36	11.77	12.18	10.72	10.97	12.04	10.94	11.81
19588	hsa-miR-17*	hsa-miR-1825	12.58	12.9	13.51	12.42	11.42	12.99	11.79	11.65	12.54	11.48	11.77	11.5	NaN	11.65	NaN	NaN	11	13.08	10.81	8.85	9.85	12.68	12.35	10.36	11.12	NaN	9.88	9.97	NaN	11.14	11.13	11.88	NaN	11.67	8.33	12.23	9.42	NaN	NaN	NaN	10.93	10.86	NaN	10	NaN	9.09	9.56
42865	hsa-miR-181a	hsa-miR-1827	13.38	12.65	12.98	13.3	10.81	11.56	12.25	13.76	13.92	12.98	11.94	12.25	NaN	13.38	NaN	9.68	7.4	12.61	10.67	NaN	10.91	13.76	13.7	NaN	11.74	12.66	12.29	NaN	NaN	13.18	13.09	12.82	10.56	12.64	13.55	11.12	12.01	9.21	8.53	11.31	12.07	13.55	10.95	11.91	11.66	7.6	11.5
11013	hsa-miR-181a*	hsa-miR-183	9.95	8.69	10.75	9.23	NaN	8.75	NaN	NaN	9.73	NaN	NaN	NaN	NaN	7.45	NaN	NaN	NaN	7.98	8.31	NaN	8.01	8.09	6.78	NaN	NaN	8.29	NaN	NaN	NaN	NaN	NaN	NaN	NaN	8	10.12	NaN	NaN	8.08	NaN	8.95	NaN	NaN	NaN	NaN	NaN	5.68	NaN
17928	hsa-miR-181a-2*	hsa-miR-183*	10.91	10.85	11.81	10.02	NaN	8.07	NaN	9.39	9.81	9.83	9.87	8.37	5.97	10.31	NaN	NaN	NaN	10.65	7.82	9.53	11.19	12.25	11.29	NaN	6.3	8.01	NaN	NaN	7.64	10.9	9.82	9.99	NaN	10.53	9.54	9.17	10.76	10.86	10.66	9.01	9.56	9.93	10.12	NaN	7.53	9.45	6.55
10972	hsa-miR-181b	hsa-miR-184	11.03	10.74	11.23	11.15	7.53	9.75	9.86	11.43	11.27	10.57	9.87	9.28	NaN	10.61	NaN	10.22	8.15	10.67	9.21	8.18	10.24	11.61	11.29	NaN	9.49	10.14	9.75	NaN	8.91	11.02	9.83	9.95	9.04	10.55	12.08	10.03	10.14	10.38	10.36	10.24	10.05	10.62	10.01	9.97	9.47	9.6	9.38
42496	hsa-miR-181c	hsa-miR-185	10.35	9.39	8.6	9.02	7.71	NaN	NaN	NaN	8.81	8.46	8.68	7.49	NaN	9.2	NaN	NaN	NaN	7.83	7.49	NaN	8.45	9.04	6.71	NaN	NaN	6.98	NaN	NaN	NaN	7.81	8.22	8.85	NaN	7.93	8.28	6.7	7.47	NaN	NaN	9.87	NaN	8.17	7.37	NaN	NaN	NaN	NaN
145759	hsa-miR-181c*	hsa-miR-185*	11.23	10.28	11.53	10.03	8.86	8.25	8.42	NaN	9.89	6.47	8.61	8.87	NaN	9.94	NaN	9.03	NaN	8.99	9.19	NaN	8.19	9.01	8.55	NaN	NaN	NaN	7.98	NaN	NaN	9.49	9.47	9.79	NaN	9.1	8.37	7.71	NaN	NaN	7.79	8.49	8.04	9.46	7.37	NaN	NaN	7.69	NaN
145636	hsa-miR-181d	hsa-miR-186	13.75	13.18	13.49	13.79	12.09	8.56	12.24	13.09	13.84	12.42	12.54	12.21	12.46	13.01	NaN	12.72	11.6	12.32	13.23	10.79	10.73	13.76	13.38	11.15	11.6	10.71	10.77	11.3	10.92	13.16	13.17	12.81	8.9	12.63	11.89	12.76	11.51	10.08	11.62	11.96	12.16	13.26	10.03	11.81	10.92	12.19	11.48
10975	hsa-miR-182	hsa-miR-186*	14.02	13.73	12.34	13.94	15.46	NaN	13.88	10.77	11.53	14.78	13.91	12.43	12.4	12.32	12.06	13.38	12.42	13.32	13.68	12.38	11.2	14.22	13.66	12.5	11.16	10.82	12.97	11.37	13.87	13.64	13.14	13.75	10.16	14.11	8	14.25	12.08	12	11.82	11.97	12.9	14.24	10.58	11.58	9.95	12.78	11.3
10976	hsa-miR-182*	hsa-miR-187	10.36	9.41	10.76	8.88	8.66	7.55	8.24	NaN	NaN	9.12	7.77	NaN	NaN	NaN	NaN	NaN	NaN	7.57	NaN	NaN	6.24	9.26	9	NaN	NaN	NaN	8.85	NaN	NaN	NaN	NaN	8.34	NaN	9.42	9.04	NaN	NaN	NaN	NaN	NaN	NaN	8.25	NaN	NaN	NaN	NaN	NaN
46266	hsa-miR-1825	hsa-miR-187*	9.92	9.55	10.09	9.92	6.71	9.91	NaN	NaN	8.14	9.1	7.9	NaN	NaN	6.96	7.71	9.49	7.65	9.53	7.78	8.69	9.46	9.8	9.27	NaN	7.01	NaN	NaN	NaN	8.78	8.59	NaN	8.59	8.59	9.98	10.51	9.12	8.69	11.09	9.51	9.14	7.76	8.35	8.27	7.96	NaN	9.13	7.45
46810	hsa-miR-1827	hsa-miR-188-3p	14.41	13.73	13.71	14.09	10.65	12.9	12.04	12.17	12.85	12.87	12.76	11.85	10.35	13.86	11.9	12.62	12.86	12.59	12.67	12.09	15.15	13.45	13.34	10.84	11.48	13.43	11.85	12.61	11.83	14.39	12.87	12.5	13.69	14.17	14.93	13.22	14.09	13.42	14.86	13.3	13.65	12.66	15.46	13.88	11.66	13.75	12.3
10977	hsa-miR-183	hsa-miR-188-5p	13.65	13.09	12.38	12.72	13.46	11.21	12.99	10.17	10.7	14.29	12.74	11.23	9.25	11.33	NaN	12.32	10.65	12.56	12.07	10.57	11.84	13.26	12.64	10.41	10.78	10.29	12.33	6.81	8.15	12.53	11.72	12.36	9.69	13.24	10.02	13.74	11.49	9.94	11.9	11.6	12.09	13.22	11.18	10.26	9.59	11.84	10.4
17953	hsa-miR-183*	hsa-miR-18a	12.41	12.49	12.86	11.85	11.16	12.6	11.24	11.02	10.73	12.13	12.12	11	8.61	11.45	11.02	9.2	11.06	11.94	11.19	12.05	13.75	13.15	12.78	10.67	12.12	10.37	11.72	10.07	11.45	11.96	10.74	11.61	11.15	12.97	11.66	12.22	9.4	11.36	12.28	9.46	11.49	11.57	12.1	11.71	8.74	11.73	11.04
148654	hsa-miR-184	hsa-miR-18a*	10.49	8.08	10.98	NaN	NaN	NaN	7.15	NaN	NaN	10.79	8.07	NaN	NaN	7.58	NaN	NaN	6.72	7.9	NaN	7.84	12.72	10.37	10.8	NaN	NaN	NaN	NaN	NaN	7.71	9.45	NaN	NaN	7.56	8.55	8.72	7.48	6.79	9.04	9.38	7.72	NaN	6.87	8.36	6.62	NaN	NaN	NaN
42902	hsa-miR-185	hsa-miR-18b	12.9	13.21	12.31	12.75	11.41	8.93	11	12.53	11.51	12.22	12.57	11.31	10.61	11.84	9.25	10.92	11.96	13.73	10.56	10.85	11.18	12.25	12.62	9.74	9.63	NaN	11.19	10.71	11.7	12.2	11.57	11.8	NaN	12.7	6.31	11.61	9.48	11.03	10.28	10.35	11.43	11.81	10.35	11.36	NaN	10.96	10.15
148669	hsa-miR-185*	hsa-miR-18b*	9.48	8.91	9.37	9.05	NaN	6.81	NaN	6.53	NaN	8.01	8.29	NaN	NaN	6.99	NaN	NaN	6.87	8.75	NaN	7.77	10.98	9.08	9.15	NaN	NaN	7.03	NaN	NaN	8.98	9.78	NaN	7.79	7.84	9.86	9.76	7.49	7.38	7.49	9.23	8.48	8.35	NaN	9.08	NaN	NaN	7.83	5.73
18739	hsa-miR-186	hsa-miR-190	12.58	12.3	11.3	12.35	10.81	8.55	11.08	10.93	10.25	11.51	11.32	11.62	9.47	11.1	NaN	9.13	10.79	12.96	10.93	9.34	10.18	11.99	12.26	8.81	10.2	NaN	9.42	9.62	NaN	11.52	10.54	10.93	NaN	11.71	6.59	10.31	9.07	NaN	8.27	10.05	10.47	10.64	NaN	10.12	6.82	10.74	9.1
42614	hsa-miR-186*	hsa-miR-1908	9.92	9.46	9.34	9.42	NaN	8.62	7.26	8.27	8.92	7.79	8	7.74	NaN	9.42	NaN	8.54	6.23	10.5	NaN	NaN	8.8	8.49	9.37	NaN	7.28	7.96	NaN	NaN	NaN	9.82	7.4	8.38	6.6	9.81	9.36	8.19	7.98	8.44	8.16	7.44	8.14	NaN	8.08	7.3	NaN	8.04	NaN
145637	hsa-miR-187	hsa-miR-1909	10.13	9.93	12.53	11.29	5.34	8	8.83	8.81	9.11	10.97	7.79	12.05	10.06	12.36	NaN	11.92	11.27	9.34	9.92	NaN	9.77	12.61	12.72	NaN	5.37	NaN	8.17	7.23	8.39	11.9	11.68	6.84	NaN	10.82	8.9	8.2	8.4	8.92	10.74	10.11	8.86	12.58	8.7	12.19	NaN	7.92	9.06
42775	hsa-miR-187*	hsa-miR-1909*	11.64	11.36	11.06	10.94	9.45	9.97	9.06	10.2	10.66	10.11	11.02	9.6	NaN	11.43	7.69	6.48	10	11.18	9.83	10.91	13.44	12.2	12.21	7.03	9.06	10.21	9.69	8.71	7.53	11.67	9.94	10.44	9.58	12.48	10.72	10.3	11.04	12	12.53	9.8	11.23	10.15	13.26	11.11	8.48	11.35	9.87
42786	hsa-miR-188-3p	hsa-miR-190b	8.43	8.54	6.44	5.91	NaN	NaN	NaN	NaN	NaN	NaN	NaN	NaN	NaN	4.26	NaN	6.36	NaN	6.94	NaN	NaN	7.04	8.36	9.38	NaN	NaN	NaN	NaN	NaN	NaN	NaN	NaN	NaN	NaN	6.6	7.84	NaN	NaN	6.51	7.01	NaN	NaN	NaN	NaN	NaN	NaN	7.26	NaN
42620	hsa-miR-188-5p	hsa-miR-191	9.75	10.15	8.06	9.14	NaN	NaN	7.06	10.22	8.03	8.32	7.21	7.45	NaN	9.21	NaN	NaN	NaN	10.12	NaN	NaN	7.96	9.73	10.1	NaN	NaN	NaN	NaN	NaN	NaN	6.49	NaN	7.25	NaN	8.72	6.16	7.23	NaN	6.64	NaN	NaN	6.39	NaN	NaN	7.5	NaN	NaN	NaN
147195	hsa-miR-18a	hsa-miR-191*	6.52	7.14	7.18	NaN	NaN	NaN	NaN	NaN	NaN	NaN	NaN	NaN	NaN	NaN	NaN	NaN	NaN	NaN	NaN	NaN	NaN	7.44	7.18	NaN	NaN	NaN	NaN	NaN	NaN	6.84	NaN	NaN	NaN	7.51	6.88	NaN	NaN	NaN	NaN	NaN	NaN	NaN	NaN	NaN	NaN	NaN	NaN
13178	hsa-miR-18a*	hsa-miR-1910	8.55	9.47	10.04	7.98	NaN	7.1	7.93	6.39	6.37	6.17	7.75	NaN	NaN	NaN	NaN	NaN	NaN	9.36	NaN	NaN	9.13	9.4	8.51	NaN	7.81	NaN	NaN	NaN	NaN	7.68	NaN	NaN	NaN	8.91	7.51	NaN	NaN	7.19	6.3	NaN	7.49	NaN	8.04	NaN	NaN	8.01	NaN
145670	hsa-miR-18b	hsa-miR-1911	10.11	11.49	9.79	10.73	11.01	NaN	10.61	9.28	8.63	10.93	9.99	7.57	NaN	8.47	NaN	NaN	7.52	11.28	8.64	NaN	8.02	10.45	9.81	NaN	10.48	NaN	NaN	NaN	NaN	9.42	8.47	9.75	NaN	9.61	7.2	9.66	NaN	7.61	NaN	NaN	9.1	7.87	6.74	NaN	NaN	6.7	NaN
145826	hsa-miR-18b*	hsa-miR-1911*	10.33	10.81	10.6	10.09	9.12	11.17	6.89	7.45	7.4	10.03	9.11	7.93	10.63	8.41	11.78	11.22	10.87	9.94	10.51	12.72	13.01	10.71	10.21	10.73	10.15	9.36	7.87	11.17	12.6	9.12	8.61	9.13	11.51	10.46	12.57	11.32	10.7	14.14	13.29	10.17	8.73	7.91	11.73	8.73	8.29	12.31	8.68
27536	hsa-miR-190	hsa-miR-1912	12.71	12.02	11.1	12.62	11.77	7.97	11.47	10.98	13.01	11.56	12.39	11.98	10.7	12.54	10.77	10.75	12.32	12.61	12.3	7.7	9.47	14	12.8	8.96	9.64	NaN	NaN	11.97	10.9	11.66	10.22	12.74	NaN	11.74	7.07	12.13	9.53	8.33	NaN	9.48	10.74	10.22	NaN	9.82	NaN	9.41	NaN
148687	hsa-miR-1908	hsa-miR-1913	14.67	14.39	14.43	13.9	10.49	13.85	12.39	12.75	12.23	13.28	14.28	13.19	10.27	12.9	10.83	12.06	11.63	13.48	12.77	13.47	15.42	14.59	14.47	11.05	14.94	12.71	12.21	10.77	12.22	13.17	12.13	13.19	13.98	14.79	14.94	13.07	13.2	13.29	14.9	13.82	14.06	12.88	15.25	13.73	12.66	14.38	13.74
146180	hsa-miR-1909	hsa-miR-1914	11.77	10.79	10.52	10.5	9.47	9.58	NaN	8.04	8.5	9.01	9.13	8.11	NaN	9.6	7.32	8.25	9.53	9.68	7.8	10.19	11.9	11.43	10.98	NaN	8.54	10.01	7.36	6.28	7.98	9.69	7.24	9.46	9.22	10.84	11.75	9.38	9.46	11.93	11.43	7.92	10.36	8.58	11.66	8.16	NaN	10.1	8.36
146138	hsa-miR-1909*	hsa-miR-1914*	8.94	8.69	8.84	7.88	NaN	8.48	NaN	NaN	7.4	7.68	NaN	NaN	NaN	NaN	NaN	NaN	NaN	6.4	NaN	NaN	8.35	8.31	7.95	NaN	NaN	NaN	NaN	NaN	NaN	8.46	NaN	NaN	9.04	9.2	8.3	7.94	NaN	8.92	NaN	8.39	NaN	NaN	7.78	NaN	NaN	7.03	NaN
32731	hsa-miR-190b	hsa-miR-1915	9.85	9.85	9.86	11.27	7.09	9.18	6.56	10.21	8.73	8.81	10.18	8.64	7.55	8.84	NaN	8.29	7.83	9.7	NaN	NaN	9.09	10.31	9.24	7.61	NaN	NaN	NaN	7.76	8.04	10.58	10.56	7.63	NaN	9.76	7.75	7.74	NaN	8.86	9.09	NaN	8.91	8.48	NaN	9.82	NaN	9.36	NaN
10985	hsa-miR-191	hsa-miR-1915*	15.3	15.31	14.38	15.24	15.6	11.91	15.32	15.57	14.6	15.61	15.44	14.38	14.77	15.14	13.3	15.28	15.69	15.53	15.54	15.25	12.57	15.22	14.95	14.21	12.28	15.08	14.69	14.66	14.81	15.71	15.03	14.7	13.82	14.89	14.31	15.03	15.26	13.74	14.37	14.73	14.45	15.07	13.18	14.94	13.22	14.39	13.83
42705	hsa-miR-191*	hsa-miR-192	9.12	8.2	8.76	8.36	NaN	9.16	NaN	NaN	6.86	9.71	NaN	NaN	NaN	NaN	NaN	10.16	NaN	9.05	NaN	NaN	7.8	9.16	8.46	NaN	NaN	7.08	NaN	NaN	9.6	7.23	NaN	NaN	7.06	9.86	10.01	8.22	7.75	10.28	7.93	7.59	6.72	6.59	7.15	7.1	NaN	7.3	NaN
146109	hsa-miR-1910	hsa-miR-192*	6.9	7.69	6.85	NaN	NaN	NaN	NaN	NaN	NaN	NaN	NaN	NaN	NaN	NaN	NaN	NaN	NaN	NaN	NaN	NaN	6.35	8.26	7.11	NaN	NaN	NaN	NaN	NaN	NaN	NaN	NaN	NaN	NaN	7.68	NaN	NaN	NaN	NaN	NaN	NaN	NaN	NaN	NaN	NaN	NaN	NaN	NaN
146000	hsa-miR-1911	hsa-miR-193a-3p	7.48	4.96	7.81	NaN	NaN	NaN	NaN	NaN	NaN	NaN	NaN	NaN	NaN	NaN	NaN	NaN	NaN	NaN	NaN	NaN	7.48	7.43	NaN	NaN	NaN	NaN	NaN	NaN	NaN	NaN	NaN	NaN	NaN	5.65	7.46	NaN	NaN	6.15	5.6	NaN	NaN	NaN	NaN	NaN	NaN	NaN	NaN
146094	hsa-miR-1911*	hsa-miR-193a-5p	7.07	NaN	NaN	NaN	NaN	NaN	NaN	NaN	NaN	NaN	NaN	NaN	NaN	NaN	NaN	NaN	NaN	NaN	NaN	NaN	6.9	7.83	5.5	NaN	NaN	NaN	NaN	NaN	NaN	7.23	NaN	NaN	NaN	7.86	NaN	NaN	NaN	NaN	NaN	NaN	NaN	NaN	NaN	NaN	NaN	NaN	NaN
146168	hsa-miR-1912	hsa-miR-193b	8	7.68	7.2	6.98	NaN	NaN	NaN	NaN	NaN	NaN	NaN	NaN	NaN	NaN	NaN	NaN	NaN	NaN	NaN	NaN	8.12	6.21	NaN	NaN	NaN	NaN	NaN	NaN	NaN	NaN	NaN	NaN	NaN	6.65	6.78	NaN	NaN	NaN	6.62	NaN	NaN	NaN	7.61	NaN	NaN	NaN	NaN
146103	hsa-miR-1913	hsa-miR-193b*	11.24	11.44	11.49	11.24	9.93	11.35	9.15	9.59	10.4	10.58	9.92	9.9	9.6	10.13	10.56	10.42	10.61	10.82	9.79	11.08	12.02	11.08	10.85	9.69	9.46	10.15	8.91	9.93	11.39	10.59	10.16	10.31	10.81	11.29	12.14	10.58	10.73	12.48	11.4	7.91	9.91	10.05	10.42	10.23	8.04	10.62	9.29
146091	hsa-miR-1914	hsa-miR-194	12.16	12.45	12.69	12.08	11.89	10.82	9.72	9.31	8.45	10.03	10.51	10.76	8.18	10.01	9.86	10.92	10.23	11.11	9.39	11.25	12.36	13.01	11.87	9.55	10.32	10.03	9.79	9.28	11.38	10.78	9.61	11.03	11.83	12.39	12.35	11.19	10.41	12.05	10.93	10.42	11.05	9.95	11.08	8.64	9.41	10.16	9.85
146061	hsa-miR-1914*	hsa-miR-194*	8.59	7.6	9.1	8.03	NaN	8.07	NaN	NaN	NaN	8.22	7.83	NaN	NaN	NaN	NaN	NaN	NaN	8.03	NaN	NaN	8.35	9.31	8.4	NaN	NaN	NaN	NaN	NaN	NaN	8.64	NaN	NaN	7.74	8.3	9.18	7.73	NaN	8.96	8.29	8.64	NaN	NaN	7.75	NaN	NaN	NaN	NaN
146068	hsa-miR-1915	hsa-miR-195	11.97	12.75	12.6	12.38	11.87	12.25	10	9.94	8.88	9.4	11.18	10.51	10.73	10.05	13.33	11.02	11.69	10.65	11.97	13.88	14.26	12.89	12.24	11.59	11.59	10.03	9.9	12.91	13.4	10.03	9.77	10.94	11.95	12.22	12.97	12.19	10.99	14.88	14.12	10.65	10.25	10.04	12.65	9.4	9.67	13.21	10.38
146069	hsa-miR-1915*	hsa-miR-195*	10.24	9.96	10.04	9.98	7.78	NaN	NaN	NaN	7.38	9.8	7.21	NaN	NaN	8.51	8.55	8.45	NaN	8.99	6.97	8.03	9.63	9.63	9.31	NaN	NaN	NaN	6.85	NaN	8.22	8.62	NaN	7.59	NaN	10.34	10.56	NaN	NaN	8.43	9.17	NaN	8.12	NaN	9.1	7.44	NaN	8.69	NaN
17732	hsa-miR-192	hsa-miR-196a	10.77	10.86	8.91	10.59	9.71	NaN	NaN	8.34	9.81	7.72	9.33	10.26	NaN	9.67	NaN	10.01	10.07	11.49	9.78	8.56	9.82	10.89	11.06	NaN	8.57	7.83	NaN	8.3	NaN	10.98	10.88	10.95	NaN	11.02	8.62	10.82	8.72	7.91	8.78	11.84	9.85	9.88	9.91	8.95	9.71	7.62	NaN
17946	hsa-miR-192*	hsa-miR-196a*	7.45	7.34	6.7	NaN	NaN	NaN	NaN	NaN	NaN	NaN	NaN	NaN	NaN	NaN	NaN	NaN	NaN	NaN	NaN	NaN	7.66	6.92	6.24	NaN	NaN	NaN	NaN	NaN	NaN	NaN	NaN	NaN	NaN	7.21	7.4	NaN	NaN	6.69	NaN	NaN	NaN	NaN	NaN	NaN	NaN	NaN	NaN
10986	hsa-miR-193a-3p	hsa-miR-196b	14.36	15.5	14.02	14.37	13.63	11.4	13.48	15.34	15.25	13.19	13.63	14.3	13.67	15.43	12.84	15.12	13.53	15.03	13.07	13.36	11.9	14.91	15.07	10.52	12.57	11.38	13.39	13.85	12.22	13.44	14.2	15.02	11.88	14.5	13.11	14.4	11.73	12.51	13.03	13.03	12.95	13.1	10.71	12.17	10.14	11.56	12.08
46443	hsa-miR-193a-5p	hsa-miR-196b*	10.22	10.49	10.1	9.53	8.37	10.25	7.44	10.37	10.36	8.61	9.24	8.4	7.25	10.36	NaN	10.05	NaN	10.41	6.42	6.64	9.05	9.89	10.44	NaN	6.59	7.6	7.38	NaN	9.74	9.41	8.91	9.48	7.7	10.28	9.85	9.84	8.6	10.14	8.9	9.6	8.86	9.45	7.58	8.81	NaN	7.79	7.86
10987	hsa-miR-193b	hsa-miR-197	12.33	12.11	11.98	13.13	10.22	8.82	11.54	12.85	10.94	11.76	9.92	10.95	NaN	11.26	NaN	9.82	11.49	12.87	9.32	10.81	10.93	12.32	12.81	9.17	9.19	9.91	10.74	10.33	10.01	11.54	11.79	12.13	10.07	11.83	11.29	12.02	11.22	11.31	10.72	9.82	12.51	11.09	10.76	10.49	9.79	10.46	10.2
42962	hsa-miR-193b*	hsa-miR-1972	12.08	11.92	11.59	12.08	9.93	11.54	10.28	10.97	10.93	11.03	11.64	10.73	10.34	11.46	10.14	10.6	11.2	11.84	11.38	12.88	14.45	12.5	12.54	10.03	11.66	10.77	10.55	10.22	11.55	11.97	11.03	11.51	11.06	12.42	12.69	11.82	11.9	13.57	13.3	10.82	11.64	10.81	13.11	11.33	10.03	12.57	10.9
10988	hsa-miR-194	hsa-miR-1973	11.28	11.72	9.43	10.94	10.32	NaN	8.42	9.26	10.66	9.56	10.24	10.84	NaN	10.5	NaN	10.89	9.9	11.89	9.22	8.29	10.1	11.34	11.72	NaN	9.37	NaN	NaN	NaN	NaN	11.42	11.45	11.42	NaN	11.59	7.07	11.42	8.83	NaN	9.36	12.17	10.6	10.91	10.02	9.92	10.02	9.08	NaN
42570	hsa-miR-194*	hsa-miR-1976	10.71	10.33	10.2	9.97	7.18	7.68	NaN	7.2	8.3	9.06	9.48	8.64	NaN	9.25	7.33	NaN	9.24	9.55	NaN	9.5	11.99	11.44	10.78	NaN	7.41	NaN	6.86	NaN	7.81	9.85	7.41	9.31	NaN	10.81	10.63	8.64	NaN	8.31	10.84	NaN	9.96	8.05	11.28	9.1	NaN	10.54	7.96
13148	hsa-miR-195	hsa-miR-198	15.47	14.17	14.15	15.01	14.27	11.5	13.81	14.1	15.58	15.43	15.18	15.31	14.93	15.43	NaN	13.97	15.4	15.11	15.48	13.63	13.06	15.54	15.53	11.84	10.37	11.37	10.85	14.91	11.81	14.45	14.2	13.89	11.83	14.93	10.86	12.79	13.7	NaN	13.51	14.49	13.93	14.79	11.66	13.48	12.63	14.24	12.18
42723	hsa-miR-195*	hsa-miR-199a-3p/hsa-miR-199b-3p	12.11	11.44	11.05	11.11	9.69	9.06	9.4	9.76	10.93	10.57	10.49	9.24	NaN	11.38	9.69	8.43	10.46	10.74	10.29	9.06	11.12	11.38	11.31	NaN	7.23	8.66	9.71	10.02	8.53	11.77	9.81	9.95	NaN	12.05	8.95	9.82	8.66	NaN	11.13	6.96	10.9	9.64	11.54	10.93	NaN	11.56	8.17
10990	hsa-miR-196a	hsa-miR-199a-5p	11.66	9.04	10.01	9.81	9.25	9.17	9.2	8.41	11.76	8.55	11.31	13.38	NaN	14.01	NaN	10.67	8.55	13.41	NaN	NaN	7.85	9.6	10.63	NaN	12.29	NaN	12.15	NaN	7.8	8.59	10.2	10.47	NaN	10.93	10.64	11.97	NaN	9.2	9.05	8.25	8.3	7.23	7.01	8.56	9.68	9.8	6.83
42538	hsa-miR-196a*	hsa-miR-199b-5p	11.4	11.47	11.5	11.11	11.11	11.83	10.74	11.3	12.46	11.81	11.52	11.16	8.91	11.55	NaN	9.37	10.98	12.96	9.38	8.15	11.73	12.45	11.88	9.01	10.03	10.08	11.59	8.68	NaN	11.59	10.69	11.31	8.99	12.14	9.02	11.42	9.64	7.99	10.57	11.4	11.1	11.2	11.27	12.13	10.03	10.58	10.43
145889	hsa-miR-196b	hsa-miR-19a	13.05	9.77	11.57	11.43	8.77	8.42	8.37	9.29	9.51	10.96	6.01	11.05	NaN	11.79	7.07	6.01	8.89	9.75	7.55	6.64	10.02	11.14	10.74	NaN	9.96	8.88	7.64	7.06	NaN	10.26	9.21	10.36	11.98	11.3	11.71	11.58	9.46	9.16	9.17	10.31	9.43	9.11	10.2	9.95	9.71	9.33	9.55
145995	hsa-miR-196b*	hsa-miR-19a*	11.79	8.22	11.03	10.37	NaN	NaN	NaN	7.91	8.76	9.65	7.74	10.63	NaN	10.87	NaN	NaN	9.55	8.29	7.5	9.03	9.99	10.45	10.76	NaN	7.21	NaN	7.92	NaN	NaN	9.11	8.09	10.05	NaN	11.22	7.33	9.64	NaN	7.92	8.92	NaN	8.43	8.2	8.05	10.39	NaN	8.29	7.99
42783	hsa-miR-197	hsa-miR-19b	11.93	12.06	11.78	11.55	9.78	10.43	10.48	10.06	10.64	11.55	10.76	10.42	8.9	11.07	9.24	9.59	10.86	11.74	10.49	10.11	11.09	12.12	12.02	7.26	10.13	9.33	9.44	9.62	10.33	11.82	11.4	10.69	9.54	11.85	11.21	10.24	10.77	10.4	11.23	11.18	10.77	10.68	11.07	11.2	7.76	10.09	9.82
146142	hsa-miR-1972	hsa-miR-19b-1*	9.9	9.45	8.89	8.8	NaN	8.46	NaN	NaN	NaN	NaN	7.93	NaN	NaN	7.84	NaN	NaN	NaN	7.92	NaN	5.73	10.92	9.54	8.22	NaN	NaN	NaN	NaN	NaN	7.09	8.56	NaN	7.35	NaN	9.54	8.3	7.23	NaN	8.12	8.12	6.22	7.27	NaN	10.54	6.5	NaN	NaN	NaN
146165	hsa-miR-1973	hsa-miR-19b-2*	11.75	13.25	13.41	13.64	11.36	11.47	11.45	12.67	11.78	12.78	11.57	10.81	NaN	13.76	8.1	11.48	9.29	12.63	10	10.22	13.78	12.84	13.1	9.65	11.53	12.57	14.54	8.91	NaN	13.49	11.24	12.03	11.75	14.43	12.89	10.92	12.74	NaN	10.24	11.78	14.13	11.54	13.64	13.09	10.69	12.07	11.04
146140	hsa-miR-1976	hsa-miR-200a	11.4	10.84	10.9	10.54	8.46	10.56	8.06	8.64	9.43	10.14	9.85	8.35	8.86	10.21	9.84	10.58	9.6	10.35	9.38	10.48	11.28	10.59	10.46	8.88	8.48	8.68	8.86	9.34	11.01	10.63	9.15	9.52	9.43	11.37	11.02	10.64	9.76	12.86	11.36	9.68	9.87	9.29	10.89	9.85	7.22	10.63	8.57
148637	hsa-miR-198	hsa-miR-200a*	9.47	8.75	8.37	8.15	NaN	9.21	NaN	NaN	7.48	NaN	NaN	NaN	NaN	7.33	NaN	NaN	NaN	7.33	NaN	5.95	10.05	7.55	8.91	NaN	NaN	6.99	NaN	NaN	NaN	8	NaN	NaN	NaN	9.21	10.34	7.54	NaN	7.66	8.83	8.25	NaN	NaN	8.9	7.73	NaN	7.67	NaN
10995	hsa-miR-199a-3p	hsa-miR-200b	14.73	12.37	13.73	12.76	11.47	10.3	14.13	11.42	14.12	14.3	11.6	13.72	12.47	13.91	NaN	NaN	13.47	12.64	11.21	9.67	11.32	14.49	13.28	10.82	11.99	NaN	8.41	11.53	NaN	13.41	12.48	13.72	9.76	13.48	11.62	13.56	NaN	NaN	NaN	10.86	12.87	12.34	10.34	13.01	10.65	12.15	10.56
29562	hsa-miR-199a-5p	hsa-miR-200b*	15.68	13.96	15.14	14.4	12.74	12.73	15.43	13.63	15.54	15.08	12.85	15.23	13.44	15.65	8.83	12.87	15.3	13.67	12.68	13.89	13.28	15.38	14.46	12.19	14.11	11.18	13.71	14.67	11.35	15.28	14.43	14.91	12.99	14.69	11.79	15.19	12.47	10.55	13.44	13.35	14.81	14.24	12.18	15.61	13.78	14.6	13.66
19591	hsa-miR-199b-5p	hsa-miR-200c	12.91	10.37	12.04	10.75	7.34	9.54	11	9.42	11.78	12.09	NaN	11.84	NaN	12.02	9.2	9.99	8.72	10.09	8.51	9.35	10.67	12.59	10.41	NaN	10.62	7.62	NaN	9.17	9.34	11.25	10.31	11.81	9.46	11.31	10.91	10.68	8.94	11.4	10.93	10.89	10.68	10.45	10.25	11.62	9.48	10.65	8.98
10997	hsa-miR-19a	hsa-miR-200c*	13.87	14.02	14.36	14.4	13.61	14	14.59	13.86	14.54	14.12	14.45	14.09	11.16	14.38	NaN	12.81	13.1	14.97	13.56	12.27	11.68	15.03	14.46	12.91	14.26	11.29	10.82	10.17	NaN	12.97	12.71	14.43	11	13.89	12.02	14.08	11.21	NaN	NaN	12.7	12.83	12.61	10.48	11.27	10.46	11.41	11.14
42549	hsa-miR-19a*	hsa-miR-202	9.15	8.65	8.99	8.7	NaN	7.92	NaN	NaN	6.69	9.38	6.58	NaN	NaN	7.02	NaN	NaN	NaN	9.45	NaN	NaN	7.86	9.05	8.18	NaN	NaN	NaN	NaN	NaN	NaN	NaN	NaN	7.29	NaN	8.47	9.5	7.15	NaN	7.74	7.52	7.79	NaN	NaN	6.18	NaN	NaN	NaN	NaN
10998	hsa-miR-19b	hsa-miR-202*	14.51	14.88	14.49	14.76	15.09	14.72	14.28	14.18	14.8	14.76	14.58	14.09	11.03	14.41	8.17	12.59	11.84	15.02	11.91	8.96	12.21	14.99	14.59	9.63	14.17	14.27	13.32	9.93	9.38	13.31	12.88	14.54	13.29	14.12	15.12	13.01	12.43	9.33	11.4	14.49	13.02	13.23	12.42	12.33	12.33	10.4	12.26
17883	hsa-miR-19b-1*	hsa-miR-203	9.26	8.83	7.9	8.05	NaN	8.5	NaN	6.99	8.96	8.61	6.53	NaN	NaN	6.97	NaN	9.08	NaN	9.25	NaN	NaN	7.81	8.95	8.51	NaN	NaN	6.5	NaN	NaN	NaN	NaN	NaN	6.92	8.72	9.12	10.8	8.59	8.13	9.39	6.46	7.15	NaN	NaN	7.04	NaN	NaN	7.12	NaN
42918	hsa-miR-19b-2*	hsa-miR-204	8.72	9.25	8.72	8.19	9.39	7.91	NaN	NaN	6.82	8.27	6.87	6.71	NaN	7.27	5.75	NaN	4.73	8.49	7.27	NaN	7.3	8.64	8.26	NaN	NaN	NaN	NaN	NaN	7.19	8.44	5.12	7.76	8.14	9.05	9.15	7.9	8.04	9.67	8.56	6.92	7.02	7.07	6.55	7.36	NaN	8.04	7.32
11000	hsa-miR-200a	hsa-miR-205	15.11	15.68	15.67	15.69	12.13	15.54	15.45	10.41	13.82	15.49	14.86	15.17	8.73	14.96	11.47	14.93	12.65	15.54	14.8	13.27	13.29	15.41	15.64	10.85	13.19	15.05	13.97	11.14	10.66	15.33	15.3	15.36	13.8	15.41	14.62	15.3	14.88	10.94	12	15.61	15.04	13.93	13.78	13.32	13.24	12.97	13.77
145827	hsa-miR-200a*	hsa-miR-205*	10.52	11.03	10.2	11.01	NaN	7.61	9.23	NaN	6.91	10.34	9.22	8.57	NaN	9.14	NaN	9.39	NaN	12.44	NaN	NaN	8.85	10.11	10.87	NaN	NaN	9.62	8.76	NaN	NaN	10.29	9.95	10.86	7.4	10.79	10.49	9.69	9.76	7.66	8.1	10.57	9.82	8.7	9.21	8.45	NaN	8.27	8.38
147186	hsa-miR-200b	hsa-miR-2052	14.87	15.36	15.1	15.11	8.35	15.45	14.72	10.38	13.26	15.64	14.79	14.3	10.54	14.44	10.59	14.85	11.83	15.46	12.02	11.56	12.64	15.16	15.34	9.56	12.48	14.38	15.04	9.38	10.4	15.14	14.67	15.53	13.54	15.39	14.34	14.72	14.19	11.85	12.63	15.09	15.1	14.33	13.21	14.55	13.63	13.35	14.67
145974	hsa-miR-200b*	hsa-miR-2053	12.25	12.35	10.91	12.3	NaN	8.96	10.75	NaN	9.72	11.51	10.92	10.49	8.34	10.88	10.24	10.34	10.23	13.51	10.36	9.81	10.31	11.81	12.3	9.04	7.33	8.06	10.8	9.3	10.51	12.01	11.47	12.37	NaN	12.18	7.51	11.38	9.73	9.12	9.99	9.52	11.44	10.75	10.33	11.59	NaN	10.98	10.47
17427	hsa-miR-200c	hsa-miR-2054	15.69	15.68	15.71	15.7	15.56	15.73	15.89	11.28	14.5	15.84	15.83	15.77	14.08	12.65	13.61	15.27	15.61	15.76	15.87	15.17	14.38	15.79	15.83	14.2	15.33	15.89	15.87	13.93	13.27	15.75	15.79	15.8	15.34	15.73	15.39	15.85	15.88	13.42	15.25	15.78	15.71	15.71	14.23	15.77	15.68	15.3	15.54
17851	hsa-miR-200c*	hsa-miR-206	10.44	10.48	10.18	10.26	8.15	8.35	7.89	8.26	9.83	9.47	9.79	9.03	NaN	10.17	NaN	NaN	8.69	10.35	7.8	6.23	9.6	10.61	10.66	NaN	5.78	NaN	7.44	NaN	8.81	10.75	9.53	9.69	NaN	10.67	7.32	8.5	7.94	9.66	9.29	NaN	9.54	8.94	9.61	9.76	NaN	7.87	NaN
148685	hsa-miR-202	hsa-miR-208a	6.13	NaN	6.69	NaN	NaN	NaN	NaN	NaN	NaN	6.13	NaN	NaN	NaN	NaN	NaN	NaN	NaN	NaN	NaN	NaN	7.32	6.94	NaN	NaN	NaN	NaN	NaN	NaN	NaN	NaN	NaN	NaN	NaN	6.2	9.01	NaN	NaN	6.61	NaN	NaN	NaN	NaN	NaN	NaN	NaN	NaN	NaN
42590	hsa-miR-202*	hsa-miR-208b	8.62	8.16	8.26	8.42	NaN	NaN	NaN	NaN	11.58	7.76	NaN	NaN	NaN	NaN	NaN	NaN	NaN	6.83	NaN	NaN	6.89	8.93	7.34	NaN	NaN	NaN	NaN	NaN	NaN	5.81	NaN	6.06	NaN	8.43	NaN	NaN	NaN	NaN	NaN	NaN	NaN	NaN	NaN	7.29	NaN	NaN	NaN
11004	hsa-miR-203	hsa-miR-20a	11.2	12.42	13.25	11.73	12.68	12.58	13.45	10.15	11.57	13.14	13.58	10.87	10.43	12.19	8.48	12.32	11.14	14.34	10.03	10.3	10.22	13.08	13.98	NaN	10.87	9.96	10.02	9.89	9.95	12.82	12.25	13.56	NaN	12.86	11.29	11.8	10.68	10.76	11.44	11.23	13.94	12.9	9.87	11.39	7.7	10.05	11.11
11005	hsa-miR-204	hsa-miR-20a*	9.97	9	9.28	8.86	NaN	10.67	6.57	9.47	9.78	10.27	8.23	NaN	NaN	9.64	NaN	9.33	7.12	10	6.32	6.74	8.49	10.05	9.91	NaN	NaN	NaN	7.67	NaN	9.35	9.7	NaN	NaN	8.19	10.09	10.01	9.74	7.45	10.04	8.88	9.55	5.33	7.51	7.84	8.61	6.75	NaN	6.64
46917	hsa-miR-205	hsa-miR-20b	11.4	15.21	14.25	13.65	14.74	10.06	14.08	8.43	12.38	15.49	15.24	13.09	15.09	14.11	14.39	14.56	13.68	10.58	12.11	13.74	12.89	15.07	13.77	14.29	10.39	12.15	15.3	12.97	14.57	14.9	9.9	15.4	9.93	14.34	12.21	11.68	12.76	10.74	12.62	14.17	15.39	15.22	10.68	14.2	12.01	13.47	11.9
145996	hsa-miR-205*	hsa-miR-20b*	14.02	14.23	14.13	14	12.93	13.58	12.39	12.53	13.39	13.32	13.4	12.3	12.53	14.04	13.43	13.43	13.24	13.15	12.62	12.95	14.17	13.66	13.63	11.65	11.47	13.34	13.21	12.18	12.66	14.41	13.07	13.18	13.12	14.33	14.44	13.15	13.76	14.15	14.53	13.31	13.68	13.3	14.1	14.08	12.06	14.4	12.69
145986	hsa-miR-2052	hsa-miR-21	7.76	6.46	6.91	7.39	NaN	NaN	NaN	NaN	NaN	NaN	NaN	NaN	NaN	NaN	NaN	NaN	NaN	6.87	NaN	NaN	7.01	8.83	NaN	NaN	NaN	NaN	NaN	NaN	NaN	NaN	NaN	NaN	NaN	8.19	NaN	NaN	NaN	NaN	NaN	NaN	NaN	NaN	NaN	NaN	NaN	NaN	NaN
146122	hsa-miR-2053	hsa-miR-21*	7.49	NaN	7.98	NaN	NaN	9.52	NaN	NaN	NaN	NaN	NaN	NaN	NaN	NaN	NaN	NaN	NaN	NaN	NaN	NaN	8.35	9.86	7.89	NaN	NaN	NaN	NaN	NaN	NaN	NaN	NaN	NaN	NaN	10.13	9.31	NaN	NaN	7.2	7.43	8.26	NaN	NaN	7.54	NaN	NaN	NaN	NaN
145987	hsa-miR-2054	hsa-miR-210	5.81	NaN	5.73	NaN	NaN	NaN	NaN	NaN	NaN	NaN	NaN	NaN	NaN	NaN	NaN	NaN	NaN	NaN	NaN	NaN	6.15	6.89	6.8	NaN	NaN	NaN	NaN	NaN	NaN	NaN	NaN	NaN	NaN	7.23	7.67	6.46	5.77	7.41	NaN	7.29	NaN	NaN	NaN	NaN	NaN	6.18	NaN
11007	hsa-miR-206	hsa-miR-211	9.2	9.42	9.69	9.26	NaN	8.11	NaN	6.6	8.07	7.84	9.36	NaN	NaN	9.01	NaN	NaN	7.65	9.61	7.42	9.66	11.47	10.79	10.42	NaN	5.81	6.57	6.98	NaN	NaN	8.88	NaN	8.28	8.15	10.22	9.45	8.47	9.4	9.85	10.94	NaN	8.17	NaN	10.33	9.36	NaN	8.95	7.09
5730	hsa-miR-208a	hsa-miR-2110	10.28	10.56	10.07	9.68	NaN	8.87	NaN	8.55	9.39	9.35	10.81	8.91	7.44	9.86	NaN	NaN	9	10.53	9.87	10.84	12.75	11.68	11.12	NaN	8.26	8.65	7.79	NaN	7.6	9.88	8.61	9.86	NaN	11.31	9.27	9.4	10.24	11.14	11.25	NaN	9.61	8.63	10.87	9.88	7.39	10.2	8.44
42555	hsa-miR-208b	hsa-miR-2113	9.2	10.17	10.09	9.72	NaN	NaN	NaN	7.61	9.09	8.51	9.63	6.56	NaN	9.47	NaN	NaN	NaN	10.77	NaN	7.92	9.51	11.42	11.02	NaN	NaN	NaN	NaN	NaN	NaN	9.08	9.01	9.64	NaN	9.67	NaN	7.33	7.65	9.66	8.07	NaN	8.09	8.62	7.77	8.93	NaN	NaN	NaN
145845	hsa-miR-20a	hsa-miR-2114	14.77	14.81	13.56	14.82	14.48	8.68	14.87	13.16	14.79	13.81	14.54	13.91	13.98	14.06	NaN	12.74	13.69	15.14	14.23	11.03	12.24	15.23	14.67	12.65	14.45	12.74	8.36	11	10.12	13.76	13.44	14.6	12.25	13.63	13.79	14.82	13.03	9.33	11.86	14.16	13.18	13.58	10.99	12.33	13.09	12.96	12.92
42663	hsa-miR-20a*	hsa-miR-2114*	11.67	11.13	13.97	10.98	10.1	13.49	10.79	9.57	11.71	10.36	10.6	10.53	NaN	10.86	NaN	8.96	10.33	12.64	10.27	8.33	6.85	11.55	11.37	9.46	10	NaN	NaN	6.57	NaN	9.88	9.53	11.05	NaN	10.51	5.88	11	NaN	NaN	NaN	NaN	9.17	8.84	NaN	NaN	NaN	NaN	NaN
42640	hsa-miR-20b	hsa-miR-2115	11.92	13.21	10.78	11.92	14.7	NaN	11.06	8.77	10.81	13.41	12.11	9.71	NaN	9.69	NaN	10.61	10.9	12.33	10.74	NaN	9.86	11.29	11.57	NaN	11.71	11.22	8.15	8.24	12.47	10.71	10.99	11.37	NaN	11.25	10.29	11.04	NaN	8.16	10.54	11.46	9.62	8.78	NaN	10.13	9.82	10.94	9.67
17882	hsa-miR-20b*	hsa-miR-2115*	11.59	11.92	11.99	11.59	11.83	10.89	10.66	10.87	11.41	11.84	10.98	10.53	7.25	11.07	NaN	10.88	9.73	12.31	9.59	9.89	12.44	12.46	11.8	NaN	9.79	9.74	9.35	7.79	9.33	11.39	10.79	11.72	9.56	11.8	11.62	10.95	10.49	10.42	11.06	10.41	10.92	10.82	11.39	11.12	9.35	10.69	10.11
147512	hsa-miR-21	hsa-miR-2116	15.63	14.18	14.97	14.47	15.49	12.77	12.93	12.5	14.64	14.46	13.76	14.02	11.2	14.6	9.31	13.05	13.31	14.2	11.34	10.38	12.53	14.26	14.7	11.37	10.99	12.1	11.54	11.79	11.96	13.99	13.74	14.77	13.57	14.81	13.41	14.87	12.14	13.57	11.1	13.5	13.77	13.47	12.64	12.29	11.88	10.42	12.05
42524	hsa-miR-21*	hsa-miR-2116*	12.1	10.78	13.34	10.86	10.65	8.92	9.08	9.84	10.65	10.01	10.32	10.11	NaN	10.73	NaN	NaN	NaN	10.21	NaN	NaN	8.82	10.68	11.58	NaN	NaN	NaN	10.08	NaN	NaN	10.66	9.4	11.46	NaN	10.79	7.8	10.59	NaN	NaN	NaN	7.35	10.33	8.93	8.2	8.48	7.21	8.02	NaN
145852	hsa-miR-210	hsa-miR-2117	14.42	14.5	14.44	15.29	13.2	14.88	13.68	14.84	14.16	12.58	14.01	13.33	11.4	15.01	10.02	13.88	13.02	14.88	12.37	13.71	12.16	12.75	15.14	12.7	10.65	12.79	13.91	8.96	9.53	14.61	13.9	14.67	12.79	13.83	12.25	14.38	14.6	9.7	12.93	14.11	14.42	14.15	11.67	13	12.16	13.14	14.35
11011	hsa-miR-211	hsa-miR-212	9	8.93	8.96	8.64	NaN	9.52	NaN	NaN	NaN	9.82	NaN	NaN	NaN	8.48	NaN	9.08	NaN	8.9	NaN	6.39	8.55	9.35	8.66	NaN	NaN	NaN	NaN	NaN	7.02	8.11	NaN	7.02	NaN	8.77	7.93	9.29	NaN	9.84	8.64	NaN	NaN	6.39	7.14	7.17	NaN	8.33	NaN
42734	hsa-miR-2110	hsa-miR-214	7.71	7.45	8.77	6.65	NaN	NaN	NaN	NaN	NaN	NaN	5.87	NaN	NaN	NaN	NaN	NaN	NaN	NaN	NaN	5.19	10.38	8.02	7.39	NaN	NaN	NaN	NaN	NaN	NaN	NaN	NaN	NaN	NaN	8.56	9.29	7.36	NaN	9.47	8	NaN	NaN	NaN	5.67	NaN	NaN	NaN	NaN
146179	hsa-miR-2113	hsa-miR-214*	11.15	10.52	10.3	10.25	7.06	9.87	7.81	8.48	8.58	10.39	9.25	7.02	NaN	10.26	NaN	8.11	7.36	9.16	8.47	8.6	11.16	10.38	10.51	NaN	8.13	8.54	10.43	NaN	NaN	10.45	8.2	10.58	7.93	10.72	10.86	10.12	9.97	10.23	10.61	8.76	9.66	8.12	10.66	9.47	5.8	9.93	8.12
146074	hsa-miR-2114	hsa-miR-215	11.17	10.55	10.34	10.06	7.72	NaN	9.41	9.84	10.31	9.41	8.39	8.78	NaN	10.07	NaN	NaN	7.49	12.31	NaN	NaN	9.43	8.86	10.55	NaN	NaN	NaN	NaN	8.64	NaN	9.67	11.28	8.76	NaN	9.76	8.23	NaN	NaN	NaN	8.89	NaN	7.98	9.04	9.34	7.81	NaN	8.59	NaN
146173	hsa-miR-2114*	hsa-miR-216a	7.49	6.92	6.33	NaN	NaN	NaN	NaN	NaN	NaN	NaN	NaN	NaN	NaN	NaN	NaN	NaN	NaN	NaN	NaN	NaN	7.69	5.64	NaN	NaN	NaN	NaN	NaN	NaN	NaN	NaN	NaN	NaN	NaN	5.16	NaN	NaN	NaN	NaN	6.81	NaN	NaN	NaN	7.12	NaN	NaN	NaN	NaN
146044	hsa-miR-2115	hsa-miR-216b	9.85	10.2	9.75	9.75	NaN	NaN	NaN	6.65	7.67	9.02	8.63	NaN	NaN	8.99	NaN	NaN	NaN	8.17	NaN	NaN	9.16	10.15	9.66	NaN	NaN	NaN	7.25	NaN	NaN	9.51	5.87	8.44	NaN	10.29	8.19	NaN	NaN	NaN	8.19	NaN	8.32	6.07	9.02	8.5	NaN	NaN	NaN
146161	hsa-miR-2115*	hsa-miR-217	12.32	12.22	12.98	11.97	9.37	11.9	9.2	9.97	11.57	12.25	11.31	10.93	9.63	11.33	9.13	12.33	10.92	12.58	11.37	11.01	13.6	12.53	12.55	9.2	10.08	11.83	9.6	9.58	10.56	11.69	11.28	12.22	12.07	11.92	13.4	11.39	11.41	12.16	12.24	11	11.26	11.62	12.81	11.46	10.78	11.25	10.93
146010	hsa-miR-2116	hsa-miR-218	12.64	12.38	12.7	12.23	10.5	12.53	11.19	11.53	12	12.15	11.83	11	10.34	12.8	11.89	12.34	12.25	12.39	12.29	12.47	13.99	12.37	12.54	10.97	11.13	12.36	11.49	11.92	11.46	13.17	11.76	11.8	12.79	13.21	14.23	12.62	13.08	12.51	13.85	12.35	12.48	11.84	14.12	12.13	11.13	13.42	11.55
146116	hsa-miR-2116*	hsa-miR-218-1*	8.09	7.66	5.21	NaN	NaN	NaN	NaN	NaN	NaN	NaN	NaN	NaN	NaN	NaN	NaN	NaN	NaN	6.8	NaN	NaN	8.08	7.58	5.71	NaN	NaN	NaN	NaN	NaN	NaN	NaN	NaN	NaN	NaN	7.55	NaN	NaN	NaN	6	NaN	NaN	NaN	NaN	NaN	NaN	NaN	NaN	NaN
146131	hsa-miR-2117	hsa-miR-218-2*	8.52	8.23	8.52	7.13	NaN	8.57	NaN	NaN	6.46	NaN	6.47	NaN	NaN	8.05	NaN	7.15	NaN	8.81	NaN	5.98	9.71	9.83	9.16	NaN	NaN	NaN	NaN	NaN	NaN	7.97	NaN	7.11	NaN	9.5	8.14	8.78	7.49	9.43	8.52	6.36	6.96	7.14	9.46	5.88	NaN	7.81	NaN
42627	hsa-miR-212	hsa-miR-219-1-3p	11.12	10.37	10.24	10.01	7.45	NaN	NaN	6.61	9.02	8.09	9.01	7.77	NaN	10.08	NaN	NaN	10.3	9.29	7.95	8.53	9.82	10	10.36	NaN	NaN	NaN	NaN	7.11	NaN	10.28	8.07	9.24	NaN	10.89	NaN	8.28	NaN	8.93	8.28	NaN	9.41	7.73	9.18	11.5	NaN	9.46	NaN
11014	hsa-miR-214	hsa-miR-219-2-3p	15.29	13.53	14.6	13.47	12.09	12.2	14.91	13.26	14.66	14.61	12.29	13.88	13.85	14.81	NaN	11.66	14.27	12.96	11.79	11.9	14.05	14.62	13.55	11.52	13.99	11.29	13.01	14.05	12.11	14.6	13.37	13.95	12.08	14.31	12.14	14.05	12.28	11.11	13.46	12.8	14.25	13.7	13.75	15.02	12.6	14.02	12.83
145822	hsa-miR-214*	hsa-miR-219-5p	11.93	9.78	10.59	9.73	6.75	7.85	10.46	NaN	9.83	9.64	6.63	9.11	NaN	9.94	NaN	9.58	8.52	8.42	NaN	7.21	9.75	10.26	9.42	NaN	8.88	7.64	NaN	8.77	NaN	9.44	8.15	9.41	8.12	9.22	10.5	9.61	8.77	9.61	9.27	9.53	8.62	8.3	9.31	8.81	7.64	7.53	NaN
147187	hsa-miR-215	hsa-miR-22	9.35	9.93	10.16	12.03	7.66	9.59	9.57	6.4	9.85	7.54	8.53	NaN	NaN	11	8.44	NaN	7.89	6.7	NaN	NaN	9.96	10.64	11.34	NaN	NaN	9.4	NaN	7.65	NaN	11.18	8.41	8.59	6.45	12.12	6.67	NaN	10.31	9.97	4.94	NaN	10.4	7.67	9.43	11.62	NaN	8.13	NaN
42553	hsa-miR-216a	hsa-miR-22*	10.11	9.52	9.11	8.62	NaN	NaN	NaN	NaN	NaN	NaN	NaN	NaN	NaN	7.76	NaN	NaN	NaN	NaN	NaN	7.55	9.46	10.05	7.84	NaN	NaN	NaN	NaN	NaN	NaN	8.53	NaN	NaN	NaN	9.35	8.74	NaN	NaN	8.41	8.13	NaN	7.54	NaN	9.62	NaN	NaN	6.59	NaN
145707	hsa-miR-216b	hsa-miR-221	6.43	4.86	NaN	NaN	NaN	NaN	NaN	NaN	NaN	NaN	NaN	NaN	NaN	NaN	NaN	NaN	NaN	NaN	NaN	NaN	7.75	6.91	NaN	NaN	NaN	NaN	NaN	NaN	NaN	NaN	NaN	NaN	NaN	6.54	9.87	NaN	NaN	NaN	5.51	NaN	NaN	NaN	NaN	NaN	NaN	NaN	NaN
19016	hsa-miR-217	hsa-miR-221*	7.5	4.54	NaN	NaN	NaN	NaN	NaN	NaN	NaN	NaN	NaN	NaN	NaN	NaN	NaN	NaN	NaN	NaN	NaN	NaN	7.14	5.88	NaN	NaN	NaN	NaN	NaN	NaN	NaN	7.55	NaN	NaN	NaN	8.71	NaN	NaN	NaN	NaN	NaN	NaN	NaN	NaN	NaN	NaN	NaN	NaN	NaN
11018	hsa-miR-218	hsa-miR-222	11.2	10.69	9.58	10.52	7.45	7.59	10.14	11.33	11.57	12.86	NaN	10.16	NaN	9.65	NaN	10.44	9.83	11.25	8.15	NaN	9.11	12.89	7.84	NaN	10.3	11.54	NaN	NaN	NaN	10.55	6.68	11.66	NaN	10.02	9.6	9.06	10.3	8.45	NaN	NaN	7.64	8.11	NaN	NaN	NaN	6.52	NaN
42941	hsa-miR-218-1*	hsa-miR-222*	8.53	8.7	7.08	6.76	NaN	NaN	NaN	7.47	NaN	6.95	6.53	NaN	NaN	7.28	NaN	NaN	NaN	NaN	NaN	7.91	10.69	9.68	9.45	NaN	NaN	8.5	NaN	NaN	NaN	7.35	NaN	7.64	NaN	8.57	9.44	NaN	8.33	8.86	9.28	NaN	NaN	NaN	7.14	NaN	NaN	NaN	NaN
145836	hsa-miR-218-2*	hsa-miR-223	10.34	10.33	10.41	10.13	7.9	9.76	8.87	9.14	10.11	10.03	9.71	9.33	8.14	10.11	7.5	6.54	9.59	10.38	9.16	10.46	12.69	11.64	11.27	NaN	7.56	9.38	9.05	7.56	9.46	10.14	9.52	10.01	9.53	10.6	11.22	10.52	10.65	11.49	11	8.96	9.51	9.85	10.48	9.74	8.58	9.63	9.11
21702	hsa-miR-219-1-3p	hsa-miR-223*	10.03	9.51	9.48	8.79	NaN	NaN	NaN	NaN	7.86	NaN	7.91	NaN	NaN	8.73	NaN	NaN	8.35	7.94	NaN	NaN	10.31	9.84	9.12	NaN	NaN	NaN	NaN	NaN	NaN	9.54	NaN	NaN	NaN	10.39	9.98	9.62	NaN	8.78	9.5	NaN	8.54	NaN	9.81	8.46	NaN	7.42	NaN
42834	hsa-miR-219-2-3p	hsa-miR-224	10.05	9.57	9.55	9.18	NaN	11.81	NaN	NaN	8.01	8.17	7.76	NaN	NaN	8.68	NaN	NaN	NaN	8.98	NaN	7.09	10.6	9.91	9.13	NaN	NaN	NaN	NaN	NaN	NaN	8.84	6.15	10.21	NaN	9.84	8.07	7.76	6.29	9.93	8.94	NaN	8.47	NaN	9.94	8.51	NaN	8.73	NaN
42509	hsa-miR-219-5p	hsa-miR-224*	10.12	9.58	8.98	9.41	7.96	9.42	6.78	7.7	8.81	7.78	8.31	NaN	NaN	8.49	NaN	NaN	5.51	9.89	NaN	NaN	8.68	10.01	9.42	NaN	NaN	NaN	NaN	NaN	NaN	9.25	NaN	12.07	NaN	8.86	9.28	NaN	NaN	8.11	6.89	9.12	7.72	NaN	7.41	NaN	NaN	NaN	NaN
11020	hsa-miR-22	hsa-miR-2276	15.53	15.52	15.5	15.53	14.22	15.53	15.71	15.49	15.63	15.64	15.29	15.73	15.24	15.5	12.73	14.92	14.66	15.71	13.84	15.09	13.8	15.22	15.61	13.99	11.09	12.23	15.55	15.26	15.08	15.52	15.49	15.38	13.39	15.54	12.78	14.96	14.05	14.01	13.93	14.01	15.78	15.53	12.3	15.17	12.7	14.52	14.28
42532	hsa-miR-22*	hsa-miR-2277-3p	12.84	11.69	11.67	12.08	10.13	10.67	10.14	12.26	12.39	12	11.21	11.5	8.87	12.34	7.39	10.07	10.78	11.84	9.91	10.76	11.9	11.72	12.62	7.49	6.53	9.79	9.41	9.71	8.34	12.06	11.55	11.53	9.76	12.46	11	11.44	11.22	12.67	11.92	10.61	11.32	11.29	11.5	11.01	8.21	10.4	9.96
11022	hsa-miR-221	hsa-miR-2277-5p	12.74	12.17	12.69	10.73	10.8	10.15	10.31	11.53	11.4	11.92	10.12	11.62	NaN	11.77	NaN	NaN	11.96	12.47	9.59	NaN	10.49	12.12	13.19	NaN	8.4	10.19	9.95	9.88	8.88	11.43	10.92	11.87	NaN	12.13	9.57	12.54	NaN	7.95	8.89	9.73	11.92	10.78	9.11	11.62	10.66	9.57	9.99
42475	hsa-miR-221*	hsa-miR-2278	13.24	12.51	12.51	12.58	10.31	9	9.85	10.36	11.88	10.97	10.3	10.03	9.09	12.21	11.35	9.5	11.89	10.37	9.37	9.96	13.17	11.29	11.25	7.94	7.97	10.07	9.43	10.64	10.03	12.5	10.63	11.34	9.26	12.46	11.19	11.29	10.64	10.9	12.49	NaN	12.31	10.27	12.36	12.13	NaN	12.45	10.17
11023	hsa-miR-222	hsa-miR-2355-3p	15.07	14.69	14.82	12.88	13.25	9.78	12.87	14.69	13.71	14.15	12.7	14.44	13.29	14.33	10.68	12.65	14.61	14.64	11.69	12.15	12.2	14.51	15.24	11.88	10.82	12.2	13	14.88	13.87	14.06	13.73	14.47	10.74	14.43	10.89	14.75	9.31	14.26	12.25	12.12	14.6	13.45	10.83	14.72	13.15	13.17	12.77
17918	hsa-miR-222*	hsa-miR-2355-5p	8.31	8.48	8.58	NaN	NaN	NaN	NaN	NaN	NaN	NaN	NaN	NaN	NaN	6.44	NaN	6.21	NaN	7.33	NaN	NaN	8.39	7.74	9	NaN	NaN	NaN	NaN	NaN	NaN	7.83	NaN	7.45	NaN	7.66	8.92	8.54	NaN	NaN	6.56	NaN	7.65	NaN	8.25	NaN	NaN	NaN	NaN
11024	hsa-miR-223	hsa-miR-23a	13.33	12.82	13.7	12.54	10.5	11.27	10.89	10.29	12.47	12.66	13.42	13	10.2	12.49	10.25	13.18	12.26	12.99	11.32	11.92	12.35	13.25	14.81	9.95	11.55	12.05	12.22	11.54	11.2	15.44	11.91	13.28	12.27	13.33	12.29	13.47	12.41	12.19	12.49	14.72	14.93	13.5	12.6	13.82	12.47	11.35	11.46
42460	hsa-miR-223*	hsa-miR-23a*	8.9	8.24	9.19	8.83	NaN	NaN	NaN	NaN	NaN	8.12	NaN	NaN	NaN	NaN	NaN	NaN	NaN	9	NaN	NaN	7.8	9.98	8.42	NaN	NaN	NaN	NaN	NaN	NaN	6.31	NaN	NaN	7.67	8.83	9.75	NaN	6.38	7.52	7.73	NaN	5.7	NaN	7.22	7.82	NaN	NaN	NaN
42566	hsa-miR-224	hsa-miR-23b	9.9	9.79	9.67	9.56	10.28	7.04	9.26	9.6	9.98	8.34	9.06	7.39	NaN	9.34	NaN	7.64	NaN	11.05	NaN	NaN	9.17	9.98	9.73	NaN	NaN	NaN	NaN	NaN	NaN	9.25	8.78	10.84	6.47	8.93	8.89	8.38	6.43	9.24	8.08	6.31	10.14	9.19	8.21	6.92	NaN	6.98	NaN
146163	hsa-miR-224*	hsa-miR-23b*	12.74	12.52	11.9	11.24	10.46	11.11	9.64	10.95	11.46	11.25	10.98	10.21	9.08	11.45	10.12	9.93	11.37	11.5	10.46	11.2	13.32	11.7	11.37	8.61	9.11	10.55	10.99	10.43	11.32	11.76	10	11.11	10.35	12.24	12.99	11.55	10.97	12.27	12.7	10.86	11.3	10.58	13.97	11.4	9.96	11.9	10.18
46875	hsa-miR-2276	hsa-miR-23c	8.27	6.95	8.02	7.87	NaN	NaN	NaN	NaN	NaN	NaN	NaN	NaN	NaN	NaN	NaN	NaN	NaN	NaN	NaN	NaN	8.23	7.79	6.84	NaN	NaN	NaN	NaN	NaN	NaN	NaN	NaN	NaN	NaN	7.26	6.97	NaN	NaN	NaN	NaN	NaN	NaN	NaN	NaN	NaN	NaN	NaN	NaN
146025	hsa-miR-2277-3p	hsa-miR-24	7.58	NaN	NaN	NaN	NaN	7.47	NaN	NaN	NaN	NaN	NaN	NaN	NaN	NaN	NaN	8.06	NaN	6.41	NaN	6.18	8.91	8.2	7.62	NaN	NaN	NaN	NaN	NaN	NaN	NaN	NaN	NaN	NaN	6.97	8.31	NaN	NaN	7.01	6.72	NaN	NaN	NaN	7.95	NaN	NaN	NaN	NaN
148188	hsa-miR-2277-5p	hsa-miR-24-1*	7.46	7.34	7.28	NaN	NaN	NaN	NaN	NaN	NaN	NaN	NaN	NaN	NaN	NaN	NaN	NaN	NaN	6.76	NaN	NaN	7.66	8.79	7.11	NaN	NaN	NaN	NaN	NaN	NaN	NaN	NaN	NaN	NaN	8.34	6.72	NaN	NaN	NaN	NaN	NaN	NaN	NaN	NaN	NaN	NaN	NaN	NaN
46751	hsa-miR-2278	hsa-miR-24-2*	8.96	8.28	7.98	7.97	NaN	9.51	NaN	NaN	8.47	9.54	6.46	NaN	NaN	NaN	NaN	8.75	NaN	7.11	NaN	NaN	7.33	7.39	7.41	NaN	NaN	7.32	NaN	NaN	8.1	5.91	NaN	NaN	7.7	8.1	10.87	6.26	7.91	9.3	5.83	7.74	NaN	NaN	7.16	6.95	NaN	7.87	NaN
148247	hsa-miR-2355-3p	hsa-miR-25	12.96	12.27	12.5	12.54	10.38	11.54	10.47	10.51	11.63	11.31	11.68	10.11	10.38	12.41	10.73	10.68	11.47	11.48	11.11	10.28	11.1	11.78	12.19	7.92	8.77	10.02	10.43	11.01	10.29	12.75	10.68	11.01	10.26	12.61	11.92	11.59	11.26	11.44	12.5	11.31	12.08	10.79	12.21	12.17	9.73	12.66	10.48
147800	hsa-miR-2355-5p	hsa-miR-25*	11.01	10.85	10.91	10.56	7.54	7.54	8.66	7.26	8.99	9.68	9.04	NaN	NaN	10.33	7.74	NaN	8.15	9.79	7.59	9.12	10.18	9.18	9.75	NaN	NaN	8.48	NaN	8.06	8.63	10.43	8.7	9.08	8.43	10.79	9.16	7.58	8.96	10.79	11.29	7.26	9.66	9.57	10.49	9.5	NaN	10.21	NaN
42744	hsa-miR-23a	hsa-miR-26a	15.57	15.57	15.61	15.4	15.43	15.13	15.1	15.61	15.17	15.46	15.54	15.09	13.66	15.51	12.57	15.33	15.4	15.4	13.17	14.79	13.35	15.35	15.54	13.59	12.96	13.41	15.06	14.43	13.4	15.46	15.2	15.57	12.69	15.56	14.29	15.53	14.65	13.39	13.42	14.27	15.54	15.33	12.57	15.13	14.2	14.16	15.03
42638	hsa-miR-23a*	hsa-miR-26a-1*	10.7	10.63	11.19	10.2	7.82	10.21	8.6	9.86	9.81	10.23	10.69	9.59	8.98	10.39	NaN	9.38	8.66	11.26	9.71	10.45	11.27	11.75	11.94	6.75	7.71	9.72	9.47	6.48	9.57	10.9	10.2	11.58	9.63	11.5	11.46	11.13	11.45	12.59	11.62	10.36	10.48	9.79	11.13	10.1	8.74	10.18	10.12
145841	hsa-miR-23b	hsa-miR-26a-2*	15.75	15.88	15.71	15.74	15.64	15.85	15.41	15.62	15.61	15.43	15.62	15.76	15.21	15.72	12.74	15.21	15.59	15.82	15.66	15.6	15.47	15.65	15.81	14.02	14.15	15.33	14.22	15.73	14.98	15.84	15.47	15.91	15.1	15.87	15.43	15.66	15.76	15.32	15.54	15.71	15.8	15.85	14.88	15.59	15.67	15.88	15.75
145751	hsa-miR-23b*	hsa-miR-26b	9.87	8.59	9.44	9.28	NaN	7.77	NaN	NaN	7.97	6.03	NaN	NaN	NaN	7.64	NaN	NaN	NaN	6.34	NaN	NaN	8.01	8.19	8.3	NaN	NaN	NaN	NaN	NaN	NaN	8.51	NaN	NaN	NaN	8.86	10.79	8.33	NaN	NaN	NaN	NaN	NaN	NaN	NaN	8.64	NaN	NaN	NaN
148217	hsa-miR-23c	hsa-miR-26b*	13.14	11.32	12.27	11.77	10.09	10.65	10.24	10.39	11.78	12.08	10.93	11.02	NaN	11.57	7.32	8	10.54	11.39	8.91	8.79	11	12.13	11.23	NaN	8.05	9.8	9.37	9.81	7.72	11.86	10.66	11.12	10.15	12.82	12.2	11.96	10.79	11.32	11.11	11.13	11.79	10.82	11.68	11.71	10.72	9.92	9.5
17506	hsa-miR-24	hsa-miR-27a	15.48	15.2	15.46	15.07	12.8	15.6	15.57	15.75	15.44	15.49	15.58	15.31	13.21	15.55	10.89	15.14	14.14	15.53	12.68	12.16	15.12	15.48	15.67	10.66	13.57	15.43	14.24	12.29	11.36	15.71	15.05	15.62	15.12	15.56	15.51	15.1	15.28	12.51	13.97	15.38	15.58	15.43	14.99	15.63	15.25	13.81	15.36
146043	hsa-miR-24-1*	hsa-miR-27a*	12.58	11.4	12.02	11.71	9.84	10.1	9.77	9.88	11.36	11.49	10.19	10.85	9.87	11.42	7.85	10.2	11.63	11.46	10.24	9.69	11.1	11.7	11.55	8.97	8.63	10.1	9.05	10.91	10	11.52	10.61	11.32	10.11	12.05	11.6	12.24	10.93	12.12	11.31	11.05	10.83	10.5	12.01	10.81	9.64	10.67	9.74
42950	hsa-miR-24-2*	hsa-miR-27b	11.24	11.11	11.1	10.52	9.91	NaN	9.79	10.18	10.14	10.92	10.63	9.87	NaN	10.94	NaN	NaN	8.96	11.34	NaN	NaN	8.32	10.1	11.57	NaN	NaN	NaN	6.22	NaN	NaN	11.02	10.13	11.39	NaN	11.42	NaN	9.17	NaN	NaN	NaN	NaN	10.55	9.6	8.58	9.9	NaN	NaN	8.13
42682	hsa-miR-25	hsa-miR-27b*	12.28	12.44	12.7	12.6	12.21	11.84	11.87	11.64	12.21	12.8	11.94	11.62	NaN	11.99	NaN	NaN	8.82	12.02	9.82	NaN	10.12	12.88	12.61	NaN	11.66	10.37	11.65	NaN	8.75	11.79	10.76	11.99	10.82	12.49	12.56	11.13	10.58	9.42	9.92	12.17	11.33	11.85	9.93	10.96	10.22	10.05	10.75
42929	hsa-miR-25*	hsa-miR-28-3p	12.76	12.96	12.75	12.58	11.68	12.53	10.7	10.68	11.38	11.57	12.14	11.31	10.14	12.16	9.73	11.17	11.04	11.84	11.48	13.16	15.43	13.66	13.09	9.82	12.05	11.47	11.2	9.57	11.71	12.99	11.37	12.13	12.16	13.43	13.67	12.11	12.59	13.52	13.43	11.84	12.35	11.61	13.35	11.93	10.66	13.32	11.18
147198	hsa-miR-26a	hsa-miR-28-5p	13.61	11.97	12.03	12.32	12.82	10.97	11.87	12.02	13.77	13.63	12.02	12.86	10.58	13.04	7.7	10.67	13.09	14.42	11.94	9.63	11.38	12.99	13.43	8.46	10.43	11.88	11.15	12.89	NaN	12.48	12.56	12.43	11.33	12.91	12.36	12.28	11.68	8.22	10.53	12.81	11.67	12.29	11.61	12.44	11.66	10.75	11.08
42628	hsa-miR-26a-1*	hsa-miR-2861	9.16	5.96	8.55	7.49	NaN	NaN	NaN	NaN	NaN	9.95	NaN	NaN	NaN	9.45	NaN	NaN	NaN	9.9	NaN	NaN	7.35	9.35	9.09	NaN	NaN	NaN	NaN	NaN	NaN	8.04	NaN	NaN	NaN	9.18	6.92	NaN	NaN	NaN	NaN	NaN	7.53	NaN	NaN	NaN	NaN	NaN	NaN
42666	hsa-miR-26a-2*	hsa-miR-2909	11.3	10.19	11.02	10.11	10.32	10.1	7.95	8.45	10.13	10.26	8.64	9.52	NaN	9.66	NaN	8.84	9.27	11.4	8.52	7.15	7.92	9.66	11.14	NaN	NaN	7.76	7.62	9.16	NaN	9.34	7.96	9.51	7.48	10.36	9.92	9.11	7.05	9.91	8.76	9.23	8.24	7.39	7.64	8.32	NaN	8.4	NaN
146008	hsa-miR-26b	hsa-miR-296-3p	14.94	13.77	13.77	14.71	13.98	12.7	12.86	11.83	14.93	15.19	14.39	14.54	NaN	14.95	NaN	13.74	14.02	15.3	13.52	12.42	12.99	14.91	15.02	10.84	11.29	12.11	10.45	12.69	8.02	14.15	14.49	14.54	11	14.97	10.66	14.14	12.59	9.17	10.55	13.35	13.24	13.4	11.31	13.01	11.77	11.72	11.92
42523	hsa-miR-26b*	hsa-miR-296-5p	10.38	9.63	10.42	10.05	6.69	9.63	NaN	NaN	8.83	9.48	7.85	8.28	NaN	8.2	NaN	6.95	NaN	9.59	NaN	NaN	7.99	8.74	10.29	NaN	NaN	8.81	6.47	NaN	8.71	9.79	7.66	8.79	8.38	10.27	10.18	8.52	9.19	9.75	9.13	7.31	8.69	8.53	7.74	8.38	NaN	9.11	6.8
46483	hsa-miR-27a	hsa-miR-297	12.75	11.83	12.58	11.93	11.18	11.35	10.77	10.08	11.81	12.41	11.8	11.52	NaN	12.51	NaN	7.61	NaN	12.91	NaN	NaN	10.46	12.13	13.38	NaN	8.86	10.62	NaN	NaN	NaN	11.69	10.06	12.76	10.05	12.7	11.44	9.41	8.83	7.71	7.56	11.14	11.7	10.85	10.39	9.55	9.37	NaN	9.79
17818	hsa-miR-27a*	hsa-miR-298	10.4	9.86	9.78	9.78	6.49	8.83	NaN	NaN	NaN	NaN	8.7	NaN	NaN	8.59	8.59	NaN	10.56	8.13	8.43	9.96	12.3	10.94	9.97	NaN	NaN	8.97	NaN	NaN	NaN	8.33	NaN	9.5	8.2	10.41	12.43	9.47	9.21	10.15	11.7	8.4	9.95	7.11	12.13	8.47	NaN	10.96	6.42
147199	hsa-miR-27b	hsa-miR-299-3p	15	13.03	14.12	14.54	12.73	12.79	12.36	12.23	14.47	14.2	12.7	13.99	9.92	14.37	NaN	11.73	11.77	13.83	10.99	8.08	13.44	14.65	13.8	NaN	11.16	12.65	10.72	8.7	NaN	13.68	12.93	14.01	12.49	14.11	13.8	14.2	12.21	9.62	11.29	13.42	13.22	12.82	12.78	13.02	12.51	11.83	11.77
42823	hsa-miR-27b*	hsa-miR-299-5p	10.57	9.41	10.79	9.88	NaN	7.83	5.96	8.12	9.75	8.78	7.18	8.72	NaN	9.4	NaN	7.74	9.04	9.69	NaN	NaN	9.68	10.44	9.39	NaN	NaN	NaN	NaN	NaN	NaN	9.52	7.36	9.54	NaN	9.39	7.44	10.84	NaN	7.95	8.76	6.56	8.95	7.54	7.71	9.44	NaN	8.31	NaN
145714	hsa-miR-28-3p	hsa-miR-29a	10.86	10.11	8.61	10.14	8.83	8.57	9.57	9.62	9.94	11.04	9.77	9.76	NaN	10.18	NaN	NaN	10.16	11.9	9.05	7.31	8.47	10.55	10.78	6.31	7.34	NaN	9.44	9.23	NaN	10.18	8.93	9.84	7.86	10.67	6.5	9.95	8.45	NaN	7.58	8.86	9.84	10.35	8.22	9.21	NaN	9.77	7.48
146049	hsa-miR-28-5p	hsa-miR-29a*	10.73	9.85	9.22	9.71	8.74	7.39	9.1	7.76	9.16	10.56	8.81	9.03	NaN	9.61	NaN	7	7.94	11.34	NaN	NaN	8.59	9.39	10.12	NaN	7.02	9.07	NaN	6.33	NaN	9.74	9.06	9.34	8.43	9.98	11.18	9.15	9.25	NaN	8.41	9.63	8.91	8.92	9.08	7.5	7.15	NaN	NaN
147898	hsa-miR-2861	hsa-miR-29b	8.73	8.25	8.51	8.36	NaN	NaN	NaN	NaN	NaN	NaN	NaN	NaN	NaN	NaN	NaN	NaN	NaN	9.16	NaN	NaN	9.41	8.65	9.2	NaN	NaN	NaN	NaN	NaN	7.23	8.26	NaN	NaN	NaN	9.65	10.74	NaN	NaN	9.68	NaN	NaN	NaN	NaN	NaN	NaN	NaN	NaN	NaN
147882	hsa-miR-2909	hsa-miR-29b-1*	6.58	NaN	6.67	NaN	NaN	NaN	NaN	NaN	NaN	NaN	NaN	NaN	NaN	NaN	NaN	NaN	NaN	NaN	NaN	NaN	8.04	6.97	6.8	NaN	NaN	NaN	NaN	NaN	NaN	NaN	NaN	NaN	NaN	6.96	NaN	NaN	NaN	NaN	NaN	NaN	NaN	NaN	NaN	NaN	NaN	NaN	NaN
42528	hsa-miR-296-3p	hsa-miR-29b-2*	11.1	10.87	10.86	10.55	9.16	9.8	10.07	11.67	10.21	7.99	9.7	8.77	6.02	9.95	8.18	6.42	9.64	11.54	9.57	10.15	12.45	11.06	10.81	NaN	9.51	8.12	8.02	8.77	8.17	10.41	8.57	9.3	9.21	11.22	10.63	9.72	9.37	11.05	11.26	8.69	9.71	8.62	11.73	9.68	6.32	10.89	8.12
146100	hsa-miR-296-5p	hsa-miR-29c	10.87	11.12	11.25	10.75	9.6	10.64	8.45	8.83	8.88	9.66	9.55	9.3	9.09	8.92	10.02	9.63	10.18	10.17	9.31	10.9	11.85	11.16	10.55	9.44	9.31	9.22	8.51	9.45	10.91	9.82	9.02	9.66	10.2	11.13	11.07	10.18	9.72	11.79	10.84	NaN	9.53	9.09	10.23	9.75	7.3	10.29	8.92
6880	hsa-miR-297	hsa-miR-29c*	9.85	9.44	9.67	9.15	NaN	9.69	NaN	NaN	NaN	10.05	8.16	NaN	NaN	8.04	NaN	9.16	NaN	9.36	NaN	NaN	7.93	8.09	8.98	NaN	NaN	7.6	NaN	NaN	7.84	9.3	6.51	NaN	NaN	9.82	10.04	9.4	8.15	8.8	8.7	8.66	8.39	7.11	9.44	8.66	NaN	7.08	NaN
46264	hsa-miR-298	hsa-miR-300	11.68	11.32	10.78	11.02	8.33	9.77	8.45	9.36	10.37	11.07	10.63	8.39	NaN	10.98	6.22	7.84	9.66	9.78	9.55	9.96	12.68	11.5	11.22	NaN	8.44	10.26	9.4	NaN	8.29	11.66	9.66	9.92	9.23	11.8	11.72	10.07	10.79	11.01	11.67	9.39	10.93	10.37	12.52	10.98	8.94	11.64	8.7
11037	hsa-miR-299-3p	hsa-miR-301a	10.36	10.07	9.96	9.76	6.8	7.79	7.01	6.33	10.09	7.8	9.58	8.39	NaN	9.11	NaN	NaN	8.16	10.08	NaN	NaN	8.98	10.47	10.14	NaN	6.87	NaN	NaN	6.02	NaN	8.78	7.82	9.1	NaN	9.45	7.58	NaN	NaN	7.28	NaN	NaN	8.21	8.61	NaN	9.17	NaN	NaN	NaN
148633	hsa-miR-299-5p	hsa-miR-301b	15.73	15.73	15.82	15.72	13.69	14.97	13.02	13.91	13.76	13.62	15.42	13.56	13.06	13.55	15	14.08	14.86	14.32	14.95	15.63	15.61	15.27	15.35	15.49	15.49	13.67	13.71	15.47	15.31	14.71	14.06	14.58	14.83	15.57	15.45	15.17	14.95	15.44	15.79	13.74	15.13	13.49	15.14	14.84	13.14	15.2	14.6
11039	hsa-miR-29a	hsa-miR-302a	15.47	14.89	15.54	14.46	15.21	14.5	14.47	15.35	15.43	15.41	15.34	15.48	14.48	15.54	10.74	14.15	14.96	15.57	13.7	14.75	13.84	15.24	15.58	13.76	12.17	12.17	14.29	15.23	13.75	15.23	15.16	15.49	13.16	15.59	12.84	15.26	13.14	13.43	13.93	13.43	15.37	15.06	12.38	14.99	14	14.43	13.81
145638	hsa-miR-29a*	hsa-miR-302a*	12.67	11.17	11.86	10.7	12.93	7.28	10.32	11.55	13.03	11.98	12.16	11.66	9.38	12.56	8.53	8.04	12.2	12.97	10.04	9.72	10.39	11.44	12.17	8.88	NaN	NaN	9.23	12.57	11.73	11.07	11.59	12.06	NaN	12.51	7.1	11.23	NaN	11.52	9.88	NaN	10.8	10	8.02	10.41	NaN	10.12	NaN
11040	hsa-miR-29b	hsa-miR-302b	13.2	12.16	12.22	12.25	11.63	10.83	10.95	11.98	13.91	13.22	12.37	12.4	7.82	13.56	NaN	7.77	9.54	14.46	NaN	7.64	10.77	11.31	13.59	NaN	9.97	11.13	8.14	9.41	NaN	11.33	11.88	12.1	11.43	13.33	12.72	8.91	9.36	9.24	9.63	11.3	11.15	11.11	10.88	11.06	10.62	5.39	10.35
17810	hsa-miR-29b-1*	hsa-miR-302b*	11.3	11.05	11.3	10.95	10.44	9.72	8.85	9.45	10.46	9.79	10.33	9.38	8.51	10.82	8.57	8.28	9.79	11.07	8.79	9.49	10.9	10.57	11	8.35	8.39	8.91	9.25	9.59	9.43	11.1	9.97	10.36	9.51	11.16	9.74	10.46	10.44	11.23	11.48	8.81	10.72	9.72	10.7	10.58	8.45	10.82	9.52
42792	hsa-miR-29b-2*	hsa-miR-302c	9.22	9.06	8.68	8.47	NaN	6.45	NaN	6.64	7.99	7.31	7.29	NaN	NaN	8.79	NaN	7.38	NaN	9.87	NaN	NaN	8.07	7.97	8.52	NaN	NaN	NaN	NaN	NaN	NaN	7.03	7.64	6.49	NaN	8.67	6.94	7.85	6.08	7.74	8.15	NaN	6.87	7.72	7.32	7.04	NaN	NaN	NaN
11041	hsa-miR-29c	hsa-miR-302c*	13.28	12.33	12.01	12.52	12	8.18	11.09	12.16	13.67	12.56	11.62	12.44	8.83	13.15	NaN	11.15	9.96	14.21	NaN	NaN	10.46	11.71	13.36	NaN	9.84	11	10.13	9.04	NaN	11.29	11.72	10.73	11.11	13.36	12.68	NaN	10.35	NaN	10.57	12.45	10.98	11.67	11.22	11.31	10.95	NaN	10.58
14300	hsa-miR-29c*	hsa-miR-302d	10.33	9.56	9.3	9.51	8.56	10.02	7.82	9.41	10.1	8.24	7.04	8.43	NaN	9.7	NaN	NaN	7.26	11.05	NaN	NaN	8.1	9.85	9.85	NaN	NaN	NaN	NaN	NaN	NaN	8.56	8.94	NaN	NaN	10.17	8.71	NaN	NaN	NaN	7.75	9.45	7.12	9.31	7	8.32	NaN	NaN	NaN
42513	hsa-miR-300	hsa-miR-302d*	14.82	14.4	14.99	13.9	12.66	13.73	12.84	12.45	12.95	12.84	13.87	12.69	11.88	13.41	13.05	12.09	14.38	12.95	14.05	13.84	14.5	14.15	13.75	12.81	13.72	13.33	12.69	13.32	12.88	13.88	12.64	13.23	13.4	14.63	15.25	14.09	13.87	12.52	14.11	13.5	13.93	12.82	13.74	13.22	12.79	14.48	13.7
13143	hsa-miR-301a	hsa-miR-302e	12.69	13.67	13.33	12.64	11.36	12.54	13.23	12.44	12.34	13.02	12.88	11.85	10.79	12.75	NaN	10.88	11.06	13.56	12.87	NaN	8.89	13.22	13.02	9.64	12.01	NaN	6.52	9.9	NaN	12	11.96	12.68	NaN	12.48	6.76	13.12	NaN	NaN	NaN	NaN	11.2	11.11	NaN	10.2	NaN	11.23	7.86
17886	hsa-miR-301b	hsa-miR-302f	8.19	10	10.52	8.24	NaN	10.81	9.36	NaN	NaN	8.85	8.45	NaN	NaN	7.86	NaN	NaN	NaN	11.62	NaN	NaN	7.16	10.18	9.08	NaN	10.41	NaN	NaN	NaN	NaN	7.94	NaN	9	NaN	9.53	8.48	8.77	NaN	NaN	NaN	NaN	NaN	NaN	NaN	NaN	NaN	NaN	NaN
147203	hsa-miR-302a	hsa-miR-3065-3p	13.56	13.02	13.45	12.83	11.35	13.38	11.63	12.07	12.77	12.41	12.4	11.96	11.96	12.89	13.12	13.09	12.68	12.52	13.13	13.55	14.93	13.45	13.52	13.09	12.34	12.96	12.18	12.47	13.76	13.41	12.15	12.71	13.28	14.1	14.4	13.21	13.2	14.11	14.95	12.52	13.03	12.54	14.35	12.81	11.88	13.85	12.85
42541	hsa-miR-302a*	hsa-miR-3065-5p	8.7	7.47	8.35	6.77	NaN	NaN	NaN	NaN	NaN	NaN	NaN	NaN	NaN	NaN	NaN	NaN	NaN	NaN	NaN	NaN	6.38	7.43	6.97	NaN	NaN	NaN	NaN	NaN	NaN	NaN	NaN	NaN	NaN	8.58	NaN	NaN	NaN	12.92	NaN	NaN	NaN	NaN	NaN	NaN	NaN	NaN	NaN
11043	hsa-miR-302b	hsa-miR-3074	8.34	6.41	7.75	7.45	NaN	NaN	NaN	NaN	NaN	NaN	NaN	NaN	NaN	NaN	NaN	NaN	NaN	NaN	NaN	NaN	7.6	9.45	NaN	NaN	NaN	NaN	NaN	NaN	NaN	NaN	NaN	NaN	NaN	7.69	9.15	NaN	NaN	NaN	6.11	NaN	NaN	NaN	NaN	NaN	NaN	NaN	NaN
42667	hsa-miR-302b*	hsa-miR-30a	7.94	7.27	6.22	6.43	NaN	9	NaN	NaN	NaN	7.36	NaN	NaN	NaN	NaN	NaN	8.55	NaN	NaN	NaN	NaN	8.49	8.61	8.76	NaN	NaN	NaN	NaN	NaN	NaN	7.89	NaN	NaN	NaN	9.1	9.41	8.08	6.3	8.17	7.32	8.22	NaN	NaN	7.05	NaN	NaN	8.53	NaN
11044	hsa-miR-302c	hsa-miR-30a*	8.92	8.5	8.87	8.8	NaN	8.4	NaN	NaN	6.52	8.17	7.57	NaN	NaN	NaN	NaN	NaN	NaN	8.11	NaN	NaN	6.12	9.09	8.15	NaN	NaN	NaN	NaN	NaN	NaN	6.61	NaN	6.82	NaN	8.21	6.82	NaN	NaN	8.37	NaN	NaN	5.94	NaN	NaN	6.21	NaN	5.05	NaN
11045	hsa-miR-302c*	hsa-miR-30b	11.71	12.14	12.34	11.45	10.04	11.31	9.78	10.73	11.07	11.67	10.9	10.53	5.78	11.05	9.17	8.92	10.34	12.14	9.9	11.11	12.56	12.26	12.05	7.82	9.98	10.56	10.19	9.69	10	11.29	10.64	11.25	9.55	11.8	12.28	11.03	10.7	11.53	12.06	7.71	10.87	10.37	11.62	11.19	8.76	11.07	9.97
27838	hsa-miR-302d	hsa-miR-30b*	8.58	8.14	8.47	8.35	NaN	NaN	NaN	NaN	11.15	NaN	NaN	NaN	NaN	NaN	NaN	NaN	NaN	9.34	NaN	NaN	7.83	8.9	6.85	NaN	NaN	NaN	NaN	NaN	NaN	7.29	NaN	NaN	NaN	9.56	10.34	NaN	NaN	NaN	NaN	NaN	NaN	NaN	NaN	NaN	NaN	NaN	NaN
46729	hsa-miR-302d*	hsa-miR-30c	7.61	7.52	7.91	7.21	NaN	NaN	NaN	NaN	NaN	NaN	NaN	NaN	NaN	NaN	NaN	NaN	NaN	6.61	NaN	NaN	8.78	9.1	8.67	NaN	NaN	NaN	NaN	NaN	NaN	NaN	NaN	NaN	NaN	7.65	6.98	NaN	NaN	NaN	NaN	NaN	NaN	NaN	NaN	NaN	NaN	NaN	NaN
45764	hsa-miR-302e	hsa-miR-30c-1*	10.9	10.46	10.53	10.35	8.26	9.95	7.62	7.92	9.5	10.11	9.1	8.73	9.28	10.48	7.84	10.05	9.86	10.58	9.13	10.61	9.99	11.04	11.21	NaN	6.73	9.93	8.29	8.35	9.88	10.89	10.16	9.86	9.69	10.82	11.89	11.02	11.15	12.21	11.17	10.43	9.73	9.58	10.88	9.94	8.06	9.81	8.96
45745	hsa-miR-302f	hsa-miR-30c-2*	8.95	8.33	8.58	7.83	NaN	8.88	NaN	NaN	NaN	NaN	NaN	NaN	NaN	8.81	NaN	NaN	NaN	9.62	NaN	NaN	7.28	8.46	9.14	NaN	NaN	NaN	NaN	NaN	8.52	9.83	NaN	NaN	NaN	9.43	7.37	NaN	NaN	9.89	NaN	NaN	NaN	NaN	NaN	7.25	NaN	8.13	NaN
147903	hsa-miR-3065-3p	hsa-miR-30d	6.04	NaN	5.84	NaN	6.74	NaN	NaN	NaN	NaN	NaN	NaN	NaN	NaN	NaN	NaN	NaN	NaN	NaN	NaN	NaN	6.41	6.08	NaN	NaN	NaN	NaN	NaN	NaN	NaN	NaN	NaN	NaN	NaN	6.53	6.39	NaN	NaN	NaN	NaN	NaN	NaN	NaN	NaN	NaN	NaN	NaN	NaN
148033	hsa-miR-3065-5p	hsa-miR-30d*	8.25	8.69	9.12	8.57	9.25	NaN	6.72	NaN	6.73	6.91	8.15	7.34	NaN	7.35	NaN	NaN	6.79	8.83	7.75	NaN	6.72	7.23	8.1	NaN	6.8	NaN	NaN	NaN	NaN	8.35	NaN	7.89	NaN	8.57	5.51	NaN	NaN	7.12	6.97	NaN	7.34	8.1	NaN	7.03	NaN	NaN	NaN
147943	hsa-miR-3074	hsa-miR-30e	8.51	7.42	6.8	NaN	NaN	NaN	NaN	NaN	NaN	7.37	NaN	NaN	NaN	7.88	NaN	8.26	NaN	NaN	NaN	NaN	9.08	7.75	6.71	NaN	NaN	NaN	NaN	NaN	NaN	5.89	NaN	NaN	NaN	7.36	7.76	6.47	NaN	7.07	8.72	NaN	NaN	NaN	9.31	NaN	NaN	NaN	NaN
146086	hsa-miR-30a	hsa-miR-30e*	12.36	10.75	11.5	12.09	11.18	12.73	12.95	12.51	12.83	13.44	13.08	11.77	NaN	13.62	NaN	9.79	8.78	14.79	NaN	NaN	11.01	13.4	12.86	NaN	9.89	10.28	10.09	5.38	NaN	12.19	11.93	12.17	10.38	11.4	12.58	13.53	10.66	6.76	7.72	10.21	11.9	11.51	10.93	11.52	11.18	8.14	8.22
19595	hsa-miR-30a*	hsa-miR-31	10.47	8.9	10.02	9.55	NaN	10.41	8.05	9.22	8.75	9.56	8.61	NaN	NaN	9.49	NaN	7.54	NaN	11.26	NaN	NaN	8.09	9.61	9.22	NaN	NaN	6.86	NaN	NaN	NaN	7.57	8.31	7.94	NaN	7.83	10.4	10.1	6.93	9.3	NaN	NaN	7.91	NaN	7.33	6.97	NaN	7.62	NaN
146112	hsa-miR-30b	hsa-miR-31*	15.49	15.65	14.28	15.19	15.5	15.07	15.49	14.99	15.66	14.97	14.76	15.12	14.89	15.69	11.45	14.58	15.62	15.52	15.46	13.57	12.57	15.37	15.51	13.2	13.27	12.36	13.58	15.26	14.81	15.03	15.55	15.05	12.1	14.99	12.18	14.87	13.65	13.55	13.69	14.3	14.36	14.73	11.99	14.13	12.73	14.45	12.83
46356	hsa-miR-30b*	hsa-miR-3115	10.37	10.48	11.28	9.99	8.62	10.1	9.01	9.23	9.61	8.98	9.38	8.59	NaN	9.61	NaN	8.06	8.33	10.58	9.31	8.41	9.92	9.74	10.29	NaN	8.1	8.04	8.59	NaN	7.51	9.93	9.05	9.52	8.61	10.13	7.98	9.76	9.66	9.29	9.89	8.22	9.45	9.16	9.56	9.49	NaN	9.53	8.13
42923	hsa-miR-30c	hsa-miR-3116	15.84	15.73	14.69	15.79	14.55	15.5	15.49	15.61	15.63	15.51	15.64	15.39	15.84	15.64	13.7	15.59	15.63	15.73	15.76	14.99	14.34	15.74	15.46	14.39	13.77	14.09	14.2	15.47	14.44	15.54	15.76	15.23	14.17	15.26	15.26	15.67	15.03	14.91	14.84	15.3	15.09	15.74	13.73	15.23	14.51	15.14	13.96
42702	hsa-miR-30c-1*	hsa-miR-3117	10.26	11.18	11.12	9.9	8.01	9.24	8.27	9.09	9.27	8.07	9.76	8.12	NaN	9.49	NaN	NaN	7.35	10.21	7.94	9.61	10.76	10.54	10.38	NaN	9.77	NaN	9.38	7.97	NaN	9.25	7.73	9.49	NaN	10.28	6.72	7.11	NaN	NaN	7.84	NaN	8.76	8.44	9.39	9.68	NaN	NaN	NaN
46626	hsa-miR-30c-2*	hsa-miR-3118	9.77	9.08	10.75	9.25	NaN	9.69	7.46	8.39	7.32	9.17	9.48	NaN	NaN	9	NaN	NaN	6.18	10.47	NaN	NaN	9.69	10.38	9.32	NaN	NaN	NaN	NaN	NaN	NaN	7.61	NaN	6.4	8.65	8.43	8.42	9.18	NaN	6.08	8.33	NaN	8.01	NaN	8.44	8.53	NaN	NaN	NaN
19596	hsa-miR-30d	hsa-miR-3119	13.05	13.41	12.17	12.69	12.26	13.26	12.95	13.28	13.33	13.08	12.3	12.27	12.25	13.3	11.56	13.34	13.02	14.71	13.81	11.57	12.44	13.47	13.45	10.64	11.32	12.33	12.36	11.88	12.48	13.07	13.13	12.65	12.11	12.65	13.25	12.98	12.88	12.4	12.96	13.06	12.33	13.24	11.85	12.63	11.72	13.03	11.79
17853	hsa-miR-30d*	hsa-miR-3120	8.8	8.41	9.75	7.43	NaN	10.03	NaN	NaN	NaN	NaN	NaN	NaN	NaN	NaN	NaN	NaN	NaN	7.53	NaN	NaN	7.34	9.59	8.1	NaN	NaN	NaN	NaN	NaN	NaN	NaN	NaN	NaN	NaN	8.56	8.33	NaN	NaN	6.98	6.39	7.22	NaN	NaN	NaN	NaN	NaN	NaN	NaN
28191	hsa-miR-30e	hsa-miR-3121	13.52	12.88	12.2	13.16	12.43	13.15	13.64	14.24	14.25	14.12	13.86	14.12	9.95	14.6	NaN	13.41	12.11	14.95	12.24	9.36	11.47	14.24	14.69	11.26	11.9	11.41	11.18	10.9	7.16	13.42	13.44	13.9	11.55	13.98	12.03	13.13	12	8.26	9.57	12.62	12.58	13.2	10.32	12.42	10.61	11.1	10.87
145676	hsa-miR-30e*	hsa-miR-3122	13.35	13.04	13.19	13.2	11.9	12.54	12.51	13.17	12.87	13.07	13.04	12.47	11.08	13.61	11.16	11.75	12.57	14.29	12.79	10.97	10.61	13.35	13.53	11.11	10.43	9.45	9.9	12.3	11.39	12.44	12.32	12.6	8.76	12.67	9.59	13.55	11.09	11.33	10.59	10.92	11.61	12.28	9.85	11.35	9.8	11.09	9.33
11052	hsa-miR-31	hsa-miR-3123	11.31	11.84	12.68	10.05	14.99	NaN	12.45	11.02	12.83	10.44	NaN	10.83	7.55	9.43	NaN	NaN	8.47	15.1	NaN	NaN	9.62	10.34	14.94	NaN	11.13	12.2	10.73	NaN	10.19	8.94	6.93	14.22	9.7	10.39	12.29	10.75	NaN	13.16	11.13	NaN	13.4	7.14	11.19	11.39	11.2	10.39	7.28
46320	hsa-miR-31*	hsa-miR-3124	9.74	9.85	13.32	NaN	12.44	NaN	10.56	7.52	10.95	7.1	NaN	7.31	NaN	NaN	NaN	NaN	NaN	13.98	NaN	NaN	NaN	7.33	13.33	NaN	8.14	NaN	NaN	NaN	NaN	NaN	NaN	12.38	NaN	7.01	NaN	NaN	NaN	NaN	NaN	NaN	11.05	NaN	NaN	NaN	NaN	NaN	NaN
147881	hsa-miR-3115	hsa-miR-3125	7.63	7.67	8.08	7.33	NaN	8.04	NaN	NaN	NaN	NaN	NaN	NaN	NaN	NaN	NaN	NaN	NaN	NaN	NaN	NaN	7.72	9.78	7.88	NaN	NaN	NaN	NaN	NaN	NaN	NaN	NaN	NaN	8.03	7.83	9.22	NaN	NaN	NaN	NaN	NaN	NaN	NaN	NaN	5.78	NaN	NaN	NaN
146066	hsa-miR-3116	hsa-miR-3126-3p	11.07	10.92	10.76	10.83	8.76	NaN	6.89	7.96	9.4	7.27	9.51	7.72	NaN	10.04	NaN	NaN	8.14	8.94	NaN	NaN	10.54	11.05	9.65	NaN	7.96	NaN	7.98	NaN	NaN	11.14	9.22	9.58	NaN	11.06	6.8	NaN	NaN	6.28	7.27	NaN	9.48	9.13	9.9	10.33	NaN	9.09	NaN
147819	hsa-miR-3117	hsa-miR-3126-5p	9.86	7.87	7.44	NaN	NaN	NaN	NaN	NaN	NaN	NaN	NaN	NaN	NaN	7.58	NaN	NaN	NaN	NaN	NaN	NaN	8.59	7.87	6.72	NaN	NaN	NaN	NaN	NaN	NaN	NaN	NaN	NaN	NaN	7.69	NaN	NaN	NaN	NaN	NaN	NaN	NaN	NaN	NaN	NaN	NaN	NaN	NaN
147867	hsa-miR-3118	hsa-miR-3127	5.06	6.26	6.9	NaN	NaN	NaN	NaN	NaN	NaN	NaN	NaN	NaN	NaN	NaN	NaN	NaN	NaN	NaN	NaN	NaN	8.58	7.34	NaN	NaN	NaN	NaN	NaN	NaN	NaN	NaN	NaN	NaN	NaN	NaN	7.63	NaN	NaN	NaN	NaN	NaN	NaN	NaN	6.99	NaN	NaN	NaN	NaN
147837	hsa-miR-3119	hsa-miR-3128	9.58	9.08	8.75	8.99	NaN	7.33	NaN	NaN	8.08	7.6	9.06	NaN	NaN	8.98	NaN	NaN	NaN	8.29	NaN	NaN	9.95	10.52	10.43	NaN	NaN	NaN	NaN	NaN	NaN	9.83	6.87	7.91	NaN	10.33	7.47	8.17	NaN	9.63	8.83	NaN	8.55	NaN	8.65	8.72	NaN	7.58	NaN
147572	hsa-miR-3120	hsa-miR-3129	10	9.41	9.53	8.92	NaN	NaN	NaN	NaN	6.49	NaN	NaN	NaN	NaN	7.95	NaN	NaN	7.81	NaN	NaN	NaN	9.04	6.42	6.25	NaN	NaN	NaN	NaN	NaN	NaN	8.6	NaN	NaN	NaN	8.88	NaN	6.08	NaN	NaN	8.73	NaN	8.21	NaN	9.39	7.56	NaN	7.76	NaN
147828	hsa-miR-3121	hsa-miR-3130-3p	9.55	9.75	10.1	9.31	8.83	NaN	NaN	NaN	NaN	NaN	9.4	7.27	NaN	8.45	NaN	NaN	NaN	9.01	NaN	9.15	12.95	11.33	10.26	NaN	8.57	NaN	NaN	NaN	7.52	6.84	NaN	8.83	NaN	9.79	6.9	8.42	7.94	8.36	10.75	NaN	NaN	NaN	10.17	NaN	NaN	NaN	NaN
147886	hsa-miR-3122	hsa-miR-3130-5p	6.4	6.19	NaN	NaN	NaN	NaN	NaN	NaN	NaN	NaN	NaN	NaN	NaN	NaN	NaN	8.65	NaN	NaN	NaN	NaN	10.07	8.53	8.67	NaN	NaN	NaN	NaN	NaN	NaN	NaN	NaN	NaN	NaN	7.45	10.12	NaN	NaN	7.55	8.64	NaN	NaN	NaN	8.15	NaN	NaN	NaN	NaN
147651	hsa-miR-3123	hsa-miR-3131	8.19	7.88	7.35	NaN	NaN	NaN	NaN	NaN	NaN	NaN	NaN	NaN	NaN	6.44	NaN	NaN	NaN	NaN	NaN	NaN	9.09	6.88	4.53	NaN	NaN	NaN	NaN	NaN	NaN	NaN	NaN	NaN	NaN	8.25	NaN	NaN	NaN	NaN	6.85	NaN	NaN	NaN	8.77	NaN	NaN	4.62	NaN
56873	hsa-miR-3124	hsa-miR-3132	7.43	7.2	5.48	6.78	NaN	NaN	NaN	NaN	NaN	NaN	NaN	NaN	NaN	NaN	NaN	NaN	NaN	5.92	NaN	NaN	10.37	9.42	9.17	NaN	NaN	NaN	NaN	NaN	NaN	NaN	NaN	NaN	NaN	8.08	NaN	NaN	NaN	NaN	6.51	NaN	NaN	NaN	NaN	NaN	NaN	NaN	NaN
147935	hsa-miR-3125	hsa-miR-3133	8.22	7.99	5.36	6.48	NaN	NaN	NaN	NaN	7.25	6.03	7.72	6.61	NaN	8.15	NaN	NaN	NaN	7.89	NaN	NaN	9.72	9.05	9.61	NaN	NaN	NaN	NaN	NaN	NaN	7.61	NaN	7.13	NaN	9.23	7.06	NaN	NaN	8.21	8.3	NaN	7.2	NaN	9.1	8.13	NaN	7.21	NaN
147916	hsa-miR-3126-3p	hsa-miR-3134	10.16	10.5	9.73	9.11	NaN	8.88	NaN	NaN	7.98	8	9.51	NaN	NaN	9	NaN	9.49	7.33	8.76	8.25	9.79	11.38	9.95	10.35	NaN	8.17	7.31	NaN	NaN	NaN	9.17	6.19	7.97	6.61	10.15	10.99	8.65	9.63	10.53	11.31	6.72	9.17	7.21	10.23	7.41	NaN	9.59	6.34
147925	hsa-miR-3126-5p	hsa-miR-3135	10.83	10.36	10.03	9.75	7.31	NaN	NaN	7.42	9.36	7.69	8.56	NaN	NaN	10.24	NaN	NaN	8.49	NaN	NaN	6.95	11.28	8.67	9.08	NaN	NaN	8.39	8.07	NaN	NaN	10.95	NaN	NaN	8.17	10.95	10.12	NaN	9.44	NaN	10.98	NaN	9.89	NaN	11.66	9.76	NaN	10.34	NaN
147996	hsa-miR-3127	hsa-miR-3136	8.33	8.89	8.16	7.77	NaN	NaN	NaN	NaN	NaN	8.39	6.73	NaN	NaN	7.16	NaN	NaN	NaN	7.95	NaN	NaN	9.03	9.93	9.38	NaN	NaN	NaN	NaN	NaN	NaN	6.36	NaN	7.14	NaN	9.2	12.27	NaN	NaN	NaN	NaN	NaN	6.27	NaN	NaN	7.17	NaN	NaN	NaN
147545	hsa-miR-3128	hsa-miR-3137	5.88	5.93	NaN	NaN	NaN	NaN	NaN	NaN	NaN	NaN	NaN	NaN	NaN	NaN	NaN	NaN	NaN	7.72	NaN	NaN	7.14	7.02	7.42	NaN	NaN	NaN	NaN	NaN	NaN	NaN	NaN	NaN	NaN	5.79	8.75	NaN	NaN	7.04	6.22	NaN	NaN	NaN	5.98	NaN	NaN	NaN	NaN
146005	hsa-miR-3129	hsa-miR-3138	9.51	9.69	9.38	8.68	NaN	NaN	NaN	NaN	NaN	NaN	8.23	NaN	NaN	8.21	NaN	NaN	NaN	7.72	NaN	6.87	10.79	9.29	9.48	NaN	NaN	NaN	NaN	NaN	NaN	8.55	NaN	7.72	NaN	9.06	8.39	8.67	NaN	9.18	8.84	NaN	6.24	6.57	9.02	8.55	NaN	7.71	NaN
147827	hsa-miR-3130-3p	hsa-miR-3139	7.11	7	7.11	6.59	NaN	NaN	NaN	NaN	NaN	NaN	NaN	NaN	NaN	NaN	NaN	NaN	NaN	NaN	NaN	NaN	7.24	7.5	7.57	NaN	NaN	NaN	NaN	NaN	NaN	7.49	NaN	NaN	NaN	7.3	6.16	NaN	NaN	NaN	NaN	NaN	NaN	NaN	NaN	NaN	NaN	NaN	NaN
147857	hsa-miR-3130-5p	hsa-miR-3140	9.44	8.99	7.39	NaN	NaN	7.18	NaN	NaN	NaN	7.07	NaN	NaN	NaN	7.71	NaN	NaN	NaN	7.51	NaN	7.27	10.18	9.23	8.61	NaN	NaN	NaN	NaN	NaN	NaN	9.39	NaN	NaN	NaN	8.88	8.39	NaN	NaN	8.27	9.25	7.33	NaN	NaN	9.3	NaN	NaN	6.67	NaN
147921	hsa-miR-3131	hsa-miR-3141	8.89	6.48	6.75	7.74	NaN	NaN	NaN	NaN	NaN	NaN	NaN	NaN	NaN	NaN	NaN	NaN	NaN	NaN	NaN	NaN	8.47	7.54	7.59	NaN	NaN	NaN	NaN	NaN	NaN	8.1	NaN	NaN	NaN	7.71	12.21	NaN	NaN	7.26	NaN	NaN	NaN	NaN	NaN	NaN	NaN	NaN	NaN
147879	hsa-miR-3132	hsa-miR-3142	6.79	NaN	6.47	NaN	NaN	NaN	NaN	NaN	NaN	NaN	NaN	NaN	NaN	NaN	NaN	NaN	NaN	NaN	NaN	NaN	6.76	6.95	NaN	NaN	NaN	NaN	NaN	NaN	NaN	NaN	NaN	NaN	NaN	NaN	NaN	NaN	NaN	NaN	NaN	NaN	NaN	NaN	NaN	NaN	NaN	NaN	NaN
147820	hsa-miR-3133	hsa-miR-3143	11.61	11.8	12.51	11.85	9.6	11.56	11.31	11.11	12.45	12.36	11.91	11.47	10.02	12.22	10.14	11.47	10.63	13.22	10.77	10.28	11.64	13.15	12.48	10.06	10.96	11.15	7.48	9.99	10.38	12.22	11.62	11.44	10.72	12.18	11.51	12.28	12.22	12.91	11.54	11.38	11.22	11.73	11.04	11.51	9.29	10.19	11.07
147866	hsa-miR-3134	hsa-miR-3144-3p	6.52	NaN	7.09	NaN	NaN	NaN	NaN	NaN	NaN	NaN	NaN	NaN	NaN	NaN	NaN	NaN	NaN	NaN	NaN	NaN	NaN	6.29	NaN	NaN	NaN	NaN	NaN	NaN	NaN	NaN	NaN	NaN	NaN	6.03	NaN	NaN	NaN	NaN	NaN	NaN	NaN	NaN	NaN	NaN	NaN	NaN	NaN
147988	hsa-miR-3135	hsa-miR-3144-5p	11.81	11.4	11.19	11.19	10.49	7.91	8.84	9.44	10.49	10.01	10.37	9.28	NaN	11.22	NaN	NaN	9.56	10.99	7.51	9.06	12.26	11.87	11.2	NaN	8.21	9.05	9.52	8.11	NaN	11.62	9.41	10.39	NaN	11.92	11.64	9.16	9.63	7.49	11.05	NaN	10.93	9.67	12.19	10.89	8.43	10.72	9.2
147897	hsa-miR-3136	hsa-miR-3145	8.12	7.75	7.89	7.19	NaN	NaN	NaN	NaN	NaN	NaN	NaN	NaN	NaN	NaN	NaN	NaN	NaN	NaN	NaN	NaN	6.39	7.95	7.76	NaN	NaN	NaN	NaN	NaN	NaN	NaN	NaN	NaN	NaN	7.83	8.27	NaN	NaN	NaN	NaN	NaN	NaN	NaN	5.47	NaN	NaN	NaN	NaN
147894	hsa-miR-3137	hsa-miR-3146	9.53	8.94	9.25	8.55	NaN	9.6	NaN	NaN	7.8	8.3	5.45	NaN	NaN	7.06	6.52	8.07	7.04	8.29	NaN	6.37	9.51	9.35	8.63	NaN	NaN	6.23	NaN	NaN	6.6	7.28	6.06	7.95	7.79	9.51	10.18	7.61	8.02	9.82	9.07	9.17	6.22	NaN	9.02	5.19	NaN	6.12	NaN
147654	hsa-miR-3138	hsa-miR-3147	8.93	8.57	8.95	7.91	NaN	9.84	NaN	NaN	6.62	7.6	7.4	NaN	NaN	7.45	NaN	NaN	7.02	7.57	NaN	8.13	10.24	9.43	9.67	NaN	NaN	7.61	NaN	NaN	6.48	9.38	6.01	7.03	7.25	10.16	10.17	8.83	8.11	9.63	9.43	8.61	7	5.93	8.96	8.44	NaN	7.9	NaN
147905	hsa-miR-3139	hsa-miR-3148	6.91	NaN	NaN	NaN	NaN	NaN	NaN	NaN	NaN	NaN	NaN	NaN	NaN	NaN	NaN	NaN	NaN	NaN	NaN	NaN	7.28	6.52	5.2	NaN	NaN	NaN	NaN	NaN	NaN	NaN	NaN	NaN	NaN	6.49	NaN	NaN	NaN	NaN	NaN	NaN	NaN	NaN	NaN	NaN	NaN	NaN	NaN
147978	hsa-miR-3140	hsa-miR-3149	6.47	NaN	7.61	NaN	NaN	8.86	NaN	NaN	NaN	NaN	NaN	NaN	NaN	NaN	NaN	NaN	NaN	NaN	NaN	NaN	9.01	10	8.69	NaN	NaN	NaN	NaN	NaN	NaN	NaN	NaN	NaN	8.41	8.21	9.66	NaN	NaN	6.88	7.13	NaN	NaN	NaN	6.55	NaN	NaN	NaN	NaN
147798	hsa-miR-3141	hsa-miR-3150	7.38	6.13	7.79	6.21	NaN	NaN	NaN	NaN	NaN	8.41	NaN	NaN	NaN	NaN	NaN	NaN	NaN	NaN	NaN	NaN	9.28	9.86	8.94	NaN	NaN	NaN	NaN	NaN	NaN	7.61	NaN	NaN	NaN	7.83	9.96	NaN	NaN	NaN	NaN	NaN	NaN	NaN	7.35	6.46	NaN	NaN	NaN
147923	hsa-miR-3142	hsa-miR-3150b	11.55	11.32	11.59	11.39	10.73	10.05	9.72	10.85	11.92	9.49	10.18	10.07	NaN	10.01	NaN	8.91	8.4	12.23	NaN	6.31	9.45	12.25	11.38	NaN	NaN	9.31	9.73	NaN	NaN	10.9	9.97	11.01	9.49	11.6	11.4	9.6	9.9	7.64	9.73	10.96	10.74	10.9	9.72	11.5	10.12	9.71	9.75
147835	hsa-miR-3143	hsa-miR-3151	NaN	NaN	NaN	NaN	NaN	NaN	NaN	NaN	NaN	NaN	NaN	NaN	NaN	NaN	NaN	NaN	NaN	NaN	NaN	NaN	7.77	5.72	NaN	NaN	NaN	NaN	NaN	NaN	NaN	NaN	NaN	NaN	NaN	NaN	NaN	NaN	NaN	NaN	NaN	NaN	NaN	NaN	NaN	NaN	NaN	NaN	NaN
147930	hsa-miR-3144-3p	hsa-miR-3152	10.66	10.79	10.55	10.29	8.95	10.87	7.84	8.54	9.85	10.72	9.87	8.73	9.34	9.79	9.8	9.34	9.69	10.48	9.9	10.05	9.4	10.75	10.19	NaN	7.06	9.58	8.5	7.36	9.71	9.93	9.49	9.56	9.57	10.83	11.12	10.28	10.07	11.03	10.3	10.05	9.28	8.79	10.13	9.48	6.9	9.77	7.96
147843	hsa-miR-3144-5p	hsa-miR-3153	NaN	NaN	NaN	NaN	NaN	NaN	NaN	NaN	NaN	NaN	NaN	NaN	NaN	NaN	NaN	NaN	NaN	NaN	NaN	NaN	8.95	6.92	7.01	NaN	NaN	NaN	NaN	NaN	NaN	NaN	NaN	NaN	NaN	6.94	7.08	NaN	NaN	NaN	6.85	NaN	NaN	NaN	7.92	NaN	NaN	NaN	NaN
147613	hsa-miR-3145	hsa-miR-3154	8.5	8.46	8.64	7.95	NaN	8.44	NaN	NaN	NaN	8.62	NaN	NaN	NaN	7.69	NaN	NaN	NaN	8.65	NaN	4.74	9.82	7.77	7.74	NaN	NaN	NaN	NaN	NaN	NaN	8.56	NaN	7.35	NaN	8.38	9.63	6.39	NaN	7.22	9.82	7.74	NaN	NaN	8.78	7.59	NaN	7.64	NaN
147823	hsa-miR-3146	hsa-miR-3155	8.77	8.84	8.64	7.65	NaN	9.3	NaN	7.99	7.72	8.85	9.48	NaN	NaN	8.83	NaN	11.46	7.34	7.66	7.61	6.46	11.23	8.76	9.43	NaN	6.85	7.47	7.44	NaN	NaN	10.17	7.29	6.68	7.54	10.17	10.64	7.9	8.44	9.35	9.81	8.27	8.82	7.31	10.37	9.59	NaN	9.57	NaN
147887	hsa-miR-3147	hsa-miR-3156	8.18	7.74	8.54	7.08	NaN	NaN	NaN	NaN	NaN	6.78	NaN	NaN	NaN	6.93	NaN	NaN	NaN	7.8	NaN	NaN	8.05	9.68	9.55	NaN	NaN	NaN	NaN	NaN	NaN	9.3	NaN	7.36	NaN	9.9	12.82	NaN	NaN	8.48	NaN	NaN	7.02	NaN	7.08	8.34	NaN	NaN	NaN
147904	hsa-miR-3148	hsa-miR-3157	11.46	11.04	11.01	10.58	8.01	6.39	6.65	7.61	8.63	7.31	9.28	NaN	NaN	10.12	NaN	NaN	8.96	8.16	8.27	7.3	11.01	9.17	9.48	NaN	NaN	9.08	8.42	NaN	NaN	10.66	8.3	8.66	9.19	11.15	9.74	8.22	9.4	NaN	11.71	7.37	10.01	8.16	12.29	10	NaN	11.12	8.48
147806	hsa-miR-3149	hsa-miR-3158	13.6	13.09	13.33	12.92	10.99	12.56	11.17	11.38	11.81	12.01	11.98	10.75	9.53	12.8	9.69	11.82	11.84	11.81	12.01	11.38	12.61	12.78	12.62	10.19	10.68	12.34	12.24	11.43	10.71	13.67	11.89	11.66	12.44	13.62	13.91	12.42	13.04	11.58	14.09	12.22	12.81	11.96	14.5	13.03	11.05	13.13	11.8
147979	hsa-miR-3150	hsa-miR-3159	9.19	8.93	8.79	8.47	NaN	6.79	NaN	NaN	NaN	NaN	7.04	NaN	NaN	NaN	NaN	NaN	NaN	8.06	NaN	6.9	10.75	9.95	9.41	NaN	NaN	NaN	NaN	NaN	8.84	NaN	NaN	NaN	NaN	8.54	9.38	6.48	NaN	9.1	7.64	NaN	NaN	NaN	7.29	7.16	NaN	NaN	NaN
148273	hsa-miR-3150b	hsa-miR-3160	7.58	7.52	7.93	6.37	NaN	7.38	NaN	NaN	NaN	7.96	7.17	NaN	NaN	NaN	NaN	NaN	NaN	9.16	NaN	NaN	8.28	9.73	8.54	NaN	NaN	NaN	NaN	NaN	NaN	6.13	NaN	NaN	7.13	8.55	9.52	6.45	NaN	8.16	7.13	NaN	NaN	NaN	6.54	6.19	NaN	NaN	NaN
147917	hsa-miR-3151	hsa-miR-3161	7.53	NaN	6.87	NaN	NaN	NaN	NaN	NaN	NaN	9.13	NaN	NaN	NaN	NaN	NaN	NaN	NaN	NaN	NaN	NaN	7.33	7.98	7.83	NaN	NaN	NaN	NaN	NaN	NaN	NaN	NaN	NaN	NaN	8.97	5.9	NaN	NaN	NaN	NaN	NaN	NaN	NaN	NaN	NaN	NaN	NaN	NaN
147892	hsa-miR-3152	hsa-miR-3162	6.06	NaN	9.59	NaN	NaN	NaN	NaN	NaN	NaN	NaN	NaN	NaN	NaN	NaN	NaN	NaN	NaN	NaN	NaN	NaN	9.12	8.07	7.13	NaN	NaN	NaN	NaN	NaN	NaN	8.57	NaN	NaN	NaN	7.53	8.79	NaN	NaN	NaN	7.23	7.61	NaN	NaN	7.71	NaN	NaN	NaN	NaN
147826	hsa-miR-3153	hsa-miR-3163	7.81	8.26	7.65	7.14	NaN	NaN	NaN	NaN	NaN	NaN	NaN	NaN	NaN	NaN	NaN	NaN	NaN	NaN	NaN	NaN	9.98	8.06	7.97	NaN	NaN	NaN	NaN	NaN	NaN	NaN	NaN	NaN	NaN	7.97	8.67	NaN	NaN	6.61	7.44	NaN	NaN	NaN	8.22	NaN	NaN	NaN	NaN
147707	hsa-miR-3154	hsa-miR-3164	6.59	NaN	6.34	NaN	NaN	NaN	NaN	NaN	NaN	NaN	NaN	NaN	NaN	NaN	NaN	NaN	NaN	5.85	NaN	NaN	9.46	8.74	7.39	NaN	NaN	NaN	NaN	NaN	NaN	NaN	NaN	NaN	NaN	6.35	7.44	NaN	NaN	NaN	7.72	NaN	NaN	NaN	7.73	NaN	NaN	NaN	NaN
147863	hsa-miR-3155	hsa-miR-3165	6.94	6.74	6.36	NaN	NaN	7.08	NaN	NaN	NaN	NaN	NaN	NaN	NaN	NaN	NaN	NaN	NaN	NaN	NaN	NaN	7.21	5.48	NaN	NaN	NaN	NaN	NaN	NaN	NaN	NaN	NaN	NaN	NaN	6.79	7.72	NaN	NaN	NaN	NaN	NaN	NaN	NaN	NaN	NaN	NaN	NaN	NaN
147799	hsa-miR-3156	hsa-miR-3166	6.62	6.83	8.2	NaN	NaN	NaN	NaN	NaN	NaN	NaN	8.02	NaN	NaN	6.95	NaN	NaN	NaN	5.28	NaN	7.39	11.51	9.46	9.87	NaN	NaN	NaN	NaN	NaN	NaN	NaN	NaN	6.4	NaN	7.78	NaN	NaN	NaN	6.93	6.91	NaN	NaN	NaN	6.18	NaN	NaN	NaN	NaN
46710	hsa-miR-3157	hsa-miR-3167	6.49	NaN	NaN	NaN	NaN	8.33	NaN	NaN	NaN	NaN	NaN	NaN	NaN	NaN	NaN	NaN	NaN	NaN	NaN	NaN	6.37	8.21	7.13	NaN	NaN	NaN	NaN	NaN	NaN	NaN	NaN	NaN	NaN	6.43	6.91	NaN	NaN	NaN	NaN	NaN	NaN	NaN	NaN	NaN	NaN	NaN	NaN
147862	hsa-miR-3158	hsa-miR-3168	10.23	9.55	9.47	9.23	NaN	NaN	NaN	NaN	6.6	8.1	7.29	NaN	NaN	7.94	NaN	8.82	NaN	9.35	NaN	8.19	9.3	10.07	9.66	NaN	NaN	6.09	NaN	NaN	NaN	8.41	NaN	7.76	NaN	8.88	10.22	8.65	8.44	11.15	9.73	6.95	7.96	NaN	9.54	NaN	NaN	9.54	NaN
147814	hsa-miR-3159	hsa-miR-3169	5.98	NaN	NaN	NaN	NaN	NaN	NaN	NaN	NaN	NaN	NaN	NaN	NaN	NaN	NaN	NaN	NaN	NaN	NaN	NaN	8.14	7.52	NaN	NaN	NaN	NaN	NaN	NaN	NaN	NaN	NaN	NaN	NaN	6.23	8.04	NaN	NaN	9.12	NaN	NaN	NaN	NaN	6.09	NaN	NaN	NaN	NaN
147941	hsa-miR-3160	hsa-miR-3170	9	8.36	7.65	6.85	NaN	NaN	NaN	NaN	NaN	NaN	NaN	NaN	NaN	7.45	NaN	NaN	NaN	NaN	NaN	NaN	10.01	8.02	7.96	NaN	NaN	NaN	NaN	NaN	NaN	9.08	NaN	NaN	NaN	8.72	6.31	NaN	NaN	7.56	8.42	NaN	NaN	NaN	9.91	NaN	NaN	8.32	NaN
147739	hsa-miR-3161	hsa-miR-3171	12.23	11.94	12.02	11.77	9.87	11.89	10.38	10.75	11.77	11.33	11.19	10.36	9.52	12.32	9.14	10.26	11.38	11.53	10.23	10.25	12.4	12.1	11.93	8.42	10.15	11.29	10.99	10.4	9.48	12.8	11.19	11.54	11.54	12.93	12.75	11.3	11.71	11.13	13.11	11.32	12.15	11.31	13.2	12.4	9.93	12.21	11.2
147816	hsa-miR-3162	hsa-miR-3173	7.06	8.89	7.9	6.47	NaN	NaN	NaN	NaN	NaN	NaN	7.28	NaN	NaN	NaN	NaN	NaN	6.69	7.94	NaN	NaN	8.13	9.52	9.07	NaN	NaN	NaN	NaN	NaN	7.07	9.42	NaN	NaN	NaN	8.19	6.78	NaN	NaN	9.14	NaN	NaN	NaN	NaN	NaN	8.64	NaN	NaN	NaN
147633	hsa-miR-3163	hsa-miR-3174	7.19	NaN	NaN	NaN	NaN	NaN	NaN	NaN	NaN	NaN	NaN	NaN	NaN	NaN	NaN	NaN	NaN	NaN	NaN	NaN	10.04	6.82	7.97	NaN	NaN	NaN	NaN	NaN	NaN	NaN	NaN	NaN	NaN	7.35	NaN	NaN	NaN	NaN	NaN	NaN	NaN	NaN	NaN	NaN	NaN	NaN	NaN
146110	hsa-miR-3164	hsa-miR-3175	7.94	7.35	7.43	8	NaN	NaN	NaN	NaN	NaN	NaN	NaN	NaN	NaN	6.52	NaN	NaN	NaN	NaN	NaN	NaN	9.05	9.58	7.67	NaN	NaN	NaN	NaN	NaN	NaN	NaN	NaN	NaN	NaN	8.17	6.94	NaN	NaN	NaN	6	NaN	NaN	NaN	7.89	6.09	NaN	NaN	NaN
147792	hsa-miR-3165	hsa-miR-3176	10.68	10.66	10.12	9.83	NaN	5.29	6.71	8.78	9.55	8.76	8.92	7.14	NaN	10.24	NaN	NaN	8.41	9.77	NaN	7.74	10.53	10.87	10.33	NaN	NaN	NaN	10.35	NaN	NaN	10.53	7.95	8.83	NaN	11.23	7.87	8.08	NaN	NaN	10.33	NaN	10	7.79	10.38	10.19	NaN	9.06	NaN
147931	hsa-miR-3166	hsa-miR-3177	NaN	NaN	NaN	NaN	NaN	NaN	NaN	NaN	NaN	NaN	NaN	NaN	NaN	NaN	NaN	NaN	NaN	6.34	NaN	NaN	6.98	8.2	NaN	NaN	NaN	NaN	NaN	NaN	NaN	NaN	NaN	NaN	NaN	7.89	7.83	NaN	NaN	NaN	NaN	NaN	NaN	NaN	NaN	NaN	NaN	NaN	NaN
147543	hsa-miR-3167	hsa-miR-3178	6.28	5.62	7.22	NaN	NaN	NaN	NaN	NaN	NaN	NaN	NaN	NaN	NaN	NaN	NaN	6.09	NaN	NaN	NaN	NaN	5.46	6.01	NaN	NaN	NaN	NaN	NaN	NaN	NaN	NaN	NaN	NaN	NaN	6.82	8.27	NaN	NaN	6.41	5.78	NaN	NaN	NaN	NaN	NaN	NaN	NaN	NaN
147596	hsa-miR-3168	hsa-miR-3179	NaN	NaN	NaN	NaN	NaN	NaN	NaN	NaN	NaN	NaN	NaN	NaN	NaN	NaN	NaN	NaN	NaN	NaN	NaN	NaN	7.49	6.25	NaN	NaN	NaN	NaN	NaN	NaN	NaN	NaN	NaN	NaN	NaN	NaN	7.98	NaN	NaN	NaN	NaN	NaN	NaN	NaN	NaN	NaN	NaN	NaN	NaN
147821	hsa-miR-3169	hsa-miR-3180/hsa-miR-3180-3p	7.87	7.84	6.05	NaN	NaN	6.56	NaN	NaN	NaN	NaN	7.41	NaN	NaN	NaN	NaN	6.74	NaN	NaN	NaN	NaN	9.62	7.76	7.83	NaN	NaN	6.57	NaN	NaN	NaN	8.08	NaN	NaN	NaN	8.72	9.93	8	7.48	8.23	8.46	8.08	NaN	NaN	8.72	NaN	NaN	7.74	NaN
146085	hsa-miR-3170	hsa-miR-3180-3p	10.03	9.89	10.01	10.26	7.4	NaN	NaN	NaN	7.37	NaN	7.6	NaN	NaN	9.55	NaN	NaN	NaN	7.3	NaN	NaN	9.42	9.69	9.79	NaN	NaN	NaN	NaN	NaN	NaN	9.85	6.45	8.02	NaN	9.8	8.32	NaN	8.33	9.88	7.9	NaN	7.53	NaN	7.66	8.55	NaN	7.28	NaN
147952	hsa-miR-3171	hsa-miR-3180-5p	7.67	8.29	7.57	6.79	NaN	7.78	NaN	NaN	NaN	8.86	7.22	NaN	NaN	7.2	NaN	7.92	NaN	7.9	NaN	NaN	9.23	8.13	7.44	NaN	NaN	NaN	NaN	NaN	NaN	7.45	NaN	NaN	NaN	8.98	10.11	8.23	7.66	8.28	7.91	NaN	NaN	NaN	8.16	7.46	NaN	NaN	NaN
147845	hsa-miR-3173	hsa-miR-3181	8.39	9.24	7.42	7.39	NaN	NaN	NaN	NaN	NaN	NaN	6.37	NaN	NaN	7.51	NaN	NaN	NaN	9.17	NaN	NaN	9.77	7.62	7.66	NaN	NaN	NaN	NaN	NaN	NaN	7.66	NaN	NaN	NaN	8.47	8.07	NaN	NaN	NaN	NaN	NaN	7.76	NaN	9.05	NaN	NaN	8.38	NaN
147915	hsa-miR-3174	hsa-miR-3182	9.45	9.39	8.69	8.74	NaN	8.38	NaN	NaN	9.4	9.51	10.2	7.44	NaN	9.48	NaN	NaN	6.78	10.65	6.4	8.87	10.17	10.94	10.63	NaN	NaN	NaN	NaN	NaN	NaN	9.1	NaN	9.02	NaN	10.53	8.67	8.43	8.33	9.2	10.11	7.59	8.84	7.93	10.35	9.06	NaN	7.42	NaN
147891	hsa-miR-3175	hsa-miR-3183	11.98	11.94	12.3	12.38	NaN	11.99	10.82	11.27	12.07	11.65	11.92	11.57	7.87	10.99	NaN	7.05	8.75	12.7	9.31	9.62	12.24	12.7	12.46	NaN	10.02	9.61	10.64	NaN	8.6	11.82	10.32	12.07	9.98	12.04	11.26	10.67	10.38	12.09	10.16	10.53	11.58	11.39	10.22	11.48	10.29	9.39	10.67
46567	hsa-miR-3176	hsa-miR-3184	9.16	9.15	9.1	9.2	NaN	NaN	NaN	NaN	5.63	NaN	7.98	NaN	NaN	6.81	NaN	NaN	NaN	8.72	NaN	NaN	8.4	10.39	9.71	NaN	NaN	NaN	NaN	NaN	NaN	NaN	NaN	7.71	NaN	8.56	7.15	NaN	NaN	8.39	7.99	NaN	NaN	NaN	NaN	NaN	NaN	NaN	NaN
147670	hsa-miR-3177	hsa-miR-3185	9.05	9.45	8.61	9.11	NaN	9.48	NaN	NaN	7.79	7.96	7.91	NaN	NaN	8.11	NaN	9.15	NaN	9.25	NaN	8.25	10.93	10.72	9.81	NaN	NaN	NaN	NaN	NaN	6.28	7.9	NaN	7.18	NaN	9.76	9.26	6.92	7.73	10.17	9.55	7.73	7.06	NaN	9.65	NaN	NaN	8.12	NaN
147595	hsa-miR-3178	hsa-miR-3186-3p	12.67	13.21	13.42	12.92	12.45	11.56	10.11	10.17	8.89	9.33	11.63	11.27	NaN	10.1	NaN	8.66	9.23	10.87	7.33	9.7	13.95	13.81	12.92	8.4	12.02	NaN	10.15	NaN	8.95	10.95	10.06	11.86	11.27	12.93	11.27	11.5	NaN	10.2	9.28	NaN	11.07	11.5	9.43	10.09	NaN	9.31	10.18
146152	hsa-miR-3179	hsa-miR-3186-5p	7.21	7.25	7.04	6.64	NaN	NaN	NaN	NaN	NaN	NaN	NaN	NaN	NaN	NaN	NaN	NaN	NaN	NaN	NaN	NaN	7.15	7.92	7.59	NaN	NaN	NaN	NaN	NaN	NaN	6.98	NaN	NaN	NaN	7.57	7.88	NaN	7.81	7.5	NaN	NaN	NaN	NaN	NaN	NaN	NaN	NaN	NaN
147967	hsa-miR-3180	hsa-miR-3187	7.54	10.28	7.7	NaN	NaN	NaN	10.67	NaN	NaN	NaN	9.08	NaN	NaN	NaN	NaN	NaN	7.72	10.19	NaN	NaN	8.99	8.81	8.69	NaN	NaN	NaN	NaN	NaN	NaN	9.69	NaN	9.48	NaN	10.39	8.23	NaN	NaN	NaN	NaN	NaN	7.39	NaN	NaN	NaN	NaN	NaN	NaN
147779	hsa-miR-3180-3p	hsa-miR-3188	7.27	9.66	6.52	NaN	NaN	NaN	10.01	NaN	NaN	NaN	8.56	NaN	NaN	NaN	NaN	NaN	NaN	9.85	NaN	NaN	7.51	8.64	8.36	NaN	NaN	NaN	NaN	NaN	NaN	8.75	NaN	8.03	NaN	9.56	7.95	NaN	NaN	NaN	NaN	NaN	NaN	NaN	NaN	NaN	NaN	NaN	NaN
147871	hsa-miR-3180-5p	hsa-miR-3189	10.43	10.83	10.76	10.35	9.25	11.46	8.52	7.79	8.33	8.26	9.58	8.4	9.98	9.24	11.21	10.91	10.69	10.33	9.91	12.12	12.75	11.09	10.6	10.13	9.85	9.9	8.17	10.2	12.14	10	9	9.36	11.17	10.81	12.44	10.97	10.45	13.2	12.25	9.36	8.57	8.13	10.9	8.79	NaN	11.02	8.6
147703	hsa-miR-3181	hsa-miR-3190	7.81	7.76	7.67	7.81	NaN	NaN	NaN	NaN	NaN	NaN	NaN	NaN	NaN	NaN	NaN	8.42	NaN	5.16	NaN	NaN	8.59	8.09	6.21	NaN	NaN	NaN	NaN	NaN	NaN	8.63	NaN	NaN	NaN	8.15	8.75	7.88	NaN	7.4	7.79	7.91	NaN	NaN	6.4	NaN	NaN	NaN	NaN
147667	hsa-miR-3182	hsa-miR-3191	15.59	15.55	15.52	15.53	14.6	15.69	14.21	14.17	14.66	15.55	14.54	14.22	12.41	14.41	11.19	13.3	13.11	14.22	13.91	14.28	14.78	15.39	15.39	11.92	14.2	15.02	14.55	12.13	12.87	13.94	14.7	14.86	14.93	15.09	15.53	15.16	15.24	14.88	14.63	13.37	15	15.64	15.17	14.2	14.85	14.15	14.22
147805	hsa-miR-3183	hsa-miR-3192	12.44	11.99	12.69	11.87	9.67	10.08	8.92	9.03	9.64	9.21	10.1	8.06	NaN	10.45	8.25	NaN	9.42	9.64	9.73	7.94	11.06	10.66	10.92	NaN	9.59	NaN	8.19	7.56	9.72	10.85	9.05	9.84	NaN	11.03	9.65	11.33	NaN	9.08	9.94	10.56	10.01	9.33	10.18	10.11	NaN	10.71	8.96
147878	hsa-miR-3184	hsa-miR-3193	10.25	10.17	9.65	9.38	NaN	NaN	NaN	NaN	7.36	NaN	7.77	NaN	NaN	8.48	7.6	NaN	8.81	7.55	8.04	9.04	11.21	10.36	9.46	NaN	NaN	NaN	7.6	NaN	NaN	10.02	8.27	7.13	NaN	10.43	8.06	8.38	8.51	9.55	10.6	NaN	8.59	NaN	11.16	9.21	NaN	10.12	NaN
147709	hsa-miR-3185	hsa-miR-3194	7.77	NaN	7.19	7.46	NaN	NaN	NaN	NaN	NaN	NaN	NaN	NaN	NaN	NaN	NaN	NaN	NaN	NaN	NaN	NaN	9.77	6.68	8.06	NaN	NaN	NaN	NaN	NaN	NaN	NaN	NaN	NaN	NaN	7	8.43	NaN	NaN	4.92	9.18	NaN	NaN	NaN	5.39	NaN	NaN	NaN	NaN
147795	hsa-miR-3186-3p	hsa-miR-3195	8.52	8.87	9.22	8.89	NaN	7.42	NaN	NaN	NaN	NaN	7.59	NaN	NaN	7.95	NaN	NaN	NaN	9.05	NaN	7.99	9.96	8.73	9.17	NaN	NaN	NaN	NaN	NaN	NaN	6.45	NaN	6.92	NaN	7.93	10.1	7.69	9.8	9.26	9.31	7.77	NaN	NaN	8.32	7.36	NaN	NaN	NaN
147610	hsa-miR-3186-5p	hsa-miR-3196	7.49	7.65	6.49	6.33	NaN	8.89	NaN	NaN	NaN	NaN	NaN	NaN	NaN	NaN	NaN	7.24	NaN	8.46	NaN	NaN	6.83	7.79	5.95	NaN	NaN	NaN	NaN	NaN	NaN	NaN	NaN	NaN	NaN	8.52	7.95	NaN	NaN	7.82	6.17	7.85	NaN	NaN	NaN	NaN	NaN	NaN	NaN
46274	hsa-miR-3187	hsa-miR-3197	8.08	7.65	7.83	7.24	NaN	NaN	NaN	NaN	NaN	8.8	NaN	NaN	NaN	NaN	NaN	NaN	NaN	7.84	NaN	NaN	8.93	10.05	9.27	NaN	NaN	NaN	NaN	NaN	NaN	7.06	NaN	NaN	NaN	9.72	8.26	NaN	NaN	10.61	NaN	NaN	NaN	NaN	NaN	NaN	NaN	NaN	NaN
147683	hsa-miR-3188	hsa-miR-3198	8.51	7.55	8.29	7.68	NaN	NaN	NaN	NaN	NaN	10.12	NaN	NaN	NaN	NaN	NaN	NaN	NaN	9.3	NaN	NaN	6.35	9.58	9.17	NaN	NaN	NaN	NaN	NaN	NaN	8.68	NaN	NaN	NaN	9.52	10.28	NaN	NaN	8	NaN	NaN	NaN	NaN	NaN	NaN	NaN	NaN	NaN
147731	hsa-miR-3189	hsa-miR-3199	9.62	10.4	9.8	9.55	7.27	11	NaN	7.71	6.11	10.01	8.02	6.97	8.7	7.5	10.81	8.96	10.06	8.85	10.86	12.85	12.99	10.33	10.04	10.02	10.59	8.16	6.07	10.93	11.25	7.53	6.73	8.67	10.14	10.68	13.01	10.98	9.94	12.61	12.93	7.52	7.33	6.78	10.98	8.35	7.88	12.12	8.51
147977	hsa-miR-3190	hsa-miR-32	7.15	6.48	7.97	NaN	NaN	6.93	NaN	NaN	NaN	NaN	NaN	NaN	NaN	NaN	NaN	NaN	NaN	NaN	NaN	NaN	9.01	9.56	8.37	NaN	NaN	NaN	NaN	NaN	NaN	NaN	NaN	NaN	NaN	8.29	8.64	NaN	NaN	NaN	7.4	7.42	NaN	NaN	7.33	7.39	NaN	NaN	NaN
147883	hsa-miR-3191	hsa-miR-32*	NaN	NaN	NaN	NaN	NaN	NaN	NaN	NaN	NaN	NaN	NaN	NaN	NaN	NaN	NaN	NaN	NaN	NaN	NaN	NaN	7.91	5.9	NaN	NaN	NaN	NaN	NaN	NaN	NaN	NaN	NaN	NaN	NaN	NaN	9.82	NaN	NaN	NaN	5	NaN	NaN	NaN	5.51	NaN	NaN	NaN	NaN
147939	hsa-miR-3192	hsa-miR-3200-3p	7.95	6.93	6.93	6.96	NaN	7.15	NaN	NaN	NaN	7.96	NaN	NaN	NaN	NaN	NaN	NaN	NaN	6.54	NaN	NaN	7.56	7.64	7.55	NaN	NaN	NaN	NaN	NaN	NaN	NaN	NaN	NaN	NaN	8.2	8.03	6.03	NaN	10.06	6.61	NaN	NaN	NaN	NaN	6.3	NaN	NaN	NaN
147902	hsa-miR-3193	hsa-miR-3200-5p	8.03	8.91	8.41	9.03	NaN	NaN	NaN	NaN	NaN	NaN	NaN	NaN	NaN	NaN	NaN	NaN	7.03	8.86	NaN	NaN	9.01	10.33	9.42	NaN	NaN	NaN	NaN	NaN	NaN	8.39	NaN	NaN	NaN	7.45	9.07	NaN	8.65	7.26	7.75	NaN	NaN	NaN	6.15	7.96	NaN	NaN	NaN
147838	hsa-miR-3194	hsa-miR-3201	7.16	NaN	NaN	NaN	NaN	NaN	NaN	NaN	NaN	NaN	NaN	NaN	NaN	NaN	NaN	6.72	NaN	6.26	NaN	NaN	8.24	7.3	6.73	NaN	NaN	NaN	NaN	NaN	NaN	NaN	NaN	NaN	NaN	7	7.54	NaN	NaN	7.67	NaN	NaN	NaN	NaN	6.59	NaN	NaN	NaN	NaN
148000	hsa-miR-3195	hsa-miR-3202	11.95	12.13	12.11	11.64	11.42	9.47	9.15	8.86	7.95	9.35	10.59	9.72	NaN	9.52	7.72	8.06	9.33	10.45	7.9	10.12	11.16	12.84	11.46	9	10.7	8.26	9.8	6.89	9.42	9.87	8.83	10.81	10.79	11.87	12.7	10.35	8.69	8.77	9.4	11.11	10.47	9.78	9.15	9.27	NaN	7.59	8.84
147817	hsa-miR-3196	hsa-miR-320a	12.93	13.08	13.39	11.89	11.19	11.22	10.34	10.99	10.92	11.21	12.12	10.41	NaN	10.76	NaN	NaN	NaN	12.16	9.24	7.63	13.63	12.74	11.71	NaN	12.27	NaN	10.77	6.49	NaN	10.74	9.23	10.76	NaN	12.53	10.73	10.91	NaN	9.12	9.95	9.92	10.41	10.51	9.38	11.16	9.08	10.92	10.56
147679	hsa-miR-3197	hsa-miR-320b	8.03	8.33	6.84	NaN	NaN	NaN	NaN	NaN	NaN	NaN	NaN	NaN	NaN	NaN	NaN	NaN	NaN	NaN	NaN	NaN	9.32	7.94	8.19	NaN	NaN	NaN	NaN	NaN	NaN	NaN	NaN	NaN	NaN	7.6	NaN	NaN	NaN	NaN	NaN	NaN	NaN	NaN	NaN	NaN	NaN	NaN	NaN
147786	hsa-miR-3198	hsa-miR-320c	9.65	9.16	9.26	8.68	NaN	8.84	NaN	NaN	6.44	NaN	6.58	NaN	NaN	8.52	NaN	NaN	NaN	8.52	NaN	NaN	9.01	8.11	8.97	NaN	NaN	NaN	NaN	NaN	NaN	8.63	NaN	7.08	NaN	9.1	7.49	NaN	NaN	8.54	7.68	NaN	7.75	NaN	6.01	8.2	NaN	6.52	NaN
148628	hsa-miR-3199	hsa-miR-320d	7.47	6.62	7.66	7.4	NaN	NaN	NaN	NaN	NaN	NaN	NaN	NaN	NaN	NaN	NaN	NaN	NaN	NaN	NaN	NaN	6.95	8.99	7.64	NaN	NaN	NaN	NaN	NaN	NaN	NaN	NaN	NaN	NaN	7.46	7.97	NaN	NaN	NaN	NaN	NaN	NaN	NaN	NaN	NaN	NaN	NaN	NaN
11053	hsa-miR-32	hsa-miR-320e	14.11	13.31	12.94	14.08	12.46	10.29	13.15	12.23	13.19	14.09	13.86	13.3	10.52	13.77	NaN	NaN	12.55	14.64	13.52	11.31	10.43	14.28	13.9	11.05	11.73	9.94	NaN	NaN	NaN	11.84	12.05	13.63	9.96	13.72	7	13.16	9.16	NaN	8.39	9.61	11.11	10.96	9.45	9.93	NaN	9.47	7.87
29575	hsa-miR-32*	hsa-miR-323-3p	14.7	14.22	14.15	14.21	12.38	13.5	12.23	12.58	12.68	12.84	13.13	11.97	12.94	13.7	14.19	13.73	13.45	12.86	13.54	13.27	13.54	13.67	13.59	12.07	11.68	13.71	13.32	13.14	13.63	14.59	13.07	12.44	14.19	14.34	15.03	13.52	14.2	15.2	15.4	13.75	13.76	12.85	15.68	14.04	12.45	14.87	13.17
147856	hsa-miR-3200-3p	hsa-miR-323-5p	9.2	9.18	9.45	6.57	NaN	7.69	NaN	8.83	NaN	8.74	7.56	NaN	NaN	9.22	NaN	9.79	NaN	8.93	NaN	NaN	7.47	8.29	7.79	NaN	NaN	NaN	NaN	NaN	8.28	7.06	NaN	NaN	6.79	9.01	9.7	9.34	5.5	9.74	6.89	7.7	NaN	NaN	6.71	NaN	NaN	5.83	NaN
147684	hsa-miR-3200-5p	hsa-miR-323b-3p	7.4	8.54	7.43	7.04	NaN	NaN	NaN	NaN	6.51	NaN	6.89	NaN	NaN	NaN	NaN	NaN	NaN	7.55	NaN	NaN	7.95	7.91	7.22	NaN	NaN	NaN	NaN	NaN	NaN	NaN	NaN	NaN	NaN	6.84	6.38	NaN	NaN	6.52	NaN	NaN	NaN	NaN	NaN	NaN	NaN	NaN	NaN
147851	hsa-miR-3201	hsa-miR-323b-5p	10.18	9.82	9.42	9.42	7.29	8.46	7.58	9.15	9.49	8.45	10.17	NaN	NaN	10.62	NaN	NaN	6.9	8.98	4.88	6.61	11.89	10.7	10.65	NaN	8.3	8.67	8.35	NaN	NaN	11.5	9.15	9.19	8.07	11.35	9.08	8.09	9.48	8.26	9.93	NaN	10.37	9.21	10.66	10.5	NaN	8.69	NaN
146158	hsa-miR-3202	hsa-miR-324-3p	12.5	13.21	12.05	12.02	10.76	13.52	11.05	11.38	11.32	11.35	12.26	10.88	NaN	11.94	8.74	8.76	10.22	12.15	11.17	10.77	14.57	12.46	12.81	8.1	13.15	10.87	11.27	9.87	8.9	12.48	11.34	11.55	11.3	13.34	11.84	11.01	11.32	10.02	12.22	11.18	12.49	11	13.48	12.01	9.81	11.49	10.97
27533	hsa-miR-320a	hsa-miR-324-5p	14.93	14.92	14.92	14.25	13.99	14.52	13.71	13.64	14.76	13.7	13.06	13.13	14.52	13.88	10.7	14.21	14.01	14.01	14.26	14.25	12.93	14.76	14.91	12.96	12.48	12.15	14.27	12.99	12.85	13.96	13.69	13.8	12.35	13.82	12.79	15	13.45	7.96	13.38	13.76	13.38	13.81	11.18	14.49	13.56	14.65	13.36
46324	hsa-miR-320b	hsa-miR-325	14.24	14.4	14.46	13.64	12.9	14.35	13.49	13.13	14.51	13.53	13.04	12.84	11.4	13.78	NaN	13.83	12.64	13.77	13.25	11.91	13.86	14.43	14.65	9.7	12.52	13.31	13.73	9.48	10.34	13.39	13.38	13.5	13.06	13.6	14.28	14.39	13.87	11.21	12.78	14.41	13.04	13.56	12.24	14.08	14	13.91	13.15
46228	hsa-miR-320c	hsa-miR-326	14.74	14.61	14.77	14.02	13.73	14.37	13.56	13.33	14.47	13.55	12.81	13.03	13.72	13.79	13.94	14.49	15.4	14	15.15	14.96	12.89	14.56	14.77	13.55	12.93	13.09	13.95	15.19	15.45	13.69	13.61	13.67	12.26	13.63	13.82	15.18	13.87	14.94	14.09	14	12.93	13.52	12.15	14.11	13.58	14.76	13.14
46870	hsa-miR-320d	hsa-miR-328	13.62	13.63	13.7	12.8	12.54	13.06	12.36	11.83	13.61	12.6	11.64	11.95	12.65	12.77	12.04	13.13	13.22	13.12	13.52	12.72	11.87	13.3	13.94	11.79	11.42	11.27	12.42	13.59	13.93	12.5	12.23	12.64	11.09	12.89	9.93	13.94	12.12	12.81	12.28	12.44	12.26	12.57	11.09	12.6	12.1	13.01	11.87
147691	hsa-miR-320e	hsa-miR-329	12.63	12.7	12.87	11.8	11.56	12.9	11.22	10.77	12.39	11.62	10.86	10.37	11.39	11.4	NaN	11.68	11.89	11.95	11.96	11.29	11.33	12.22	12.74	10.15	10.77	10.51	11.34	8.28	NaN	11.31	10.92	11.22	10.29	11.73	8.92	13.12	11.65	7.81	11.71	12.22	11.15	11.68	10.67	11.67	11.87	12.59	11.34
42957	hsa-miR-323-3p	hsa-miR-330-3p	10.12	10.29	10.53	10.34	7.57	10.01	8.13	8.47	10.05	9.3	10.38	9.25	7.48	9.74	NaN	NaN	9.51	10.56	8.36	9.17	11.29	11.1	11.03	NaN	7.99	8.34	7.3	7.18	8.4	10.3	9.66	10.22	9.2	10.77	10.45	9.85	9.99	9.13	10.75	9.75	9.82	10.16	9.94	10.21	8.26	8.37	9.35
42457	hsa-miR-323-5p	hsa-miR-330-5p	9.2	8.03	9.13	8.68	NaN	6.4	NaN	6.23	6.59	7.94	NaN	NaN	NaN	NaN	NaN	NaN	NaN	8.97	NaN	6.02	9.42	9.14	9.19	NaN	NaN	8.24	NaN	NaN	8.78	9.47	7.16	NaN	9.18	10.08	9.85	8.79	7.94	8.24	9.17	9.26	7.91	6.55	7.88	NaN	NaN	6.79	NaN
147880	hsa-miR-323b-3p	hsa-miR-331-3p	10.71	10.16	9.94	10.01	7.02	9.25	7.91	7.89	9.69	8.86	9.97	9.05	8.6	9.71	NaN	6.62	8.85	9.69	9.43	9.7	10.41	10.77	10.42	NaN	NaN	7.97	NaN	NaN	8.16	9.87	9.06	9.57	7.69	10.82	11.14	9.94	10.56	12.02	11.17	7.66	9.26	9.22	9.89	9.68	7.64	9.46	7.07
42672	hsa-miR-323b-5p	hsa-miR-331-5p	9.57	9.57	9.53	9.47	NaN	NaN	NaN	5.83	7.56	7.68	7.88	NaN	NaN	8.72	NaN	NaN	NaN	9.16	NaN	NaN	8.59	10.31	10.31	NaN	NaN	NaN	NaN	NaN	NaN	7.63	NaN	8.43	NaN	9.48	6.34	NaN	NaN	7.07	8.04	NaN	7.82	NaN	NaN	8.21	NaN	NaN	NaN
145708	hsa-miR-324-3p	hsa-miR-335	10.46	10.5	10.5	10.29	8.59	10.97	8.47	9.04	9.56	10.65	9.26	8.56	8.72	9.43	10.31	10.19	9.83	10.38	9.63	10.79	11.75	10.68	10.22	9.2	8.7	8.38	8.41	9.43	11.18	9.73	8.96	9.26	10.09	10.9	11.2	10.32	9.29	11.65	10.97	NaN	8.95	8.86	10.15	8.86	NaN	10.44	7.32
42477	hsa-miR-324-5p	hsa-miR-335*	11.37	11.08	10.6	10.99	9.3	6.43	9.59	9.88	10.11	11.18	9.97	9.49	8.48	10.49	9.61	10.49	10.31	11.35	11.19	10.21	10.74	11.17	10.35	8.86	9.32	9.72	6.85	9.59	10.53	10.71	10.03	10.11	10.02	10.27	11.71	11.47	10.05	11.05	10.39	10.25	9.61	9.77	10.01	8.92	9.25	10.29	8.87
11058	hsa-miR-325	hsa-miR-337-3p	9.5	9.33	9.3	9.08	NaN	NaN	NaN	NaN	NaN	NaN	NaN	NaN	NaN	7.09	NaN	NaN	NaN	8.82	NaN	NaN	9.45	9.42	8.78	NaN	NaN	NaN	NaN	NaN	NaN	8.23	NaN	NaN	NaN	9.75	11.17	8.4	NaN	10.06	NaN	NaN	7.85	NaN	NaN	8.45	NaN	7.96	NaN
42693	hsa-miR-326	hsa-miR-337-5p	11.97	12.16	11.48	11.13	9.62	11.37	9.7	10.33	10.33	10.86	11	9.89	9.63	10.37	10.37	10.82	11.16	11.41	11.18	11.68	12.65	11.2	11.55	10.23	11.4	10.25	11.56	10.69	10.73	10.92	10.25	10.53	11	12.07	12.68	11.7	11.09	11.84	12.94	11.17	10.99	10.38	12.97	10.74	9.6	12.45	10.67
145640	hsa-miR-328	hsa-miR-338-3p	10.85	10.38	10.43	9.96	7.95	9.86	7.71	9.18	10.13	10.01	9.57	7.99	6.69	9.92	9.5	9.57	9.37	10.75	9.59	9.55	10.96	10.27	10.19	7.43	7.1	NaN	8.19	9.62	9.94	10.17	9	8.62	8.78	10.51	11.11	9.55	8.71	10.85	10.49	11.15	9.1	8.79	10.63	9.38	NaN	9.83	NaN
11061	hsa-miR-329	hsa-miR-338-5p	8.65	6.82	6.16	NaN	NaN	NaN	NaN	NaN	8.4	NaN	NaN	NaN	NaN	NaN	NaN	NaN	NaN	NaN	NaN	NaN	7.4	4.99	NaN	NaN	NaN	NaN	NaN	NaN	NaN	NaN	NaN	NaN	NaN	7.43	NaN	NaN	NaN	5.65	NaN	NaN	NaN	NaN	NaN	NaN	NaN	NaN	NaN
11063	hsa-miR-330-3p	hsa-miR-339-3p	9.05	9.79	7.09	5.88	NaN	NaN	NaN	6.76	NaN	6.3	8.73	NaN	NaN	7.21	NaN	NaN	NaN	8.78	NaN	8.38	11.46	8.35	9.53	NaN	NaN	NaN	NaN	NaN	NaN	6.27	NaN	NaN	10.54	10.87	8.2	NaN	8.45	8.19	9.72	NaN	6.78	NaN	9.93	6.94	NaN	7.75	NaN
145843	hsa-miR-330-5p	hsa-miR-339-5p	10.1	9.49	9.67	9.49	6.95	8.37	8.13	NaN	NaN	8.77	7.89	6.53	NaN	8.36	NaN	7.98	NaN	9.51	NaN	NaN	8.26	9.47	9.76	NaN	NaN	NaN	NaN	NaN	7.2	9.52	7.44	8.01	NaN	9.8	7.66	NaN	NaN	8.48	NaN	NaN	7.87	NaN	NaN	NaN	NaN	8.57	NaN
42887	hsa-miR-331-3p	hsa-miR-33a	13.81	13.66	14	13.6	12.72	11.89	12.89	12.34	13	14.02	12.73	12.87	12.11	13.06	11.86	11.9	12.14	13.41	13.13	11.1	10.6	13.31	13.73	11.61	10.65	9.7	11.41	12.41	12.7	13.14	12.79	12.71	9.97	13.23	8.61	13.12	10.98	12.25	11.3	11.5	12.64	13.1	10.66	12.2	10.24	12.31	11.49
17866	hsa-miR-331-5p	hsa-miR-33a*	10.31	9.7	9.32	9.46	7.69	7.42	5.69	8.01	8.29	7.84	6.9	6.53	NaN	8.8	7.28	NaN	8.27	7.95	7.4	7.28	9.71	9.06	9.34	NaN	NaN	NaN	NaN	NaN	NaN	9	8.22	8.18	NaN	9.59	6.62	7.83	NaN	10.78	9.58	NaN	8.62	NaN	9.58	7.76	NaN	8.88	NaN
11065	hsa-miR-335	hsa-miR-33b	14.77	13.63	12.93	13.23	13.66	NaN	12.98	11.28	15.45	14.52	12.96	13.41	11.62	12.94	9.61	12.62	13.18	13.86	12.4	11.11	11.35	14.7	14.1	11.89	12.43	9.49	10.36	10.9	11.41	12.88	13	13.9	NaN	13.24	6.57	11.66	9.92	NaN	8.86	11.08	11.83	11.45	9.53	12.37	8.81	11.78	9.49
145745	hsa-miR-335*	hsa-miR-33b*	15.49	15.28	15.16	15.21	14.27	15.38	14.25	14.54	15.23	14.92	14.73	14.18	14.49	15.36	14.94	15.13	15.48	14.77	14.57	15.03	15.67	15.34	15.18	13.5	14.31	15.27	14.87	14.87	15.04	15.69	14.9	14.61	15.12	15.54	15.63	14.77	15.37	15.59	15.57	15.25	15.17	14.66	15.82	15.28	14.49	15.64	14.86
42673	hsa-miR-337-3p	hsa-miR-340	11.73	10.76	10.35	10.54	9.24	10.14	9.49	9.49	11.17	11.33	10.21	10.18	9.72	10.76	7.37	10.39	10.55	10.64	9.41	9.47	11.05	11.21	10.77	NaN	9.49	8.88	9.27	7.71	9.37	10.53	9.72	10.02	9.28	11.02	11.34	10.3	10.12	10.9	11.28	10.23	9.75	9.46	11.21	10.35	8.79	10.89	9.24
17944	hsa-miR-337-5p	hsa-miR-340*	11.71	9.63	9.37	9.67	NaN	NaN	8.43	NaN	11.36	9.5	7.63	10.32	8.22	10.54	NaN	NaN	10.17	NaN	NaN	8.9	11.27	10.79	9.6	NaN	9.52	NaN	NaN	NaN	NaN	9.46	8.61	9.77	8.82	10.17	9.27	9.86	7.92	9.37	9.67	NaN	8.93	NaN	9.12	10.14	NaN	9.55	7.17
42592	hsa-miR-338-3p	hsa-miR-342-3p	9.85	9.29	9.77	8.98	NaN	12.95	7.26	NaN	7.34	8.56	8.81	NaN	NaN	7.52	NaN	NaN	NaN	11.67	NaN	NaN	7.6	9.73	8.88	NaN	8.67	NaN	NaN	NaN	NaN	7.34	NaN	7.24	NaN	9.16	7.76	NaN	NaN	6.23	NaN	NaN	7.91	8.48	NaN	7.19	NaN	NaN	NaN
17825	hsa-miR-338-5p	hsa-miR-342-5p	11.24	9.94	10.07	9.73	NaN	NaN	NaN	NaN	10.62	9.45	8.67	NaN	NaN	10.13	NaN	NaN	8.25	10.72	NaN	NaN	9.1	10.6	10.37	NaN	NaN	NaN	NaN	NaN	NaN	10.05	NaN	9.34	NaN	9.96	8.18	NaN	NaN	9	7.28	NaN	9.74	7.74	NaN	9.89	NaN	7.02	NaN
42912	hsa-miR-339-3p	hsa-miR-345	10.11	10.05	11.03	9.78	9.63	NaN	8.73	9.04	10.08	8.23	9.24	9.19	NaN	9.82	NaN	NaN	7.5	10.09	NaN	NaN	7.46	9.27	10.08	NaN	NaN	NaN	7.72	NaN	NaN	8.4	8.29	8.6	NaN	9.99	NaN	NaN	NaN	NaN	NaN	NaN	8.03	8.88	NaN	8.06	NaN	NaN	NaN
42739	hsa-miR-339-5p	hsa-miR-346	13.12	13.53	11.82	13.23	13.26	9.79	12.35	12.75	12.32	12.29	12.43	12.03	10.62	12.95	10.15	9.58	11.9	12.93	10.83	10.05	10.23	12.57	13.4	10.53	11.46	9.93	11.54	11.43	11.8	12.21	11.7	11.48	9.47	12.71	11.14	12.22	9.49	10.36	10.75	10.98	11.83	12.54	11.2	11.31	9.65	11.86	10.32
145859	hsa-miR-33a	hsa-miR-34a	13.55	12.22	11.98	13.14	11.51	14.74	12.19	12.07	12.74	12.36	13.32	12.56	NaN	13.77	9.88	13.08	13.64	14.44	13.24	12.98	11.02	13.47	13.99	11.6	11.58	12.66	10.5	12.48	9.8	11	11.67	13.5	11.35	13.6	12.52	13.07	12.63	9.32	10.36	12.05	10.72	10.14	10.29	9.89	8.67	10.05	9.39
145757	hsa-miR-33a*	hsa-miR-34a*	9.61	8.36	8.18	8.73	NaN	NaN	NaN	NaN	6.88	NaN	8.57	NaN	NaN	8.17	NaN	NaN	NaN	8.88	NaN	NaN	7.91	9.28	8.54	NaN	NaN	NaN	NaN	NaN	NaN	6.98	NaN	7.67	NaN	9.05	11.48	NaN	NaN	NaN	NaN	NaN	NaN	NaN	8.12	NaN	NaN	NaN	NaN
145950	hsa-miR-33b	hsa-miR-34b	12.62	12.25	11.68	12.88	11.4	12.15	11.12	11.6	11.4	11.55	11.81	11.21	NaN	12.88	9.73	12.76	11.32	13.02	11.37	12.23	10.05	12.18	13.15	9.66	9.72	12.66	11.51	11.19	8.76	10.48	10.17	12.21	11.71	12.24	12.69	11.81	12.2	6	9.44	11.75	9.79	9.49	10.36	8.12	NaN	8.96	8.3
145734	hsa-miR-33b*	hsa-miR-34b*	8.84	8.32	9.29	7.55	NaN	NaN	NaN	NaN	NaN	NaN	NaN	NaN	NaN	7.86	NaN	NaN	NaN	8.57	NaN	NaN	8.05	7.67	8.33	NaN	NaN	NaN	NaN	NaN	5.64	7.64	NaN	7.75	NaN	8.97	9.3	7.17	NaN	8.67	7.54	7.83	8.06	7.44	6.56	NaN	NaN	8.14	NaN
29872	hsa-miR-340	hsa-miR-34c-3p	13.04	13.38	12.47	13	12.8	11.79	12.64	13.34	12.66	12.81	12.86	12.08	10.76	13.21	12.49	11.53	12.18	13.5	12.15	10.81	12.08	13.44	12.66	10.94	10.57	11.45	11.55	11.27	10.26	12.82	12.17	12.01	10.88	13.12	12.49	12.27	11.58	12.21	11.26	11.18	11.97	12.17	12.04	12.02	10.52	11.51	11.26
42738	hsa-miR-340*	hsa-miR-34c-5p	10.76	10.92	11.11	10.56	9.3	9.45	8.55	8.15	9.64	8.93	9.77	8.93	NaN	10.07	NaN	NaN	8.59	10.83	9.62	9.18	10.61	11.05	11.05	NaN	8.11	NaN	NaN	NaN	9.59	9.97	9.05	9.73	8.9	10.42	10.46	11.15	9.96	10.24	10.08	9.65	9.04	9.5	9.86	9.62	NaN	9.93	8.41
32884	hsa-miR-342-3p	hsa-miR-3605-3p	13.25	12.35	12.54	12.51	11.56	10.89	12.7	12.37	13.01	13.59	12.83	13.18	11.08	12.9	NaN	10.12	12.7	14.1	12.92	10.66	10.83	13.73	13.32	10.54	11.78	9.15	9.32	NaN	NaN	12.99	12.24	11.62	10.42	13.39	8.53	13.01	11.14	NaN	10.55	11.74	12.51	13.7	9.87	13.02	10.94	12.98	10.83
42576	hsa-miR-342-5p	hsa-miR-3605-5p	10.96	10.41	10.52	10.16	8.35	NaN	8.97	9.26	9.71	9.73	8.96	9.49	NaN	9.21	NaN	NaN	9.1	10.55	9.71	NaN	7.09	10.49	9.77	NaN	NaN	NaN	NaN	8.09	8.31	10.09	8.49	7.96	NaN	10.36	NaN	9.23	NaN	8.42	NaN	NaN	9.5	9.95	NaN	10.04	NaN	9.02	NaN
42934	hsa-miR-345	hsa-miR-3606	10.61	10.59	9.77	10.82	10.17	NaN	10	10.13	9.25	10.6	9.74	7.69	NaN	10.21	NaN	NaN	7.22	11.21	10.76	NaN	9.05	10.99	10.36	NaN	NaN	NaN	NaN	NaN	NaN	9.97	7.84	9.38	NaN	10.78	6.91	NaN	NaN	NaN	8.32	NaN	9.31	10.16	8.85	7.43	NaN	8.72	NaN
145732	hsa-miR-346	hsa-miR-3607-3p	9.39	9.96	9.65	9.6	NaN	9.25	NaN	7.44	8.94	7.53	7.45	7.53	NaN	8.65	NaN	8.27	7.34	9.48	NaN	7.98	8.79	9.46	9.36	NaN	NaN	8.13	7.73	NaN	7.31	8.88	8.18	8.54	7.15	9.3	10.25	9.24	8.99	10.62	8.84	8.92	NaN	NaN	8.52	8.27	NaN	8.2	NaN
27217	hsa-miR-34a	hsa-miR-3607-5p	14.47	13.45	13.65	14.61	13.29	11.95	12.48	11.2	14.02	13.04	13.56	13.51	11.76	14.85	9.11	12.44	12.12	14.85	11.58	10.53	12.06	13.83	15.07	10.38	9.9	11.83	12.27	11.26	10.01	14.02	13.34	14.34	12.56	14.3	11.6	13.28	13.17	10.83	12.02	13.61	13.59	13.43	11.25	13.42	12.16	11.39	12.25
46299	hsa-miR-34a*	hsa-miR-3609	11.29	9.48	11.69	10.27	8.23	10.09	NaN	NaN	9.17	NaN	8.37	7.84	NaN	10.26	NaN	NaN	6.65	11.06	NaN	8.23	10.07	7.53	11.14	NaN	NaN	NaN	NaN	NaN	NaN	8.91	NaN	9.85	NaN	9.48	NaN	8.66	NaN	8.54	9.62	NaN	8.6	NaN	8.84	7.12	NaN	8.82	NaN
148640	hsa-miR-34b	hsa-miR-3610	8.46	8.49	9.34	6.78	NaN	NaN	NaN	9.73	9.46	NaN	11.17	NaN	NaN	7.93	NaN	6.52	NaN	10.43	NaN	7.97	9.97	10.27	9.06	NaN	NaN	9.44	NaN	NaN	NaN	12.06	NaN	6.36	NaN	7.87	9.66	NaN	11.29	8.73	9.04	NaN	8.35	8.17	7.85	9.83	NaN	8.08	NaN
11073	hsa-miR-34b*	hsa-miR-3611	9.64	9.49	8.92	9.18	9.07	9.97	9.22	12.16	12.43	9.78	13.91	8.09	NaN	10.08	NaN	9.74	7.58	12.92	NaN	NaN	11.89	12.61	9.96	NaN	8.93	11.5	NaN	NaN	NaN	13.96	8.76	7.96	9.72	10.33	11.74	NaN	13.05	NaN	9.74	NaN	10.67	9.77	9.54	11.66	NaN	11.1	NaN
42729	hsa-miR-34c-3p	hsa-miR-3612	8.19	8.09	10.04	NaN	NaN	NaN	NaN	10.61	9.69	NaN	11.22	NaN	NaN	8.34	NaN	NaN	NaN	10.49	NaN	NaN	10.24	10.3	9.18	NaN	NaN	7.21	NaN	NaN	NaN	12.59	NaN	NaN	NaN	8.13	5.83	NaN	10.65	6.56	8.81	NaN	8.71	6.49	8.14	10.75	NaN	9.88	NaN
11074	hsa-miR-34c-5p	hsa-miR-3613-3p	10.86	10.94	10.65	11.07	11.01	7.69	10.54	13.94	13.74	9.8	15.24	10.12	12	11.54	NaN	12.03	11.47	14.15	8.06	9.19	12.99	13.95	10.79	10.02	10.65	14.26	7.99	10.38	9.14	15.22	10.94	9.39	10.95	11.59	11.02	9.33	14.38	7.23	11.46	NaN	12.3	11.32	10.66	14.07	NaN	13.01	NaN
148593	hsa-miR-3605-3p	hsa-miR-3613-5p	9.97	10	9.89	9.69	7	9.44	5.92	NaN	8.69	9.79	9.18	7	NaN	8.66	NaN	9.55	NaN	9.99	6.75	7.58	8.83	10.31	10.19	NaN	NaN	NaN	NaN	NaN	9.23	9.83	8.05	8.44	NaN	10.23	8	8.85	NaN	11.4	7.76	NaN	9.12	7.94	7.58	8.44	NaN	8.43	NaN
148165	hsa-miR-3605-5p	hsa-miR-361-3p	6.8	NaN	7.17	NaN	NaN	NaN	NaN	NaN	NaN	NaN	NaN	NaN	NaN	NaN	NaN	NaN	NaN	NaN	NaN	NaN	8.51	8.97	7.26	NaN	NaN	NaN	NaN	NaN	NaN	NaN	NaN	NaN	NaN	9.17	8.49	NaN	NaN	NaN	5.34	NaN	NaN	NaN	6.79	NaN	NaN	NaN	NaN
148335	hsa-miR-3606	hsa-miR-3614-3p	11.54	11.05	10.76	10.71	8.71	9.48	8.25	9.01	10.23	9.4	10.16	8.12	NaN	10.94	NaN	NaN	9.23	9.9	9.12	9.36	12.22	10.94	10.77	NaN	8.23	6.85	8.58	7.32	6.22	11.68	9.4	9.81	NaN	12	8.76	10.09	9.31	10.15	10.42	NaN	10.77	9.34	11.64	10.67	NaN	10.93	8.35
148420	hsa-miR-3607-3p	hsa-miR-3614-5p	15.32	15.64	15.69	15.28	14.7	14.53	14.22	15.64	15.73	14.05	14.4	14.73	14.37	14.82	13.34	14.72	14.37	15.62	14.52	14.52	11.68	15.41	15.16	13.63	11.61	11.58	14.09	14.27	14.52	15.08	14.94	15.47	11.7	15.04	12.84	14.73	13.83	13.47	13.64	13.68	14.48	15.54	10.71	15.27	13.76	13.97	14
148418	hsa-miR-3607-5p	hsa-miR-3615	13.2	13.39	13.8	13.13	11.8	13.77	12.29	13.56	14.78	12.34	12.63	13.02	9.16	12.91	NaN	10.66	11.34	14.65	11.62	9.68	11.41	13.97	13.69	7.9	10.25	12.32	11.55	10.22	11.53	13.22	13.52	14.07	12.43	13.38	13.77	13.1	13.52	8.17	11.89	13.1	12.46	13.7	11.45	13.47	12.22	10.25	12.38
148382	hsa-miR-3609	hsa-miR-361-5p	8.85	9.6	9.11	7.83	5.81	NaN	NaN	NaN	NaN	NaN	8.55	NaN	NaN	NaN	NaN	NaN	NaN	NaN	NaN	NaN	8.96	8.32	8.5	NaN	NaN	NaN	NaN	NaN	NaN	NaN	NaN	NaN	NaN	9.18	12.22	NaN	NaN	6.3	NaN	NaN	NaN	NaN	NaN	NaN	NaN	NaN	NaN
148208	hsa-miR-3610	hsa-miR-3616-3p	7.32	7.86	NaN	NaN	NaN	NaN	NaN	NaN	NaN	NaN	NaN	NaN	NaN	NaN	NaN	NaN	NaN	NaN	NaN	NaN	10.21	8.31	8.22	NaN	NaN	NaN	NaN	NaN	NaN	6.63	NaN	NaN	NaN	8.19	NaN	NaN	NaN	NaN	NaN	NaN	NaN	NaN	8.07	NaN	NaN	NaN	NaN
148465	hsa-miR-3611	hsa-miR-3616-5p	12.01	11.95	11.64	11.44	10.02	11.2	10.87	11.36	11.48	11.63	12.71	10.14	NaN	12.37	10.08	NaN	10.75	11.54	10.7	9.32	13.52	12.18	12.43	8.71	10.94	10.16	11.41	9.56	NaN	13.17	11.35	11.28	NaN	13.19	9.27	11.48	10.24	9.18	11.3	NaN	12.19	11.08	12.13	12.69	8.51	11.99	10.29
148307	hsa-miR-3612	hsa-miR-3617	7.09	NaN	6.15	NaN	NaN	NaN	NaN	NaN	NaN	NaN	NaN	NaN	NaN	NaN	NaN	NaN	NaN	NaN	NaN	NaN	8.77	7.68	NaN	NaN	NaN	NaN	NaN	NaN	NaN	NaN	NaN	NaN	NaN	7.05	8.49	NaN	NaN	NaN	7.16	NaN	NaN	NaN	7.43	NaN	NaN	NaN	NaN
148493	hsa-miR-3613-3p	hsa-miR-3618	12.85	13.45	13.64	13.23	10.21	15.68	15.41	15.47	15.34	15.57	14.94	15.2	13.29	15.25	13.51	15.06	13.97	15.42	14.07	13.28	13.99	15.44	15.4	13.65	14.82	14.59	15.52	12.74	13.86	14.88	14.47	15.13	15.26	15.43	15.56	15.04	15.2	15.54	14.14	15.59	15.11	15.6	14.24	15.12	14.97	13.56	15.17
147334	hsa-miR-3613-5p	hsa-miR-3619	9.67	9.18	9.27	9.61	8.03	NaN	NaN	NaN	NaN	7.04	7.86	5.39	NaN	6.19	NaN	NaN	NaN	9.12	NaN	NaN	5.89	9.52	9.86	NaN	NaN	NaN	NaN	NaN	NaN	9.47	8.07	8.26	NaN	10.02	7.25	NaN	NaN	8.56	NaN	NaN	7.43	7.28	NaN	7.13	NaN	NaN	NaN
145865	hsa-miR-361-3p	hsa-miR-3620	12.01	12.69	12.66	12	11.29	13.14	10.6	10.67	10.68	11.61	11.34	11.12	12.59	10.8	14.22	12.88	12.57	12.02	12.55	14.83	13.74	12.68	12.07	12.99	12.15	11.12	10.64	13.48	14.6	10.87	10.45	11.21	12.62	12.71	13.42	12.87	11.76	15.3	15.25	11.55	10.74	10.46	13.03	10.83	9.88	14.99	10.87
148413	hsa-miR-3614-3p	hsa-miR-3621	10.44	10.53	10.98	11.11	7.87	8.04	7.71	8.69	8.66	9.36	9.13	8.84	9.08	9.64	8.04	7.7	8.84	10.63	8.57	8.08	9.48	10.9	9.94	NaN	7.15	8.13	8.57	8.03	8.01	10.18	9.11	9.37	9.55	10.24	9.95	9.51	9.47	10.93	9.63	8.68	9.39	8.88	9.32	9.57	NaN	9.23	8.52
148268	hsa-miR-3614-5p	hsa-miR-3622a-3p	12.02	11.51	11.5	11.2	9.51	9.51	8.78	9.78	9.8	9.66	10.18	9.15	10	10.89	12.15	11.43	12.29	10.05	11.54	11.92	13.1	10.94	10.97	10.72	9.01	10.38	9.93	11.81	12.39	11.86	10.18	9.88	10.49	12.04	12.72	11.94	11.41	14.65	13.41	10.43	10.97	9.8	13.43	10.88	8.84	13.01	9.98
148272	hsa-miR-3615	hsa-miR-3622a-5p	9.14	9.32	9.18	8.42	NaN	8.44	NaN	6.76	8.86	NaN	8.55	NaN	NaN	7.36	NaN	8.75	NaN	8.6	NaN	8.42	9.69	9.64	9.03	NaN	NaN	NaN	NaN	NaN	7.73	9.56	7.42	NaN	7.93	8.96	10.52	8.49	7.63	10.32	9.02	7.26	NaN	6.11	7.74	NaN	NaN	7.54	NaN
14301	hsa-miR-361-5p	hsa-miR-3622b-3p	14.38	13.97	13.43	13.9	13.51	13.75	13.37	14.84	14.38	14.13	13.15	13.25	13.32	14.18	13.48	13.37	14.7	15.15	14.95	13.69	13.04	14.91	14.1	12.37	12.01	12.27	13.2	14.6	14.29	13.96	13.6	13.79	11.94	13.83	13.33	14.04	13.3	14.26	13.16	13.01	13.02	13.98	12.58	14.05	12.4	13.43	12.19
147276	hsa-miR-3616-3p	hsa-miR-3622b-5p	10.16	9.25	8.14	9.96	NaN	NaN	NaN	7.97	NaN	8.68	NaN	NaN	NaN	7.13	NaN	NaN	NaN	10.19	NaN	NaN	7.13	9.77	8.64	NaN	NaN	NaN	NaN	NaN	NaN	8.92	NaN	NaN	NaN	8.6	6.22	NaN	NaN	NaN	NaN	NaN	NaN	7.57	NaN	NaN	NaN	NaN	NaN
148290	hsa-miR-3616-5p	hsa-miR-362-3p	6.54	NaN	NaN	NaN	NaN	NaN	NaN	NaN	NaN	NaN	NaN	NaN	NaN	NaN	NaN	NaN	NaN	NaN	NaN	NaN	NaN	7.44	5.24	NaN	NaN	NaN	NaN	NaN	NaN	NaN	NaN	NaN	NaN	6.46	7.33	NaN	NaN	NaN	NaN	NaN	NaN	NaN	NaN	NaN	NaN	NaN	NaN
148601	hsa-miR-3617	hsa-miR-362-5p	6.86	NaN	NaN	NaN	NaN	NaN	NaN	NaN	NaN	NaN	NaN	NaN	NaN	NaN	NaN	NaN	NaN	NaN	NaN	NaN	7.58	6.85	NaN	NaN	NaN	NaN	NaN	NaN	NaN	NaN	NaN	NaN	NaN	NaN	7.44	NaN	NaN	NaN	NaN	NaN	NaN	NaN	NaN	NaN	NaN	NaN	NaN
148125	hsa-miR-3618	hsa-miR-363	10.84	11.09	10.6	10.62	9.02	11.6	9.85	10.5	11.05	11.29	11.19	9.93	NaN	11.33	NaN	NaN	10	11.42	9.18	8.66	11.97	11.52	11.6	NaN	12.12	9.52	10.34	8	NaN	11.55	10.12	10.87	NaN	12.08	7.1	10.47	8.88	6.57	10.58	8.25	10.83	11.04	11.62	11.24	7.4	11.28	9.87
148102	hsa-miR-3619	hsa-miR-363*	8.12	8.03	7.14	6.66	NaN	7.7	NaN	NaN	7.14	7.68	NaN	NaN	NaN	6.59	NaN	NaN	NaN	7.56	NaN	NaN	8.63	7.83	6.64	NaN	NaN	7.52	NaN	NaN	NaN	6.93	NaN	NaN	7	7.99	10.88	6.79	7.25	8.75	8.38	NaN	6.03	NaN	7.39	NaN	NaN	5.91	NaN
148371	hsa-miR-3620	hsa-miR-3646	9.54	9.73	9.79	9.79	5.79	8.7	NaN	NaN	NaN	NaN	NaN	NaN	NaN	8.92	6.83	9.88	7.32	8.37	8.42	9.5	9.92	9.7	9.29	NaN	9.46	NaN	NaN	8.35	9.86	9.98	NaN	8.14	NaN	9.28	9.51	9.08	8.26	10.24	9.77	9.92	8.38	NaN	9.68	NaN	NaN	10.13	NaN
148317	hsa-miR-3621	hsa-miR-3647-3p	12.57	13.78	13.38	12.61	12.2	12.22	10.47	10.45	8.94	10.64	11.7	11.62	NaN	10.23	7.7	NaN	10.11	11.11	8.91	10.31	13.42	13.3	12.96	8.25	11.62	NaN	10.8	8.57	9.92	10.5	10.25	11.84	10.79	12.45	12.12	11.22	8.68	11.06	10.59	7.86	11.23	11.06	9.16	10.31	8.27	9.04	10.14
148132	hsa-miR-3622a-3p	hsa-miR-3647-5p	11.19	10.64	10.87	10.78	9.06	9.67	8.58	9.39	9.64	11.31	10.03	9.13	NaN	10.09	7.19	9.52	8.5	11.82	8.94	9.11	10.67	11.56	10.37	NaN	7.75	9.68	7.61	7.76	9.78	10.54	9.3	9.65	9.16	10.95	11.26	10.11	10.08	11.29	10.52	9.84	9.77	9.71	10.51	9.72	8.24	9.73	8.8
148474	hsa-miR-3622a-5p	hsa-miR-3648	7.7	6.29	7.12	NaN	NaN	NaN	NaN	NaN	NaN	NaN	NaN	NaN	NaN	NaN	NaN	NaN	NaN	NaN	NaN	NaN	9.22	7.78	6.37	NaN	NaN	NaN	NaN	NaN	NaN	7.14	NaN	NaN	NaN	7.29	8.8	NaN	NaN	8.45	7.24	7.77	NaN	NaN	6.76	NaN	NaN	NaN	NaN
148547	hsa-miR-3622b-3p	hsa-miR-3649	10.08	10.63	10.35	10.15	7.38	9.85	8.28	8.44	9.44	9.49	9.3	8.64	NaN	9.43	6.9	7.67	8.65	9.9	8	8.92	9.84	10.28	10.08	NaN	NaN	7.84	7.71	NaN	9.33	9.81	8.64	9.12	7.88	9.95	9.02	8.76	8.71	10.23	9.26	8.59	9.18	9.17	9.22	9.42	NaN	8.28	7.2
148445	hsa-miR-3622b-5p	hsa-miR-365	8.66	7.32	7.59	6.06	NaN	8.57	NaN	NaN	6.81	8.86	NaN	NaN	NaN	7.64	NaN	8.07	NaN	8.32	NaN	6.77	8.46	8.4	8.97	NaN	NaN	NaN	NaN	NaN	NaN	7	NaN	6.95	8.81	8.02	9.82	8.61	6.17	7.31	7.53	6.56	NaN	NaN	7.69	7.38	NaN	6.56	NaN
17893	hsa-miR-362-3p	hsa-miR-365*	11.99	12.12	12.02	11.82	10.88	11.12	10.21	11.94	10.82	11.67	11	11.88	NaN	12.64	NaN	NaN	9.92	12.66	9.1	NaN	9.4	12.86	13.05	NaN	8.21	7.83	NaN	NaN	NaN	9.51	9.92	11.1	NaN	11.13	8.89	11.2	8.21	NaN	7.35	9.91	9.84	9.83	7.73	10.06	NaN	7.09	NaN
42503	hsa-miR-362-5p	hsa-miR-3650	11.59	12.44	10.36	11.43	10.5	NaN	9.83	12.06	9.73	10.82	10.49	10.48	7.97	11.48	NaN	9.74	10.01	12.17	9.06	7.79	8.39	12.1	11.83	7.16	7.82	NaN	9.59	9.52	9.62	10.13	9.8	10.08	NaN	10.9	8.63	11.44	8.58	7.5	8.88	7.56	10.23	10.31	NaN	11.23	8.78	10.54	8.14
11077	hsa-miR-363	hsa-miR-3651	12.6	14.37	12.36	12.83	15.08	NaN	11.64	9.35	9.93	15.31	13.87	11.4	NaN	9.81	NaN	13.05	11.21	12.82	11.32	10.13	8.73	10.92	12.38	NaN	12.11	11.78	10.17	10.28	12.23	11.75	12.81	12.42	NaN	12.38	9.81	8.54	NaN	8.37	11.6	11	9.5	7.98	8.55	11.04	NaN	11.84	10.44
27544	hsa-miR-363*	hsa-miR-3652	9.99	9.86	10.42	10.09	7.12	9.72	NaN	6.93	9.16	10.24	7.66	NaN	NaN	8.64	NaN	NaN	NaN	9.56	NaN	NaN	8.41	9.74	9.38	NaN	NaN	NaN	NaN	NaN	NaN	7.26	NaN	8.1	8.02	10.13	10.16	NaN	7.12	7.33	7.71	NaN	8.49	8.36	7.59	8.51	NaN	NaN	6.41
148481	hsa-miR-3646	hsa-miR-3653	14.62	14.6	14.66	14.57	13.1	14.38	13.11	13.5	13.26	13.79	13.58	13.25	11.79	13.97	12.72	13.16	12.91	13.75	13.34	14.07	15.28	14.76	14.59	12.9	14.04	13.82	14.89	13.03	13.42	14.39	13.19	13.58	14.47	14.95	14.96	13.75	13.94	14.04	14.89	13.61	13.91	13.76	15.65	13.66	13	14.19	13.55
148269	hsa-miR-3647-3p	hsa-miR-3654	13.48	12.85	13.81	13.28	12.96	13.01	11.3	13.87	14.03	12.88	11.94	13.06	NaN	12.8	NaN	9.76	10.92	14.38	11.32	9.84	9.6	13.85	13.69	7.64	10.94	10.84	11.78	10.45	NaN	12.77	12.59	12.75	10.9	13.3	12.97	12.74	12.07	9.71	11.47	12.59	12.24	12.82	10.62	13.15	11.99	11.88	11.91
148319	hsa-miR-3647-5p	hsa-miR-3655	10.98	10.11	11.31	10.73	9.48	9.67	7.84	9.88	11.26	9.54	9.34	10.11	NaN	9.92	NaN	8.73	7.15	11.92	6.62	NaN	10.19	11.28	10.68	NaN	8.13	NaN	NaN	NaN	NaN	10.11	9.46	10.05	NaN	11	9.74	9.77	8.95	NaN	6.59	9.11	9.34	9.41	9.31	10.26	NaN	NaN	8.24
148384	hsa-miR-3648	hsa-miR-3656	11.01	11.68	11.04	10.58	11.56	NaN	9.44	9.2	8.37	8.47	10.59	9.77	NaN	7.79	NaN	NaN	6.89	9.4	8.9	7.98	11.8	12.06	10.5	7.1	10.12	NaN	8.29	NaN	9.66	8.81	NaN	9.82	NaN	10.88	7.14	9.62	NaN	8.54	NaN	NaN	9.22	7.88	NaN	7.19	NaN	8.2	NaN
148241	hsa-miR-3649	hsa-miR-3657	9.81	9.69	9.41	9.24	6.59	NaN	NaN	NaN	8.51	NaN	8.78	NaN	NaN	8.12	NaN	NaN	NaN	8.52	NaN	7.63	9.47	9.12	9.45	NaN	NaN	NaN	NaN	NaN	NaN	8.65	7.06	7.84	7.42	9.15	8.39	5.86	7.79	9.52	9.1	NaN	8.23	NaN	9.26	NaN	NaN	7.56	NaN
11078	hsa-miR-365	hsa-miR-3658	11.7	12.32	11.97	12.39	10.83	11.07	11.46	12.91	12.06	12.13	11.17	11.43	9.41	12.45	10.58	11.04	10.56	13.16	9.91	11.13	12.19	12.96	12.73	9.41	10.17	10.32	9.78	10.05	11.53	12.14	12.25	12.68	10.6	12.08	12.06	11.65	11.05	12.39	11.56	11.49	12.54	11.99	10.93	11.06	10.32	10.74	10.56
146029	hsa-miR-365*	hsa-miR-3659	11.05	10.91	10.77	10.39	8.45	10.33	7.71	8.87	8.56	9.74	9.89	9.12	NaN	10.26	7.29	NaN	9.12	9.64	8.4	9.23	12.76	11.89	10.88	NaN	8.02	NaN	7.63	7.38	7.42	10.5	8.78	9.67	NaN	11.5	9.53	9.99	8.57	10.13	10.9	NaN	9.85	8.55	11.74	9.7	NaN	10.53	6.26
148221	hsa-miR-3650	hsa-miR-3660	10.29	9.76	9.67	8.96	NaN	7.4	NaN	9.04	8.1	6.49	8.9	NaN	NaN	9.1	NaN	NaN	7.19	9.08	7.5	8.66	10.11	10.25	9.74	NaN	NaN	NaN	5.4	NaN	NaN	9.36	NaN	7.29	7.02	10.38	9.65	7.53	9.31	8.34	10.69	NaN	9.2	NaN	9.98	9.26	NaN	9.19	6.06
148327	hsa-miR-3651	hsa-miR-3661	13.13	13.4	13.33	13.2	11.45	12.96	11.01	12.16	11.65	11.66	11.39	11.24	NaN	11.36	7.56	9.3	8.51	12.72	8.18	10.51	11.48	12.97	12.73	NaN	9.9	10.89	9.09	NaN	9.98	11.81	12.19	12.27	10.67	12.2	12.11	11.43	11.39	10.95	9.92	11.47	11.07	11.7	10	11.73	10.97	9.21	11.16
148363	hsa-miR-3652	hsa-miR-3662	9.49	8.86	9.26	7.73	NaN	8.19	NaN	NaN	7.56	NaN	NaN	6.2	NaN	7.23	NaN	6.65	NaN	8.29	NaN	5.86	10.13	9.77	9.35	NaN	NaN	6.44	NaN	NaN	6.9	9.39	NaN	NaN	6.67	9.7	9.74	7.38	6.71	7.94	9.29	8.9	7.37	4.33	8.53	7.72	NaN	7.46	5.64
148377	hsa-miR-3653	hsa-miR-3663-3p	14.22	14.77	14.21	13.88	13.61	13.25	12.43	14.54	14.21	13.84	13.76	14.02	12.24	13.74	10.22	12.05	13.78	15.41	11.88	11.63	10.98	14.39	14.67	11.41	10.62	10.42	14.65	13.16	12.43	14.36	14.35	13.86	11.31	14.76	11.46	13.04	11.79	11.33	12.29	11.82	13.23	14.62	10.25	15.13	11.23	12.41	12.82
148379	hsa-miR-3654	hsa-miR-3663-5p	13.01	12.71	12.76	13.51	11.81	13.24	12.08	13.21	14.02	13.11	12.53	12.17	10.56	13.62	8.85	12.8	11.37	13.71	10.12	10.18	13.47	13.85	13.43	NaN	10.54	12.14	12.63	8.47	9.28	14.13	12.97	13.01	12.35	14.28	14.25	11.75	13.05	11.75	13.3	12.9	13.43	13.15	13.16	14.23	11.78	12.59	12.28
148331	hsa-miR-3655	hsa-miR-3664	9.6	9.52	9.48	9.42	NaN	9.91	NaN	NaN	9.4	NaN	7.52	NaN	NaN	5.45	NaN	9.2	NaN	9.44	NaN	7.26	7.98	9.95	8.86	NaN	NaN	NaN	NaN	NaN	8.88	8.83	7.34	7.43	NaN	10.09	8.86	9.34	NaN	10.44	8.72	6.63	7.17	NaN	7.99	7.91	NaN	8.66	NaN
148228	hsa-miR-3656	hsa-miR-3665	11.76	11.44	12.1	11.48	9.74	11.3	8.74	8.89	8.36	9.58	9.82	9.64	NaN	7.65	NaN	9.56	7.56	10.43	6.21	7.91	12.78	11.12	11.46	NaN	12.28	8.24	8.26	5.39	9.66	9.18	8.37	10.2	9.88	10.95	11.47	10.29	9.18	10.52	9.85	10.15	9.78	8.75	9.33	9.52	7.8	8.36	9.02
148358	hsa-miR-3657	hsa-miR-3666	9.08	8.78	9.15	7.87	NaN	8.18	NaN	NaN	7.37	8.03	7.17	NaN	NaN	7.45	NaN	8.81	NaN	8.93	NaN	NaN	8.49	9.05	8.73	NaN	NaN	NaN	NaN	NaN	NaN	7.87	NaN	7.44	NaN	8.76	7.72	7.64	6.9	7.14	8.34	NaN	7.85	NaN	7.92	7.69	NaN	7.22	NaN
148168	hsa-miR-3658	hsa-miR-3667-3p	5.71	NaN	NaN	NaN	NaN	NaN	NaN	NaN	NaN	NaN	7.56	NaN	NaN	9.7	NaN	NaN	NaN	7.62	NaN	10.16	8.69	11.9	11.93	NaN	NaN	NaN	NaN	NaN	NaN	7.32	8.76	8.62	NaN	7.89	NaN	NaN	7.5	9.81	9.19	NaN	NaN	8.02	9.05	8.18	NaN	NaN	NaN
148449	hsa-miR-3659	hsa-miR-3667-5p	7.93	NaN	7.68	7.22	NaN	NaN	NaN	NaN	NaN	NaN	NaN	NaN	NaN	NaN	NaN	NaN	NaN	6	NaN	NaN	7.92	7.86	7.86	NaN	NaN	NaN	NaN	NaN	NaN	NaN	NaN	NaN	NaN	7.12	NaN	NaN	NaN	NaN	NaN	NaN	NaN	NaN	NaN	NaN	NaN	NaN	NaN
147318	hsa-miR-3660	hsa-miR-3668	10.05	10.07	10.04	9.5	NaN	7.15	NaN	8.29	8.41	8.14	9.42	8.15	NaN	9.43	NaN	NaN	NaN	9.93	7.65	9.24	11.94	10.77	10.31	NaN	7.09	NaN	NaN	NaN	NaN	9.68	7.37	9.09	NaN	10.36	8.91	8.3	9.57	8.97	10.2	NaN	8.96	7.29	10.33	8.91	NaN	8.73	NaN
148162	hsa-miR-3661	hsa-miR-3669	8.11	7.01	8.06	6.27	NaN	8.12	NaN	NaN	NaN	7.75	7	NaN	NaN	7.33	NaN	8.28	NaN	8.45	NaN	NaN	9.11	9.17	9.13	NaN	NaN	NaN	NaN	NaN	NaN	8.45	NaN	NaN	6.83	7.98	10.14	7.27	7.92	9.33	7.78	8.44	NaN	NaN	7.58	6.68	NaN	NaN	NaN
148042	hsa-miR-3662	hsa-miR-367	7.05	7.29	6.35	5.06	NaN	NaN	NaN	NaN	NaN	NaN	NaN	NaN	NaN	6.99	NaN	NaN	NaN	NaN	NaN	NaN	9.31	6.29	5.95	NaN	NaN	NaN	NaN	NaN	NaN	7.1	NaN	NaN	NaN	7.5	NaN	NaN	NaN	6.58	NaN	NaN	NaN	NaN	7.4	NaN	NaN	NaN	NaN
148082	hsa-miR-3663-3p	hsa-miR-367*	6.52	NaN	NaN	NaN	NaN	NaN	NaN	NaN	NaN	NaN	NaN	NaN	NaN	7.78	NaN	NaN	NaN	NaN	NaN	7.05	9.48	10.05	10.04	NaN	NaN	NaN	NaN	NaN	NaN	NaN	NaN	NaN	NaN	6.92	7.5	6.26	6.45	NaN	7.14	NaN	NaN	NaN	8.13	NaN	NaN	NaN	NaN
148597	hsa-miR-3663-5p	hsa-miR-3670	13.51	12.64	12.83	11.57	9.76	11.33	9.95	10.79	12.25	12.9	11.97	11.16	10.22	12.25	10.56	10.04	12.65	11.06	10.8	11.46	12.6	11.94	12.02	7.88	8.88	11	10.97	9.69	10.46	12.58	10.74	11.19	10.47	13.15	13.34	12.19	12.07	12	13.38	11.81	12.27	11.39	12.82	12.15	10.52	13.58	10.83
148206	hsa-miR-3664	hsa-miR-3671	10.8	10.38	10.91	10.57	NaN	7.92	7	7.23	7.91	10.68	9.15	7.97	8.32	9.35	NaN	8.71	NaN	9.55	9.33	7.77	8.97	9.72	9.52	NaN	8.66	8.45	NaN	7.21	8.67	9.98	8.69	10.66	8.76	10.01	9.43	10.32	9.01	10.02	9.59	8.07	8.8	8.1	9.72	9.37	7.53	10.62	8.49
148264	hsa-miR-3665	hsa-miR-3672	10.41	10.15	10.73	9.99	8.14	9.52	NaN	NaN	5.88	7.65	9.52	8.92	NaN	7.69	NaN	7.8	8.04	9.31	6.5	10.11	13.37	11.81	10.79	NaN	9.2	6.34	NaN	7.04	8.06	9.38	7.41	9.11	9.23	11.04	10.97	9.37	9.14	10.62	11.04	9.13	8.5	7.8	9.9	4.41	NaN	8.55	NaN
148566	hsa-miR-3666	hsa-miR-3673	6.61	6.29	6.78	NaN	NaN	NaN	NaN	NaN	NaN	NaN	NaN	NaN	NaN	NaN	NaN	7.61	NaN	NaN	NaN	NaN	8.72	6.14	NaN	NaN	NaN	NaN	NaN	NaN	NaN	NaN	NaN	NaN	NaN	5.91	9.11	NaN	NaN	NaN	5.86	NaN	NaN	NaN	5.32	NaN	NaN	NaN	NaN
148062	hsa-miR-3667-3p	hsa-miR-3674	9.08	8.2	8.96	7.83	NaN	7.29	NaN	NaN	NaN	8.63	NaN	NaN	NaN	NaN	NaN	7.93	NaN	7.88	NaN	NaN	8.87	8.7	7.44	NaN	NaN	NaN	NaN	NaN	NaN	9.27	NaN	NaN	8	9.73	9.04	8.93	6.58	8.13	8.78	9	NaN	NaN	8.49	NaN	NaN	6.4	NaN
148234	hsa-miR-3667-5p	hsa-miR-3675-3p	13.21	13	13.25	12.82	9.18	12.49	11.1	11.06	12.17	11.92	12.31	11.51	10.18	12.82	10.54	11.55	11.39	11.6	11.34	10.72	13.68	12.82	12.59	9.73	11.03	11.75	12.7	10.19	10.65	13.62	11.88	11.82	12.1	13.48	13.85	11.82	12.9	12.57	13.24	11.81	12.82	11.73	13.58	12.84	10.6	12.22	11.03
148072	hsa-miR-3668	hsa-miR-3675-5p	NaN	NaN	NaN	NaN	NaN	NaN	NaN	NaN	NaN	NaN	NaN	NaN	NaN	NaN	NaN	NaN	NaN	NaN	NaN	NaN	6.44	NaN	NaN	NaN	NaN	NaN	NaN	NaN	NaN	NaN	NaN	NaN	NaN	NaN	NaN	NaN	NaN	NaN	NaN	NaN	NaN	NaN	NaN	NaN	NaN	NaN	NaN
148405	hsa-miR-3669	hsa-miR-3676	NaN	NaN	NaN	NaN	NaN	NaN	NaN	NaN	NaN	NaN	NaN	NaN	NaN	NaN	NaN	NaN	NaN	NaN	NaN	NaN	5.96	6.31	NaN	NaN	NaN	NaN	NaN	NaN	NaN	NaN	NaN	NaN	NaN	7.08	NaN	NaN	NaN	NaN	NaN	NaN	NaN	NaN	NaN	NaN	NaN	NaN	NaN
14280	hsa-miR-367	hsa-miR-3677	8.07	7.92	7.55	8.09	NaN	7.66	NaN	NaN	NaN	7.68	NaN	NaN	NaN	NaN	NaN	9.34	NaN	7.7	NaN	NaN	7.59	8.15	8.35	NaN	NaN	NaN	NaN	NaN	NaN	NaN	NaN	NaN	NaN	7.48	9.29	6.92	6.36	8.11	7.78	NaN	NaN	NaN	NaN	NaN	NaN	NaN	NaN
145697	hsa-miR-367*	hsa-miR-3678-3p	5.92	NaN	NaN	NaN	NaN	NaN	NaN	NaN	NaN	NaN	NaN	NaN	NaN	NaN	NaN	NaN	NaN	NaN	NaN	NaN	6.45	7.46	NaN	NaN	NaN	NaN	NaN	NaN	NaN	NaN	NaN	NaN	NaN	8.38	NaN	NaN	NaN	NaN	NaN	NaN	NaN	NaN	NaN	NaN	NaN	NaN	NaN
148167	hsa-miR-3670	hsa-miR-3678-5p	9.1	9.09	8.12	7.42	NaN	7.47	NaN	NaN	6.68	6.74	7.99	NaN	NaN	8.8	NaN	8.77	NaN	8.82	7.8	8.83	9.89	10.02	9.86	NaN	NaN	NaN	NaN	NaN	NaN	8.79	4.81	7.6	7.78	9.73	9.43	8.48	8.68	10.42	10.09	9.25	8.02	6.86	9.97	7.73	NaN	9.38	NaN
148018	hsa-miR-3671	hsa-miR-3679-3p	NaN	NaN	7.28	NaN	NaN	NaN	NaN	NaN	NaN	NaN	NaN	NaN	NaN	NaN	NaN	NaN	NaN	NaN	NaN	NaN	6.5	NaN	NaN	NaN	NaN	NaN	NaN	NaN	NaN	NaN	NaN	NaN	NaN	NaN	NaN	NaN	NaN	NaN	NaN	NaN	NaN	NaN	NaN	NaN	NaN	NaN	NaN
148058	hsa-miR-3672	hsa-miR-3679-5p	NaN	NaN	NaN	NaN	NaN	NaN	NaN	NaN	NaN	NaN	NaN	NaN	NaN	NaN	NaN	NaN	NaN	NaN	NaN	NaN	6.59	NaN	NaN	NaN	NaN	NaN	NaN	NaN	NaN	NaN	NaN	NaN	NaN	6.11	NaN	NaN	NaN	NaN	NaN	NaN	NaN	NaN	NaN	NaN	NaN	NaN	NaN
148079	hsa-miR-3673	hsa-miR-3680	7.46	NaN	6.93	NaN	NaN	NaN	NaN	NaN	NaN	NaN	NaN	NaN	NaN	NaN	NaN	NaN	NaN	NaN	NaN	NaN	10.07	7.48	6.55	NaN	NaN	NaN	NaN	NaN	NaN	NaN	NaN	NaN	NaN	6.78	8.14	NaN	NaN	7.67	6.84	NaN	NaN	NaN	6.85	NaN	NaN	NaN	NaN
148489	hsa-miR-3674	hsa-miR-3680*	6.25	5.48	NaN	NaN	NaN	NaN	NaN	NaN	NaN	NaN	NaN	NaN	NaN	NaN	NaN	NaN	NaN	NaN	NaN	NaN	7.26	NaN	NaN	NaN	NaN	NaN	NaN	NaN	NaN	NaN	NaN	NaN	NaN	6.5	8.49	NaN	NaN	NaN	NaN	NaN	NaN	NaN	NaN	NaN	NaN	NaN	NaN
148214	hsa-miR-3675-3p	hsa-miR-3681	12.1	12.01	12.48	11.76	10.78	11.71	9.48	9.75	9.57	10.05	10.72	10.51	9.8	9.83	10.63	10.7	10.5	11.16	10.24	11.33	13.26	11.92	11.35	9.93	10.28	9.77	9.6	10.17	11.72	10.35	9.73	10.4	11.19	11.83	12.22	10.82	10.39	12.29	12.22	10.51	10.53	9.99	11.53	10.41	9.4	11.4	9.8
148289	hsa-miR-3675-5p	hsa-miR-3681*	6.29	6.98	NaN	NaN	NaN	7.05	NaN	NaN	NaN	NaN	NaN	NaN	NaN	NaN	NaN	8.24	NaN	NaN	NaN	NaN	8.27	7.72	7.65	NaN	NaN	NaN	NaN	NaN	NaN	6.21	NaN	NaN	NaN	8.09	8.89	NaN	NaN	8.28	7.56	8.33	NaN	NaN	6.51	NaN	NaN	6.11	NaN
148410	hsa-miR-3676	hsa-miR-3682	14.1	14.24	14.53	14.11	13.13	13.86	12.17	12.34	12.93	12.95	12.72	12.86	13.23	13.1	14.06	13.81	14.06	13.06	13.13	14.53	15.23	13.96	13.6	13.3	12.79	13.64	12.38	13.16	14.87	13.08	13.03	13.07	14.14	13.57	14.52	13.7	13.67	15.13	14.68	13.58	12.73	13.16	14.29	13.09	12.91	14.61	12.98
148388	hsa-miR-3677	hsa-miR-3683	8.14	7.99	5.94	6.44	NaN	9.46	NaN	NaN	8.87	NaN	NaN	NaN	NaN	NaN	NaN	8.89	NaN	8.65	NaN	NaN	8.07	7.89	8.26	NaN	NaN	7.3	NaN	NaN	NaN	NaN	NaN	NaN	7.41	9.46	10.37	8.65	7.14	9.95	8.02	8.91	NaN	NaN	7.07	NaN	NaN	8.01	NaN
148106	hsa-miR-3678-3p	hsa-miR-3684	7.53	7.84	6.7	6.71	NaN	8.64	NaN	NaN	NaN	7.26	NaN	NaN	NaN	7.08	NaN	7.74	NaN	8.52	NaN	NaN	8.36	9.52	9.1	NaN	NaN	NaN	NaN	NaN	NaN	7.09	NaN	6.39	NaN	7.78	8.43	NaN	NaN	9.42	6.25	7.57	NaN	NaN	6.28	NaN	NaN	NaN	NaN
148452	hsa-miR-3678-5p	hsa-miR-3685	5.78	NaN	NaN	NaN	NaN	NaN	NaN	NaN	NaN	NaN	NaN	NaN	NaN	NaN	NaN	NaN	NaN	NaN	NaN	NaN	6.84	7.08	NaN	NaN	NaN	NaN	NaN	NaN	NaN	NaN	NaN	NaN	NaN	4.78	8.01	NaN	NaN	NaN	NaN	NaN	NaN	NaN	NaN	NaN	NaN	NaN	NaN
148038	hsa-miR-3679-3p	hsa-miR-3686	12.11	12.33	12.69	12.27	11.02	12.53	10.36	10.44	10.61	11.5	10.87	10.91	11.17	10.83	11.98	11.62	11.17	11.81	11.12	12.18	12.48	12.15	11.84	11.15	11.1	10.51	10.72	11.33	12.46	10.99	10.81	11.38	11.78	12.29	12.6	12.05	11.27	13.72	13.28	11.08	10.73	10.78	11.17	11.11	10.04	12.19	10.74
147376	hsa-miR-3679-5p	hsa-miR-3687	8.29	7.3	7.32	NaN	NaN	8.53	NaN	NaN	NaN	7.72	NaN	NaN	NaN	6.64	NaN	NaN	NaN	5.81	NaN	NaN	8.75	7.05	8.1	NaN	NaN	NaN	NaN	NaN	NaN	6.99	NaN	7.29	NaN	8.25	7.52	NaN	NaN	9.85	5.58	NaN	NaN	NaN	NaN	7.58	NaN	NaN	NaN
148599	hsa-miR-3680	hsa-miR-3688	12.28	11.97	12.39	11.84	8.06	9.82	8.75	9.77	11.17	10.5	10.29	9.35	8.68	11.46	8.67	9.37	10.01	10.56	9.6	8.44	11.12	11.21	10.64	8.73	8.91	10.26	8.77	9.07	8.52	12.38	10.11	10.19	9.99	12.03	11.87	10.34	11.5	11	11.75	10.94	10.97	9.95	12.14	11.54	9.06	11.92	9.7
148262	hsa-miR-3680*	hsa-miR-3689a-3p	7.37	6.83	7.93	5.9	NaN	NaN	NaN	NaN	NaN	7.38	NaN	NaN	NaN	NaN	NaN	NaN	NaN	NaN	NaN	NaN	8.98	8.27	7.67	NaN	NaN	NaN	NaN	NaN	NaN	NaN	NaN	NaN	NaN	8.19	7.39	NaN	NaN	NaN	NaN	NaN	NaN	NaN	NaN	NaN	NaN	NaN	NaN
148353	hsa-miR-3681	hsa-miR-3689a-5p/hsa-miR-3689b	9.2	8.79	8.31	8.04	NaN	7.61	NaN	NaN	7.67	NaN	6.66	NaN	NaN	7.39	NaN	7.34	NaN	9.06	NaN	NaN	8.88	9.12	8.3	NaN	NaN	NaN	NaN	NaN	8.31	8.37	NaN	NaN	6.48	9.37	10.29	8.68	7.08	9.04	8.71	8.34	NaN	NaN	8.3	7.82	NaN	6.81	NaN
148189	hsa-miR-3681*	hsa-miR-3689b*	6.8	NaN	4.23	NaN	NaN	NaN	NaN	NaN	NaN	NaN	NaN	NaN	NaN	NaN	NaN	NaN	NaN	NaN	NaN	NaN	7.53	7.48	NaN	NaN	NaN	NaN	NaN	NaN	NaN	NaN	NaN	NaN	NaN	6.34	7.11	NaN	NaN	NaN	NaN	NaN	NaN	NaN	NaN	NaN	NaN	NaN	NaN
148454	hsa-miR-3682	hsa-miR-3690	7.59	6.69	7.9	6.38	NaN	NaN	NaN	NaN	NaN	NaN	NaN	NaN	NaN	NaN	NaN	NaN	NaN	NaN	NaN	NaN	10.19	8.46	6.95	NaN	NaN	NaN	NaN	NaN	NaN	NaN	NaN	NaN	NaN	7.17	8.16	NaN	NaN	NaN	8.38	NaN	NaN	NaN	7.57	7.61	NaN	NaN	NaN
148256	hsa-miR-3683	hsa-miR-3691	7.21	NaN	5.92	NaN	NaN	NaN	NaN	NaN	NaN	NaN	NaN	NaN	NaN	6.29	NaN	NaN	NaN	6.22	NaN	NaN	8.05	6.87	5.98	NaN	NaN	NaN	NaN	NaN	NaN	NaN	NaN	NaN	NaN	6.43	6.74	NaN	NaN	7	7.18	NaN	NaN	NaN	NaN	NaN	NaN	NaN	NaN
148406	hsa-miR-3684	hsa-miR-3692	NaN	NaN	NaN	NaN	NaN	NaN	NaN	NaN	NaN	NaN	NaN	NaN	NaN	NaN	NaN	NaN	NaN	NaN	NaN	NaN	7.76	5.77	NaN	NaN	NaN	NaN	NaN	NaN	NaN	NaN	NaN	NaN	NaN	6.31	NaN	NaN	NaN	NaN	NaN	NaN	NaN	NaN	NaN	NaN	NaN	NaN	NaN
148032	hsa-miR-3685	hsa-miR-3692*	13.82	13.88	14.06	13.66	11.88	12.37	10.99	11.96	11.8	12.11	11.91	11.9	10.82	12.56	11.16	12.03	12.1	11.87	10.96	11.83	14.26	13.24	12.72	10.94	11.87	11.53	13.42	10.9	12.35	13.08	11.64	12.13	12.4	13.34	13.97	12.42	12.26	12.74	13.85	11.94	12.65	11.8	13.9	12.54	10.78	12.93	11.46
148156	hsa-miR-3686	hsa-miR-369-3p	13.38	13.26	13.6	13.3	11.51	14.59	12.87	13.1	13.43	13.78	13.71	13.07	13.36	13.58	11.92	13.29	12.84	13.88	13.63	13.92	15.56	14.38	14.39	12.41	14.2	13.55	13.62	12.36	13.01	13.72	13.15	13.57	14.09	14.15	15.07	13.96	14.06	14.49	15.03	14.09	13.39	13.7	14.66	13.63	13.23	14.74	13.84
148085	hsa-miR-3687	hsa-miR-369-5p	13.53	13.48	12.64	12.69	11.54	11.75	11.39	11.27	12.02	11.64	12.36	10.79	NaN	11.91	NaN	NaN	9.83	11.72	10.98	NaN	12.42	12.86	12.94	NaN	11.26	NaN	11.48	NaN	NaN	12.49	10.05	11.53	NaN	13.29	7.52	11.19	9.47	NaN	10.27	NaN	11.97	10.71	12.18	11.82	NaN	12.21	10.08
147311	hsa-miR-3688	hsa-miR-370	7.22	NaN	NaN	NaN	NaN	NaN	NaN	NaN	NaN	NaN	NaN	NaN	NaN	5.86	NaN	NaN	NaN	NaN	NaN	NaN	9.31	8.92	8.74	NaN	NaN	NaN	NaN	NaN	NaN	NaN	NaN	NaN	NaN	7.47	7.38	NaN	NaN	NaN	7.76	NaN	NaN	NaN	8.34	NaN	NaN	NaN	NaN
148243	hsa-miR-3689a-3p	hsa-miR-3713	8.43	7.46	8.59	7.65	NaN	6.43	NaN	NaN	6.87	7.78	NaN	NaN	NaN	7.78	NaN	NaN	NaN	7.05	NaN	NaN	7.12	8.81	8.52	NaN	NaN	NaN	NaN	NaN	NaN	6.39	NaN	6.98	NaN	8.79	6.89	7.88	NaN	8.7	7.33	NaN	NaN	NaN	NaN	6.4	NaN	NaN	NaN
148251	hsa-miR-3689a-5p	hsa-miR-371-3p	10.2	10.04	9.47	9.27	NaN	8.58	NaN	8.06	8.35	9.07	8.98	NaN	NaN	9.4	NaN	7.5	6.96	8.08	6.91	8.55	10.7	9.64	9.39	NaN	NaN	8.02	7.31	NaN	6.81	10.2	7.07	NaN	NaN	10.57	10.35	8.16	8.58	8.24	10.05	9.25	8.74	NaN	10.22	8.14	NaN	10.13	7.87
148065	hsa-miR-3689b*	hsa-miR-3714	9.54	9.05	9.54	9.33	NaN	NaN	NaN	NaN	5.98	8.72	6.83	NaN	NaN	7.95	NaN	NaN	NaN	7.99	NaN	NaN	8.44	9.99	9.84	NaN	NaN	NaN	NaN	NaN	NaN	8.4	NaN	7.58	NaN	9.37	7.59	NaN	NaN	8.53	NaN	NaN	7.81	NaN	NaN	8.7	NaN	NaN	NaN
148077	hsa-miR-3690	hsa-miR-371-5p	11.98	11.47	11.52	11.59	9.38	9.98	9.21	9.65	10.28	10.76	10.19	9.95	9.07	11.53	7.36	7.48	9.93	10.59	9.35	9.75	11.79	11.55	11.91	NaN	8.22	10.3	8.91	7.96	8.73	12.06	12	10.51	10.15	12.12	12.17	10.44	11.3	11.33	11.55	10.46	11.36	10.45	12.45	11.35	8.95	10.13	10.01
147389	hsa-miR-3691	hsa-miR-372	7.55	7.38	7.63	7.2	NaN	8.8	NaN	NaN	NaN	9.22	NaN	NaN	NaN	NaN	NaN	NaN	NaN	6.53	NaN	NaN	9.33	8.43	7.91	NaN	NaN	6.63	NaN	NaN	NaN	7.03	NaN	NaN	NaN	7.72	10.39	6.92	7.12	8.09	7.86	NaN	NaN	NaN	7.31	7.22	NaN	NaN	NaN
148434	hsa-miR-3692	hsa-miR-373	9.12	8.61	8.34	7.51	NaN	NaN	NaN	NaN	NaN	NaN	NaN	NaN	NaN	8.09	NaN	NaN	NaN	6.97	NaN	NaN	9.21	9.48	9.08	NaN	NaN	NaN	NaN	NaN	6.89	8.39	NaN	NaN	NaN	9.32	7.53	NaN	NaN	9.36	NaN	NaN	7.72	NaN	7.08	NaN	NaN	NaN	NaN
148332	hsa-miR-3692*	hsa-miR-373*	7.63	6.98	7.91	NaN	NaN	NaN	NaN	NaN	NaN	NaN	NaN	NaN	NaN	NaN	NaN	NaN	NaN	6.72	NaN	NaN	7.4	8.52	7.42	NaN	NaN	NaN	NaN	NaN	NaN	7.8	NaN	NaN	NaN	8.13	7.1	NaN	NaN	6.26	NaN	NaN	NaN	NaN	NaN	NaN	NaN	NaN	NaN
29529	hsa-miR-369-3p	hsa-miR-374a	9.55	8.01	7.44	6.29	NaN	NaN	NaN	NaN	9.37	NaN	NaN	NaN	NaN	NaN	NaN	NaN	NaN	NaN	NaN	NaN	9.17	6.79	6.52	NaN	NaN	NaN	7.43	NaN	NaN	NaN	NaN	NaN	NaN	8.32	9.52	NaN	NaN	NaN	NaN	NaN	NaN	NaN	6.39	NaN	NaN	NaN	NaN
145641	hsa-miR-369-5p	hsa-miR-374a*	8.19	6.78	6.89	NaN	NaN	5.78	NaN	NaN	NaN	NaN	NaN	NaN	NaN	NaN	NaN	NaN	NaN	NaN	NaN	NaN	8.2	6.86	7.48	NaN	NaN	NaN	NaN	NaN	NaN	7.06	NaN	NaN	NaN	7.58	9.15	NaN	4.27	NaN	7.23	NaN	NaN	NaN	7.02	NaN	NaN	7.43	NaN
42967	hsa-miR-370	hsa-miR-374b	8.78	7.28	8.01	8.14	NaN	8.6	NaN	NaN	6.59	8.59	NaN	NaN	NaN	8.16	NaN	NaN	NaN	6.92	NaN	7.47	9.64	9.72	8.73	NaN	NaN	NaN	NaN	NaN	9.89	9.11	6.69	NaN	8.5	9.6	9.68	7.86	8.23	9.41	9.1	9.14	NaN	NaN	8.5	NaN	NaN	NaN	NaN
148063	hsa-miR-3713	hsa-miR-374b*	8.9	9.11	9.17	9.18	5.96	NaN	NaN	NaN	NaN	NaN	NaN	NaN	NaN	NaN	NaN	NaN	NaN	7.31	NaN	NaN	6.61	8.89	8.1	NaN	NaN	NaN	NaN	NaN	NaN	7.49	NaN	NaN	NaN	8.55	11.31	NaN	NaN	9.04	NaN	NaN	6.39	NaN	NaN	NaN	NaN	NaN	NaN
11083	hsa-miR-371-3p	hsa-miR-374c	8.99	9.03	9.14	9.04	NaN	9.09	NaN	NaN	NaN	NaN	NaN	NaN	NaN	NaN	NaN	9.29	NaN	9.71	NaN	7.46	9.28	9.4	8.57	NaN	NaN	NaN	NaN	NaN	7.22	9.03	NaN	NaN	NaN	9.58	8.6	9.2	6.6	10.89	8.96	5.82	NaN	NaN	7.58	NaN	NaN	8	NaN
148282	hsa-miR-3714	hsa-miR-375	9.96	10.36	10.22	9.86	8.46	10.4	6.14	8.13	9.48	7.95	8.01	8.03	7.95	7.63	9.98	8.62	9.51	9.73	8.9	10.65	11.32	10.45	9.86	9.09	8.47	8.35	7.82	9.38	10.85	8.18	7.59	8.5	9.94	10.26	10.91	9.84	9.18	11.65	10.33	9.69	7.72	NaN	9.65	8.65	NaN	9.86	7.8
145769	hsa-miR-371-5p	hsa-miR-376a	10.18	10.46	10.33	9.95	7.96	8.55	NaN	6.94	7.47	8.49	9.43	8.18	4.98	9.18	NaN	6.69	8.6	9.41	8.78	10.74	12.89	11.58	10.99	NaN	7.9	7.28	NaN	NaN	8.49	9.09	7.76	9.45	6.46	10.73	9.47	9.08	8.83	10.85	11.11	7.29	9.06	7.93	10.64	7.84	NaN	9.61	7.53
11084	hsa-miR-372	hsa-miR-376a*	9.31	9.35	8.95	8.5	NaN	7.69	NaN	NaN	NaN	NaN	NaN	NaN	NaN	7.08	NaN	NaN	NaN	6.35	NaN	7.14	10.9	8.98	9.11	NaN	NaN	NaN	NaN	NaN	5.31	8.81	NaN	8.06	7.86	9.45	9.56	7.99	8.14	8.84	8.85	NaN	7.54	7.05	9.38	7.16	NaN	8.95	NaN
11085	hsa-miR-373	hsa-miR-376b	8.17	6.95	7.79	7.99	NaN	8.19	NaN	NaN	NaN	7.71	NaN	NaN	NaN	5.49	NaN	6.98	NaN	7.4	NaN	NaN	7.63	8.5	6.68	NaN	NaN	NaN	NaN	NaN	NaN	6.26	NaN	NaN	7.29	7.41	9.12	7.06	6.55	7.92	7.03	4.69	NaN	NaN	6.25	5.84	NaN	NaN	NaN
27545	hsa-miR-373*	hsa-miR-376c	11.62	11.63	11.32	11.35	9.87	10.5	8.72	8.17	8.24	8.39	10.26	9.95	8.22	9.63	9.13	10.02	10.58	10.3	8.91	12.15	14.39	12.96	11.75	7.29	9.23	10.2	6.55	7.38	10.44	10.09	8.51	10.18	10.49	11.76	12.38	10.15	10.19	12.14	12.02	8.42	10.5	9.13	11.84	8.28	8.99	11.36	9.67
145844	hsa-miR-374a	hsa-miR-377	12.03	10.7	10.87	11.14	10.07	9.98	11.4	11.21	12.08	13.18	11.66	12.17	NaN	12.35	NaN	NaN	9.29	13.83	9.39	NaN	10.49	12.78	12.89	NaN	9.93	11.28	NaN	7.38	NaN	11.19	10.47	12.16	11.13	12.19	11.9	11.3	10.76	NaN	5.66	11.6	10.72	10.71	10.67	9.16	9.18	NaN	8.35
29577	hsa-miR-374a*	hsa-miR-377*	9.7	8.15	9.74	7.76	NaN	NaN	NaN	NaN	NaN	7.1	NaN	8.22	NaN	8.31	NaN	NaN	6.79	10.3	NaN	NaN	NaN	9.63	9.14	NaN	NaN	NaN	NaN	NaN	NaN	NaN	NaN	NaN	NaN	8.57	5.65	NaN	NaN	NaN	NaN	NaN	NaN	NaN	NaN	NaN	NaN	NaN	NaN
148098	hsa-miR-374b	hsa-miR-378	12.71	12.17	11.86	12.35	11.37	8.12	12.33	13.36	12.92	13.61	12.46	12.57	12.27	12.96	11.06	11.78	12.96	13.92	12.92	11.41	10.6	13.43	13.13	11.56	10.13	8.92	10.45	12.73	13.1	12.31	11.75	12.71	NaN	12.65	8.01	12.42	10.67	11.12	10.32	10.99	11.9	11.82	10.27	11.29	9.59	11.33	9.89
42476	hsa-miR-374b*	hsa-miR-378*	11.23	10.66	10.88	10.72	8.53	9.32	8.66	9.07	9.47	9.62	9.41	8.31	7.03	10.11	8.36	7.48	9.82	10.2	9.52	8.85	10.35	10.87	10.28	6.67	NaN	8.66	6.68	8.83	NaN	10.49	7.7	9.31	8.72	11.08	10.02	9.53	9.38	9.6	11.06	8.01	9.7	7.56	11.17	9.88	NaN	10.82	7.59
148430	hsa-miR-374c	hsa-miR-378b	12.44	11.92	11.65	12.18	11.3	9.38	11.84	12.94	12.1	12.96	12.06	11.91	NaN	12.07	NaN	10.83	11.75	13.14	11.98	9.99	9.78	13.17	12.61	9.26	9.69	NaN	9.45	10.56	9.6	12.07	11.21	12.08	NaN	11.95	6.93	11.89	10.08	NaN	7.79	9.6	11.36	11.29	8.9	10.63	8.72	10.22	9.24
46918	hsa-miR-375	hsa-miR-378c	11.71	12.1	11.23	15.03	8.82	12.65	11.25	9.02	10.16	14.25	10.67	12.83	NaN	10.23	NaN	NaN	11.71	13.4	NaN	10.11	10.46	12.25	13.89	NaN	8.69	8.81	10.82	8.55	NaN	12.03	14.03	10.81	NaN	13.72	10.28	9.96	10.59	5.36	10.87	11.28	10.18	13.02	9.54	13.21	7.76	11.31	12.38
146009	hsa-miR-376a	hsa-miR-379	9.15	6.85	7.13	NaN	NaN	NaN	NaN	NaN	9.15	NaN	NaN	NaN	NaN	NaN	NaN	NaN	NaN	NaN	NaN	NaN	8.51	7.93	7.35	NaN	NaN	NaN	NaN	NaN	NaN	8.25	NaN	NaN	NaN	8.28	9.37	6.66	NaN	NaN	NaN	NaN	NaN	NaN	5.66	NaN	NaN	NaN	NaN
42885	hsa-miR-376a*	hsa-miR-379*	11.25	10.64	10.24	10.38	9.9	10.14	9.18	8	11.49	10.39	10.05	8.88	NaN	9.78	NaN	9.32	8.96	11.49	10.79	6.4	9.71	10.7	10	NaN	9.11	10.15	NaN	7.9	NaN	10.34	10.19	10.13	8.9	10.63	11.47	11.4	10.21	7.79	10.12	10.78	9.2	9.46	10.81	9.01	7.45	10.07	8.19
145642	hsa-miR-376b	hsa-miR-380	8.91	8.21	NaN	NaN	NaN	NaN	NaN	NaN	9.06	NaN	8.32	NaN	NaN	8.72	NaN	NaN	NaN	NaN	NaN	NaN	9.07	7.89	8.58	NaN	6.13	NaN	NaN	NaN	NaN	9.03	NaN	6.11	NaN	9.71	NaN	NaN	NaN	NaN	NaN	NaN	7.54	NaN	9.1	8.55	NaN	NaN	NaN
42629	hsa-miR-376c	hsa-miR-380*	11.13	9.08	8.14	8.64	NaN	NaN	7.87	NaN	11.69	8.37	8.44	9.53	NaN	9.82	NaN	NaN	9.81	NaN	NaN	NaN	9.36	10.16	9.52	NaN	8.11	NaN	NaN	9.19	NaN	9.58	8.01	9.41	NaN	9.94	NaN	NaN	NaN	4.89	NaN	NaN	8.67	NaN	8.04	9.5	NaN	NaN	NaN
11091	hsa-miR-377	hsa-miR-381	12.15	9.96	10.35	10.53	6.98	7.77	9.95	8.15	13.09	11.11	10.09	11.04	NaN	11.23	NaN	6.49	8.5	12.19	6.02	8.13	10.64	12.05	11.14	NaN	10.47	7.94	6.91	NaN	NaN	10.35	9.56	10.88	7.06	11.03	9.51	9.95	10.44	9.83	10.24	6.34	9.53	8.72	10.08	10.19	7.08	7.04	7.75
42899	hsa-miR-377*	hsa-miR-382	11.09	10.55	10.57	10.42	8.15	10.24	7.31	8.08	9.61	8.83	9.53	7.34	8.2	10	9.37	9.01	9.45	9.96	10.12	10.02	10.74	10.43	10.19	8.88	7.66	9.24	7.25	9.69	10.34	10.38	9.29	9.04	9.65	11.06	11.85	10.39	10.32	12.62	11.44	10.09	9.64	8.84	11.1	9.41	7.39	10.08	8.12
148668	hsa-miR-378	hsa-miR-383	12.59	14.82	12.02	13.7	12.19	12.36	11.42	12.03	12.13	13.33	11.55	12.3	11.17	12.92	10.26	10.71	13.7	14.45	10.16	11.88	11.87	13.79	12.86	11.89	11.19	11.49	12.72	12.07	11.42	12.69	11.17	13.04	NaN	12.79	10.82	12.05	12.49	10.98	11.22	10.95	12.23	11.91	11.77	12.05	10.14	12.22	10.63
11092	hsa-miR-378*	hsa-miR-384	9.11	10.42	7.19	9.35	6.5	NaN	NaN	NaN	5.15	7.2	NaN	NaN	NaN	7.35	NaN	NaN	7.17	9.85	NaN	NaN	7.61	8.01	7.34	NaN	NaN	NaN	NaN	NaN	NaN	6.62	NaN	7.7	NaN	7.92	7.1	NaN	NaN	NaN	NaN	NaN	NaN	NaN	6.94	NaN	NaN	NaN	NaN
147530	hsa-miR-378b	hsa-miR-3907	9.57	9.53	7.43	8.23	NaN	NaN	NaN	NaN	7.06	6.17	8.59	NaN	NaN	9.25	NaN	NaN	NaN	7.73	NaN	NaN	10.55	10.12	9.95	NaN	NaN	NaN	NaN	NaN	NaN	9.45	NaN	6.99	NaN	9.97	6.16	NaN	NaN	NaN	9.17	NaN	8.34	NaN	10.45	8.16	NaN	8.05	NaN
147755	hsa-miR-378c	hsa-miR-3908	9.42	10.58	8.48	9.9	7.48	9.76	6.19	7.38	7.99	10	6.63	7.57	NaN	9.07	5.49	8.08	6.41	11.38	NaN	NaN	8.42	10.18	9.39	NaN	7	10.56	8.41	NaN	NaN	8.86	7.62	9.23	9.18	9.36	11.37	8.96	9.85	9.46	8.32	9.93	8.75	8.44	8.73	8.63	8.49	NaN	7.2
11093	hsa-miR-379	hsa-miR-3909	10.47	8.41	8.18	8.31	NaN	NaN	6.68	NaN	10.66	7.41	NaN	8.03	NaN	8.74	NaN	NaN	8.45	NaN	NaN	NaN	7.92	9.57	8.1	NaN	NaN	NaN	NaN	NaN	NaN	7.31	NaN	8.23	NaN	8.96	6.66	7.06	NaN	7.1	NaN	NaN	7.01	NaN	NaN	9.08	NaN	NaN	NaN
42889	hsa-miR-379*	hsa-miR-3910	7.52	NaN	NaN	NaN	NaN	NaN	NaN	NaN	NaN	NaN	NaN	NaN	NaN	7.96	NaN	6.64	NaN	NaN	NaN	NaN	7.85	8.03	NaN	NaN	NaN	NaN	NaN	NaN	NaN	NaN	NaN	NaN	NaN	8.36	6.29	NaN	NaN	NaN	6.98	NaN	NaN	NaN	6.91	NaN	NaN	NaN	NaN
27546	hsa-miR-380	hsa-miR-3911	7.64	NaN	7.28	NaN	NaN	NaN	NaN	NaN	NaN	NaN	NaN	NaN	NaN	NaN	NaN	NaN	NaN	NaN	NaN	NaN	6.31	7.75	6.13	NaN	NaN	NaN	NaN	NaN	NaN	8.97	NaN	NaN	NaN	7.97	7.26	7	NaN	7	NaN	NaN	NaN	NaN	NaN	NaN	NaN	NaN	NaN
13170	hsa-miR-380*	hsa-miR-3912	5.7	NaN	NaN	NaN	NaN	NaN	NaN	NaN	NaN	NaN	NaN	NaN	NaN	NaN	NaN	NaN	NaN	NaN	NaN	NaN	7.33	7.5	NaN	NaN	NaN	NaN	NaN	NaN	NaN	NaN	NaN	NaN	NaN	7.97	8.27	NaN	NaN	NaN	NaN	6.31	NaN	NaN	NaN	NaN	NaN	NaN	NaN
145832	hsa-miR-381	hsa-miR-3913	10.51	8.36	7.33	NaN	NaN	NaN	NaN	NaN	9.85	NaN	NaN	7.81	NaN	8.38	NaN	NaN	NaN	NaN	NaN	NaN	8.92	7.27	7.33	NaN	7.53	NaN	NaN	NaN	NaN	7.67	NaN	7.82	NaN	7.82	NaN	NaN	NaN	NaN	NaN	NaN	NaN	NaN	NaN	NaN	NaN	NaN	NaN
145643	hsa-miR-382	hsa-miR-3914	11.12	10.48	10.69	10.68	8.41	7.95	7.61	6.47	11.14	8.45	8.98	8.61	NaN	9.87	NaN	NaN	8.75	9.34	7.12	7.92	10.03	10.67	10.42	NaN	7.34	NaN	NaN	6.84	8.2	10.06	8.48	9.43	NaN	10.15	7.7	9.37	8.79	10.05	9.56	NaN	9.05	8.06	8.71	9.95	NaN	8.65	6.43
146024	hsa-miR-383	hsa-miR-3915	8.9	8.54	8	7.35	NaN	NaN	NaN	NaN	6.79	7.26	7.9	NaN	NaN	7.85	NaN	NaN	NaN	NaN	NaN	NaN	9.69	7.37	8.26	NaN	NaN	NaN	NaN	NaN	NaN	9.16	NaN	NaN	NaN	9.05	9.53	6.03	6.46	8.47	9.24	8.23	8.24	NaN	10.16	7.64	NaN	8.27	NaN
145687	hsa-miR-384	hsa-miR-3916	8.15	8.35	NaN	NaN	NaN	NaN	NaN	NaN	6.62	NaN	NaN	NaN	NaN	7.58	NaN	NaN	NaN	8.73	8.01	NaN	NaN	7.32	7.91	NaN	NaN	NaN	NaN	NaN	NaN	NaN	NaN	NaN	NaN	7.19	NaN	NaN	NaN	NaN	NaN	NaN	NaN	NaN	NaN	NaN	NaN	NaN	NaN
148216	hsa-miR-3907	hsa-miR-3917	11.35	11.42	10.77	10.84	8.52	10.87	9.21	9.23	10.22	10.66	10.25	8.43	NaN	9.54	NaN	7.99	NaN	11.07	9.19	9.3	10.14	11.38	11.21	NaN	NaN	9.14	NaN	NaN	NaN	9.81	8.25	9.43	8.71	10.63	10.82	9.59	10.55	10.52	10.02	7.97	9.28	8.76	9.43	9.12	6.97	9.1	NaN
148398	hsa-miR-3908	hsa-miR-3918	5.82	6.86	NaN	NaN	NaN	NaN	NaN	NaN	NaN	NaN	NaN	NaN	NaN	NaN	NaN	NaN	NaN	NaN	NaN	NaN	8.24	5.64	NaN	NaN	NaN	NaN	NaN	NaN	NaN	NaN	NaN	NaN	NaN	6.57	NaN	NaN	NaN	NaN	NaN	NaN	NaN	NaN	NaN	NaN	NaN	NaN	NaN
147469	hsa-miR-3909	hsa-miR-3919	9.18	8.44	7.83	8.65	NaN	NaN	NaN	NaN	NaN	NaN	NaN	NaN	NaN	NaN	NaN	NaN	NaN	8.74	NaN	NaN	6.78	9.2	8.31	NaN	NaN	NaN	NaN	NaN	NaN	8.32	NaN	NaN	NaN	8.17	9.32	NaN	NaN	NaN	NaN	NaN	NaN	NaN	NaN	NaN	NaN	NaN	NaN
148499	hsa-miR-3910	hsa-miR-3920	8.89	7.27	NaN	7.77	NaN	NaN	NaN	NaN	8.55	6.86	6.63	NaN	NaN	10.11	NaN	NaN	6.48	7.82	NaN	NaN	9.35	8.91	8.97	NaN	NaN	NaN	NaN	NaN	NaN	9.88	NaN	NaN	NaN	9.89	NaN	NaN	NaN	NaN	8.2	NaN	8.85	NaN	9.95	8.72	NaN	NaN	NaN
148361	hsa-miR-3911	hsa-miR-3921	10.99	10.87	10.48	10.42	8	10.17	8.84	9.14	9.7	10.1	10.04	8.57	NaN	10.51	6.55	8.04	8.82	10.54	9.44	9.34	11.47	11.03	10.88	5.8	8.21	7.48	8.55	6.92	6.27	10.88	9.05	9.57	9.04	11.37	9.94	9.58	8.93	9.67	10.74	7.63	10.25	9.17	11.15	10.09	NaN	10.82	8.56
148585	hsa-miR-3912	hsa-miR-3922	5.31	6.09	NaN	NaN	NaN	NaN	NaN	NaN	NaN	NaN	NaN	NaN	NaN	NaN	NaN	NaN	NaN	NaN	NaN	NaN	8.92	NaN	NaN	NaN	NaN	NaN	NaN	NaN	NaN	NaN	NaN	NaN	NaN	NaN	NaN	NaN	NaN	NaN	NaN	NaN	NaN	NaN	NaN	NaN	NaN	NaN	NaN
148380	hsa-miR-3913	hsa-miR-3923	9.42	8.67	8.8	8.91	NaN	NaN	NaN	NaN	7.38	6.44	NaN	NaN	NaN	7.08	NaN	NaN	NaN	8.41	NaN	NaN	8.31	8.97	8.34	NaN	NaN	NaN	NaN	NaN	NaN	8.34	NaN	7.7	NaN	9.05	7.88	9.01	NaN	7.4	NaN	NaN	NaN	NaN	NaN	NaN	NaN	NaN	NaN
148524	hsa-miR-3914	hsa-miR-3924	8.38	6.55	7.08	NaN	NaN	NaN	NaN	NaN	6.88	NaN	5.98	NaN	NaN	9	NaN	NaN	NaN	NaN	NaN	NaN	8.76	7.91	8.28	NaN	NaN	NaN	NaN	NaN	NaN	9.26	NaN	NaN	NaN	9.66	NaN	NaN	NaN	8.52	7.21	NaN	7.64	NaN	8.98	8.28	NaN	NaN	NaN
148495	hsa-miR-3915	hsa-miR-3925	11.78	11.73	11.42	11.54	8.7	11.2	10.27	10.82	11.62	11.3	11.8	10.11	7.44	11.99	6.55	9.85	10.2	11.89	10.25	10.64	12.08	12.23	12.19	6	10.39	9.57	10.91	8.45	7.73	12.62	10.85	11.19	NaN	12.68	10.05	10.99	10.76	11.6	11.32	10.03	12.06	10.9	11.93	11.99	8.73	11.89	10.38
148239	hsa-miR-3916	hsa-miR-3926	7.32	8.54	8.21	6.49	NaN	NaN	NaN	NaN	NaN	NaN	NaN	NaN	NaN	NaN	NaN	NaN	NaN	NaN	NaN	NaN	8.66	6.17	6.61	NaN	NaN	NaN	NaN	NaN	NaN	7.81	NaN	NaN	NaN	7.88	9.39	NaN	NaN	NaN	5.75	NaN	NaN	NaN	7.88	NaN	NaN	NaN	NaN
148554	hsa-miR-3917	hsa-miR-3927	8.77	8.53	8.2	7.98	NaN	7.69	NaN	NaN	6.11	6.89	6.24	NaN	NaN	7.11	NaN	8.03	NaN	8.25	NaN	NaN	9.71	9.22	8.55	NaN	NaN	NaN	NaN	NaN	NaN	6.96	NaN	6.32	4.32	9.64	9.32	7.04	7.8	9.91	9.12	7.25	NaN	NaN	8.75	7.74	NaN	7.3	NaN
148231	hsa-miR-3918	hsa-miR-3929	7.62	6.69	6.79	6.05	NaN	NaN	NaN	NaN	NaN	NaN	6.4	NaN	NaN	7.02	NaN	NaN	NaN	7.15	NaN	7.32	11.52	8.09	8.3	NaN	NaN	NaN	NaN	NaN	NaN	8.01	NaN	NaN	NaN	9.16	9.96	7.37	6.73	8.49	9.48	NaN	NaN	NaN	8.84	NaN	NaN	NaN	NaN
148590	hsa-miR-3919	hsa-miR-3934	NaN	NaN	NaN	NaN	NaN	NaN	NaN	NaN	NaN	NaN	NaN	NaN	NaN	NaN	NaN	NaN	NaN	NaN	NaN	NaN	6.34	NaN	NaN	NaN	NaN	NaN	NaN	NaN	NaN	NaN	NaN	NaN	NaN	NaN	NaN	NaN	NaN	NaN	NaN	NaN	NaN	NaN	NaN	NaN	NaN	NaN	NaN
148402	hsa-miR-3920	hsa-miR-3935	10.54	9.95	10.62	10.18	NaN	NaN	7.78	8.17	8.01	9.85	9.02	7.74	NaN	9.86	NaN	NaN	7.23	8.35	8.46	8.16	9.44	10.23	10.28	NaN	7.62	NaN	NaN	NaN	7.44	9.88	7.95	10.39	NaN	10.18	7.15	11.45	NaN	8.43	8.67	NaN	9.15	8.67	8.96	9.26	NaN	10.2	6.99
148080	hsa-miR-3921	hsa-miR-3936	5.83	NaN	NaN	NaN	NaN	NaN	NaN	NaN	NaN	NaN	NaN	NaN	NaN	NaN	NaN	NaN	NaN	7.61	NaN	NaN	7.12	7.66	7.39	NaN	NaN	NaN	NaN	NaN	NaN	NaN	NaN	NaN	NaN	9.14	NaN	NaN	NaN	NaN	NaN	NaN	NaN	NaN	NaN	NaN	NaN	NaN	NaN
148154	hsa-miR-3922	hsa-miR-3937	9.02	8.92	9.59	9.45	NaN	NaN	NaN	NaN	6.89	8.27	6.5	6.01	NaN	7.6	NaN	NaN	NaN	9.27	6.46	NaN	9	9.87	9.47	NaN	NaN	NaN	NaN	NaN	NaN	8.31	NaN	8.3	NaN	9.75	13.2	NaN	NaN	6.81	7.68	NaN	6.95	6.4	7.9	7.51	NaN	NaN	NaN
148024	hsa-miR-3923	hsa-miR-3938	6.16	NaN	NaN	NaN	NaN	NaN	NaN	NaN	NaN	NaN	NaN	NaN	NaN	NaN	NaN	NaN	NaN	NaN	NaN	NaN	8.37	7.65	NaN	NaN	NaN	NaN	NaN	NaN	NaN	NaN	NaN	NaN	NaN	6.84	9.82	NaN	NaN	7.75	6.34	NaN	NaN	NaN	NaN	NaN	NaN	NaN	NaN
148049	hsa-miR-3924	hsa-miR-3939	12.25	11.69	11.55	11.79	9.86	10.96	9.6	10.04	10.81	10.95	10.64	9.49	9.54	12.07	8.28	10.75	10.96	10.64	10.06	10.48	11.74	11.72	11.91	7.65	8.94	10.69	9.88	9.55	8.27	12.63	11.14	10.53	10.73	13.08	12.61	11.29	11.76	11.21	12.65	11.3	12.01	10.44	12.52	12.2	9.56	12.15	10.28
148039	hsa-miR-3925	hsa-miR-3940	6.58	NaN	NaN	NaN	NaN	NaN	NaN	NaN	NaN	NaN	NaN	NaN	NaN	NaN	NaN	NaN	NaN	NaN	NaN	NaN	9.82	7.94	7.24	NaN	NaN	NaN	NaN	NaN	NaN	NaN	NaN	NaN	NaN	7.04	8.43	NaN	NaN	NaN	NaN	NaN	NaN	NaN	6.12	NaN	NaN	NaN	NaN
148064	hsa-miR-3926	hsa-miR-3941	10.75	10.06	9.79	9.55	7.51	NaN	8.09	8.62	9.54	8.85	9.76	7.69	NaN	10.59	NaN	NaN	7.39	8.29	7.91	NaN	11	10.04	10.29	NaN	NaN	NaN	7.46	NaN	NaN	10.92	7.99	9.11	NaN	11.29	NaN	NaN	NaN	6.92	8.93	NaN	10	8.73	10.7	10.25	NaN	9.91	NaN
146190	hsa-miR-3927	hsa-miR-3942	9.2	8.35	8.54	7.84	NaN	NaN	NaN	NaN	NaN	NaN	NaN	NaN	NaN	7.19	NaN	NaN	NaN	NaN	NaN	NaN	7.84	7.74	7	NaN	NaN	NaN	NaN	NaN	NaN	9.11	NaN	NaN	NaN	8.7	8.57	6.16	NaN	NaN	7.38	7.37	7.32	NaN	9.4	7.42	NaN	NaN	NaN
148346	hsa-miR-3929	hsa-miR-3943	7.56	7.2	7.03	NaN	NaN	NaN	NaN	NaN	NaN	6.57	5.75	NaN	NaN	NaN	NaN	NaN	NaN	6.36	NaN	NaN	8.5	7.55	7.72	NaN	NaN	NaN	NaN	NaN	NaN	NaN	NaN	NaN	NaN	7.68	NaN	NaN	NaN	NaN	NaN	NaN	NaN	NaN	NaN	NaN	NaN	NaN	NaN
147997	hsa-miR-3934	hsa-miR-3944	8.88	9.03	8.24	7.99	NaN	NaN	NaN	NaN	6.07	NaN	6.91	NaN	NaN	7.64	NaN	NaN	6.25	8.19	NaN	7	10.61	8.83	8.81	NaN	NaN	NaN	NaN	NaN	NaN	NaN	NaN	NaN	6.31	8.34	8.79	6.55	7.26	6.43	9.15	NaN	6.79	NaN	9.15	7.91	NaN	NaN	NaN
148265	hsa-miR-3935	hsa-miR-3945	13.6	13.2	13.12	13.12	11.41	12.96	11.47	11.86	12.81	12.76	12.32	11.89	11.45	13.75	11.95	12.2	13.26	12.63	11.96	12.76	14.32	13.45	13.61	10.57	11.14	13.37	11.79	12.01	12.06	14.22	13.77	12.34	12.17	14	13.91	12.61	12.83	12.75	14.24	12.58	13.36	12.6	14.24	13.37	11.53	14.06	12.22
148374	hsa-miR-3936	hsa-miR-409-3p	8.04	7.76	6.74	6.95	NaN	7.71	NaN	NaN	6.5	9.1	NaN	NaN	NaN	NaN	NaN	NaN	NaN	7.45	NaN	NaN	8.64	8.16	NaN	NaN	NaN	5.16	NaN	NaN	7.8	8.19	NaN	NaN	7.71	8.15	10.04	7.09	7.64	8.31	7.82	NaN	NaN	NaN	7.67	6.32	NaN	NaN	NaN
148466	hsa-miR-3937	hsa-miR-409-5p	8.28	8.03	7.87	7.5	NaN	7.8	NaN	NaN	NaN	5.7	NaN	NaN	NaN	NaN	NaN	NaN	NaN	NaN	NaN	NaN	7.75	7.44	6.98	NaN	NaN	NaN	NaN	NaN	7.23	7.76	NaN	NaN	NaN	9.33	9.7	7.91	6.42	8.64	8.2	9.86	NaN	NaN	4.99	6.5	NaN	6.95	NaN
148349	hsa-miR-3938	hsa-miR-410	9.49	9.38	10.14	9.52	NaN	8.77	NaN	6.48	8.05	8.98	8	5.99	NaN	8.37	NaN	9.66	7.36	9.22	6.61	7.59	10.12	9.87	9.29	NaN	NaN	7.42	NaN	NaN	9.51	8.95	7.26	8.06	6.99	9.73	10.92	9.12	8.83	10.61	9.41	9.45	8	8.08	8.84	7.92	5.66	8.87	5.9
148467	hsa-miR-3939	hsa-miR-411	6.92	8.02	NaN	NaN	NaN	NaN	NaN	NaN	NaN	NaN	NaN	NaN	NaN	NaN	NaN	NaN	NaN	NaN	NaN	6.23	9.83	8.4	8.84	NaN	NaN	NaN	NaN	NaN	NaN	8	NaN	NaN	NaN	7.16	9.19	4.85	NaN	NaN	7.49	NaN	NaN	NaN	7.21	NaN	NaN	NaN	NaN
147268	hsa-miR-3940	hsa-miR-411*	9.51	9.06	8.76	8.81	NaN	NaN	NaN	NaN	NaN	6.88	6.03	NaN	NaN	7.13	NaN	NaN	NaN	6.85	NaN	NaN	9.21	9.18	8.74	NaN	NaN	NaN	NaN	NaN	NaN	6.61	NaN	7.7	NaN	8.51	13.15	NaN	NaN	NaN	6.77	NaN	NaN	NaN	7.45	NaN	NaN	NaN	NaN
148285	hsa-miR-3941	hsa-miR-412	13.07	12.42	12.66	12.58	10.14	12.03	10.54	10.51	11.4	11.68	11.6	9.92	9.3	12.78	11.15	11.17	11.84	12.56	11.29	10.54	14.7	12.45	11.95	9.92	10.12	11.99	9.88	11.73	10.5	13.15	11.42	11.09	11.37	13.04	13.14	11.61	12.64	13.78	13.9	11.46	11.88	11.14	14.27	12.55	9.98	13.5	10.65
148387	hsa-miR-3942	hsa-miR-421	6.34	5.47	7.19	NaN	NaN	NaN	NaN	NaN	NaN	NaN	NaN	NaN	NaN	NaN	NaN	NaN	NaN	NaN	NaN	NaN	6.51	6.3	NaN	NaN	NaN	NaN	NaN	NaN	NaN	NaN	NaN	NaN	NaN	NaN	6.18	NaN	NaN	NaN	NaN	NaN	NaN	NaN	NaN	NaN	NaN	NaN	NaN
148577	hsa-miR-3943	hsa-miR-422a	10.54	11.09	10.96	10.55	9.64	10.84	8.18	7.9	8.18	9.56	9.17	8.54	9.54	8.61	10.47	10.75	9.97	10.1	9.33	11.2	11.91	10.65	9.83	9.69	9.24	8.92	8.06	9.61	11.05	8.26	8.7	9.39	10.32	11.16	10.88	10.31	9.78	12.1	11.04	9.19	8.96	8.06	10.32	9.33	NaN	10.73	8.16
147493	hsa-miR-3944	hsa-miR-423-3p	9.35	9.08	8.91	8.76	NaN	8.98	NaN	NaN	6.17	9.98	7.26	NaN	NaN	5.62	5.36	8.5	NaN	8.08	NaN	NaN	8.91	9.02	8.1	NaN	NaN	NaN	NaN	NaN	8.28	7.35	5.73	7.32	5.81	9.88	8.38	8.09	NaN	10.47	7.66	8.1	6.73	NaN	7.99	6.5	NaN	8.25	NaN
148351	hsa-miR-3945	hsa-miR-423-5p	6.94	9.16	8.17	6.89	NaN	NaN	NaN	NaN	NaN	NaN	7.58	NaN	NaN	6.01	NaN	NaN	5.6	6.48	NaN	7.54	9.73	9.13	8.84	NaN	6.3	NaN	NaN	NaN	NaN	NaN	NaN	NaN	NaN	7.98	8.25	7.06	NaN	7.85	6.52	NaN	NaN	NaN	7.73	7.69	NaN	NaN	NaN
11240	hsa-miR-409-3p	hsa-miR-424	9.49	8.24	8.15	7.96	NaN	NaN	NaN	NaN	8	NaN	6.63	NaN	NaN	7.45	NaN	NaN	NaN	NaN	NaN	NaN	9.02	9.21	8.58	NaN	NaN	NaN	NaN	NaN	NaN	8.88	NaN	NaN	NaN	7.87	9.32	NaN	NaN	7.38	NaN	NaN	NaN	NaN	NaN	NaN	NaN	NaN	NaN
42925	hsa-miR-409-5p	hsa-miR-424*	7.69	NaN	NaN	NaN	NaN	NaN	NaN	NaN	NaN	NaN	NaN	NaN	NaN	NaN	NaN	7.01	NaN	NaN	NaN	NaN	9.09	6.75	NaN	NaN	NaN	NaN	NaN	NaN	NaN	NaN	NaN	NaN	NaN	7.05	7.8	NaN	NaN	NaN	NaN	NaN	NaN	NaN	7.91	NaN	NaN	NaN	NaN
11102	hsa-miR-410	hsa-miR-425	8.8	7.53	6.87	NaN	NaN	NaN	NaN	NaN	9.95	NaN	NaN	NaN	NaN	7.98	NaN	NaN	NaN	NaN	NaN	NaN	8.52	6.15	7.32	NaN	8.34	NaN	NaN	NaN	NaN	5.23	NaN	NaN	NaN	7.95	4.85	NaN	NaN	NaN	7.19	NaN	NaN	NaN	7.99	6.83	NaN	NaN	NaN
17482	hsa-miR-411	hsa-miR-425*	10.07	7.01	7.54	7.57	NaN	NaN	NaN	NaN	9.97	7.62	NaN	7.33	NaN	9.43	NaN	NaN	7.14	NaN	NaN	NaN	8.19	9.4	7.43	NaN	NaN	NaN	NaN	NaN	NaN	6.4	NaN	NaN	NaN	8.73	NaN	NaN	NaN	NaN	NaN	NaN	NaN	NaN	NaN	6.6	NaN	NaN	NaN
42784	hsa-miR-411*	hsa-miR-4251	9.42	7.22	7.29	6.44	NaN	NaN	NaN	NaN	9.38	NaN	NaN	NaN	NaN	6.82	NaN	NaN	NaN	NaN	NaN	NaN	7.41	8.45	6.84	NaN	NaN	NaN	NaN	NaN	NaN	NaN	NaN	NaN	NaN	7.86	NaN	NaN	NaN	NaN	NaN	NaN	NaN	NaN	NaN	NaN	NaN	NaN	NaN
42764	hsa-miR-412	hsa-miR-4252	9.45	7.4	7.41	7.28	NaN	6.72	NaN	NaN	7.18	8.53	NaN	NaN	NaN	8.39	NaN	8.87	NaN	7.59	NaN	7.01	9.72	9.79	8.74	NaN	NaN	NaN	NaN	NaN	NaN	8.32	NaN	NaN	NaN	7.99	8.89	NaN	NaN	7.24	9.01	8.45	NaN	NaN	9.67	NaN	NaN	8.28	NaN
17474	hsa-miR-421	hsa-miR-4253	11.02	10.8	11.54	10.77	8.9	10.45	10.82	11.06	10.25	11.61	10.31	9.85	8.05	10.39	6.87	9.5	10.12	11.61	10.97	10.91	12.74	12.27	11.16	7.75	10.1	9.17	7.05	7.89	9.88	11.15	9.8	10.58	9.34	10.95	11.82	11.69	10.45	11.67	11.65	9.81	10.54	10.33	10.36	10.31	8.76	10.42	8.93
11104	hsa-miR-422a	hsa-miR-4254	10.64	10.97	10.62	9.87	6.62	10.38	7.2	8.8	9.13	9.68	10.14	8.62	NaN	10.17	7.13	8.54	9.11	9.99	7.98	10.42	11.07	11.43	11.54	NaN	7.04	8.8	8.23	NaN	NaN	10.67	8.43	9.73	8.76	11.5	10.33	10.46	9.54	10.51	10.94	9.09	9.91	8.58	11.24	10.12	NaN	10.55	8.11
42730	hsa-miR-423-3p	hsa-miR-4255	13.27	13.97	13.83	13.41	11.79	12.24	11.13	12.34	12.25	12.38	11.41	11.43	11.36	11.86	10.97	11.85	12.2	12.5	12.75	11.94	11.37	12.49	12.68	12.01	11.99	9.2	10.42	11.75	12.17	11.92	12.06	11.79	NaN	12.12	9.93	12.75	11.34	12.02	10.88	10.96	11.39	12.36	9.9	11.19	10.49	11.71	11.47
27565	hsa-miR-423-5p	hsa-miR-4256	14.22	14.4	13.7	14.23	12.58	12.81	12.68	13.75	13.56	13.9	13.49	12.93	12.75	13.61	13.68	12.8	13.52	13.69	12.56	12.92	14.42	14.28	14.28	12.33	13.5	11.42	13.23	13.15	13.87	13.91	13.67	13.37	10.54	13.98	12.38	13.44	12.45	14.42	12.87	12.11	13.2	13.58	13.29	13.99	11.77	13.44	12.91
42965	hsa-miR-424	hsa-miR-4257	13.34	12.24	13.01	12.51	10.73	11.74	11.77	11.28	13	13.48	11.57	13.74	7.69	13.15	11.62	10.98	12.22	12.66	10.77	10.04	12.39	14.04	12.76	8.79	11.59	11.25	10.24	11.42	10.5	13.21	11.82	12.48	11.17	13.67	12.34	13.48	11.18	10.39	12.74	10.96	12.39	11.63	12.25	12.31	11.01	12.71	10.55
42603	hsa-miR-424*	hsa-miR-4258	9.73	9.54	9.51	8.02	NaN	NaN	NaN	5.16	7.23	5.97	7.91	8.09	NaN	7.75	NaN	NaN	8.59	7.17	NaN	8.84	12.1	10.69	9.77	NaN	NaN	NaN	NaN	NaN	NaN	8.41	NaN	8.25	NaN	9.88	7.9	8.88	6.15	9.28	9.6	NaN	8.13	NaN	10.09	NaN	NaN	6.48	NaN
17608	hsa-miR-425	hsa-miR-4259	12.34	12.63	11.16	12.77	12.13	9.88	12	13.11	12.01	13.18	13.04	11.63	7.59	12.56	8.07	11.12	10.56	13.26	11.36	9.2	9.95	13.1	13.14	8.68	10.23	11.62	11.49	8.3	8.47	13.44	11.57	12.64	10.69	12.67	11.12	12.06	12.4	10.64	10.06	11.45	12.3	12.54	9.7	11.24	10.65	10.43	11.02
11108	hsa-miR-425*	hsa-miR-4260	9.85	9.68	10.06	9.44	7.52	8.81	7.92	8.85	7.69	8.07	8.47	NaN	NaN	7.91	NaN	NaN	NaN	10.19	NaN	7.66	10.13	8.69	9.71	NaN	NaN	7.38	NaN	NaN	6.56	8.82	NaN	8.19	NaN	8.79	9.6	NaN	7.94	7.87	8.99	7.35	7.76	7.3	8.22	NaN	NaN	6.99	NaN
147715	hsa-miR-4251	hsa-miR-4261	8.21	9.36	7.9	NaN	NaN	NaN	NaN	NaN	7.41	NaN	7.97	NaN	NaN	7.66	NaN	NaN	NaN	9.25	NaN	NaN	10.36	9.06	9.45	NaN	NaN	NaN	NaN	NaN	NaN	7.41	NaN	6.65	NaN	9.22	NaN	NaN	NaN	7.54	7.32	NaN	NaN	NaN	9.09	NaN	NaN	NaN	NaN
147793	hsa-miR-4252	hsa-miR-4262	9.68	9.31	8.49	8.01	NaN	7.55	6.36	NaN	7.92	7.3	8.84	7.83	NaN	10.14	NaN	NaN	8.59	8.99	7.33	10.2	9.93	11.51	11.51	NaN	NaN	8.14	NaN	NaN	NaN	9.66	9.64	9.57	NaN	9.66	7.41	8.14	9.5	11.21	9.67	NaN	8.71	8.37	10.36	8.72	NaN	8.82	NaN
147562	hsa-miR-4253	hsa-miR-4263	8.2	6.87	7.47	7.35	NaN	NaN	NaN	NaN	NaN	NaN	NaN	NaN	NaN	NaN	NaN	NaN	NaN	NaN	NaN	NaN	5.81	7.73	NaN	NaN	NaN	NaN	NaN	NaN	NaN	7.11	NaN	NaN	NaN	7.84	9.25	NaN	NaN	7.78	NaN	NaN	NaN	NaN	NaN	NaN	NaN	NaN	NaN
147556	hsa-miR-4254	hsa-miR-4264	9.82	9.44	9.4	9.05	NaN	7.96	NaN	5.47	9.06	8.02	7.95	6.63	NaN	9.84	NaN	6.41	7.43	9.5	6.69	8.8	8.96	10.58	10.48	NaN	NaN	NaN	NaN	NaN	NaN	9.24	7.58	8.56	NaN	9.84	7.83	8.47	8.69	9.99	9.07	NaN	8.35	7.41	8.55	8.32	NaN	9.03	NaN
147706	hsa-miR-4255	hsa-miR-4265	9.71	9.5	8.75	8.7	NaN	7.42	NaN	NaN	7.66	NaN	8.88	NaN	NaN	9.52	NaN	NaN	7.24	8.66	6.7	8.64	11.28	10	10.02	NaN	NaN	7.79	7.67	NaN	NaN	10.24	NaN	8.63	6.3	10.38	10.17	8.4	9.63	10.61	10.38	7.99	8.59	7.42	11.06	8.69	NaN	9.28	NaN
147569	hsa-miR-4256	hsa-miR-4266	5.91	NaN	6.53	NaN	NaN	6.86	NaN	NaN	NaN	NaN	NaN	NaN	NaN	NaN	NaN	NaN	NaN	NaN	NaN	NaN	8.18	7.95	NaN	NaN	NaN	NaN	NaN	NaN	NaN	NaN	NaN	NaN	NaN	7.79	8.33	NaN	NaN	NaN	6.46	6.44	NaN	NaN	6.73	NaN	NaN	NaN	NaN
147768	hsa-miR-4257	hsa-miR-4267	8.73	8.73	8.61	8.3	NaN	4.31	NaN	NaN	NaN	NaN	NaN	NaN	NaN	NaN	NaN	8.14	NaN	7.93	NaN	7.21	9.69	9.72	9.32	NaN	NaN	NaN	NaN	NaN	NaN	7.26	NaN	5.06	NaN	8.18	8.81	9.27	NaN	7.07	7.37	NaN	NaN	NaN	8.36	NaN	NaN	NaN	NaN
147631	hsa-miR-4258	hsa-miR-4268	12.19	12.97	12.64	12.24	11.47	13.27	10.7	10.76	10.25	11.3	11.45	10.98	11.8	10.92	13.55	12.54	12.37	12.07	12.24	14.42	14.14	12.61	12.35	12.79	13.14	10.92	10.66	13.13	14.03	10.93	10.8	11.37	12.87	12.46	13.68	12.7	11.98	15.14	14.02	11.7	11	10.63	12.85	10.94	10.5	13.7	11.16
147606	hsa-miR-4259	hsa-miR-4269	8.47	8.37	9.11	7.82	NaN	NaN	NaN	NaN	NaN	10.14	5.59	NaN	NaN	NaN	NaN	6.84	6.9	7.73	NaN	7.74	10.06	8.8	9.41	NaN	NaN	NaN	NaN	NaN	6.82	8.05	NaN	6.54	8.33	8.66	8.8	7.61	7.34	9.18	9.42	NaN	7.13	NaN	8.22	7.68	NaN	5.44	NaN
147797	hsa-miR-4260	hsa-miR-4270	8.74	7.83	9.5	NaN	NaN	7.5	NaN	NaN	NaN	7.97	7.14	NaN	NaN	5.84	NaN	NaN	NaN	8.01	NaN	NaN	8.9	9.03	8.66	NaN	NaN	NaN	NaN	NaN	NaN	7.53	NaN	NaN	7.88	9.22	10.15	7.11	NaN	7.66	8.89	NaN	6.93	NaN	9.4	6.42	NaN	NaN	NaN
147618	hsa-miR-4261	hsa-miR-4271	NaN	NaN	NaN	NaN	NaN	NaN	NaN	NaN	NaN	NaN	NaN	NaN	NaN	NaN	NaN	NaN	NaN	NaN	NaN	NaN	10.24	7.09	7.88	NaN	NaN	NaN	NaN	NaN	NaN	NaN	NaN	NaN	NaN	7.03	5.59	NaN	NaN	NaN	8.77	NaN	NaN	NaN	9.58	NaN	NaN	NaN	NaN
147673	hsa-miR-4262	hsa-miR-4272	9.98	7.23	7.51	NaN	NaN	7.2	8.3	NaN	8.15	NaN	NaN	NaN	NaN	8.34	NaN	8	7.62	5.96	NaN	NaN	8.9	8.28	7.54	NaN	NaN	NaN	NaN	7.54	NaN	8.22	NaN	7.05	NaN	8.2	9.84	8.43	NaN	8.25	7.46	7.39	NaN	NaN	8.86	8.25	NaN	6.48	NaN
147523	hsa-miR-4263	hsa-miR-4273	7.8	7.5	7.02	7.56	NaN	8.37	NaN	NaN	NaN	9.32	NaN	NaN	NaN	NaN	NaN	7.9	NaN	7.7	NaN	NaN	8.72	8.16	7.53	NaN	NaN	6.88	NaN	NaN	NaN	NaN	NaN	NaN	NaN	8.69	10.4	7.86	7.29	9.55	7.84	8.64	NaN	NaN	8.06	NaN	NaN	7.28	NaN
147537	hsa-miR-4264	hsa-miR-4274	9.67	9.85	8.65	4.27	NaN	NaN	NaN	NaN	NaN	NaN	7.27	NaN	NaN	NaN	NaN	NaN	NaN	NaN	NaN	NaN	9.22	7.3	7.9	NaN	NaN	NaN	NaN	NaN	NaN	NaN	NaN	NaN	NaN	8.54	8.25	NaN	NaN	NaN	NaN	NaN	NaN	NaN	7.43	NaN	NaN	NaN	NaN
147742	hsa-miR-4265	hsa-miR-4275	8.89	8.43	9.05	8.87	NaN	NaN	NaN	NaN	NaN	8.52	6.11	NaN	NaN	7.01	NaN	NaN	NaN	8.73	NaN	NaN	7.37	9.78	8.67	NaN	NaN	NaN	NaN	NaN	NaN	6.35	NaN	7.41	NaN	9	11.04	NaN	NaN	8.22	6.07	NaN	NaN	NaN	NaN	7.67	NaN	NaN	NaN
147564	hsa-miR-4266	hsa-miR-4276	6.28	NaN	NaN	NaN	NaN	NaN	NaN	NaN	NaN	NaN	NaN	NaN	NaN	NaN	NaN	NaN	NaN	NaN	NaN	NaN	8.41	7.76	NaN	NaN	NaN	NaN	NaN	NaN	NaN	NaN	NaN	NaN	NaN	NaN	7.45	NaN	NaN	NaN	NaN	NaN	NaN	NaN	8.17	NaN	NaN	NaN	NaN
147780	hsa-miR-4267	hsa-miR-4277	7.13	5.94	NaN	NaN	NaN	NaN	NaN	NaN	NaN	NaN	NaN	NaN	NaN	NaN	NaN	NaN	NaN	NaN	NaN	NaN	7.47	8.85	7.16	NaN	NaN	NaN	NaN	NaN	NaN	NaN	NaN	NaN	NaN	8.05	7.38	6.88	NaN	NaN	NaN	NaN	NaN	NaN	NaN	NaN	NaN	NaN	NaN
147942	hsa-miR-4268	hsa-miR-4278	15.78	15.68	15.77	15.31	14.31	15.24	13.94	14.34	13.96	14.47	15.15	14.12	14.81	14.15	15.44	14.41	15.31	14.61	15.48	15.48	15.69	15.34	14.72	14.89	15.19	13.72	13.9	15.01	15.22	14.45	13.87	14.17	14.88	15.45	15.61	15.45	14.42	15.18	15.74	14.98	14.69	14.12	15.66	14.99	14.1	15.67	15.21
147868	hsa-miR-4269	hsa-miR-4279	6.74	NaN	NaN	NaN	NaN	NaN	NaN	NaN	NaN	NaN	NaN	NaN	NaN	NaN	NaN	NaN	NaN	NaN	NaN	NaN	9	5.93	NaN	NaN	NaN	NaN	NaN	NaN	NaN	NaN	NaN	NaN	NaN	6.45	7.13	NaN	NaN	NaN	NaN	NaN	NaN	NaN	8.25	NaN	NaN	NaN	NaN
147818	hsa-miR-4270	hsa-miR-4280	7.41	6.76	7.6	5.47	NaN	7.21	NaN	NaN	NaN	7.08	7.66	NaN	NaN	7.43	NaN	NaN	NaN	7.73	NaN	8.6	10.67	10.45	9.82	NaN	NaN	NaN	NaN	NaN	NaN	6.11	NaN	NaN	11.76	8.57	9.29	7.41	NaN	8.28	8.9	NaN	NaN	NaN	8.96	6.74	NaN	NaN	NaN
147570	hsa-miR-4271	hsa-miR-4281	6.33	5.66	6.77	NaN	NaN	8.41	NaN	NaN	NaN	9.34	NaN	NaN	NaN	NaN	NaN	NaN	NaN	NaN	NaN	NaN	8.88	8.62	8.56	NaN	NaN	6.81	NaN	NaN	NaN	8.89	NaN	NaN	NaN	7.75	10.54	7.74	NaN	9.15	7.76	8.33	NaN	NaN	6.47	7.63	NaN	7.66	NaN
147763	hsa-miR-4272	hsa-miR-4282	5.6	NaN	NaN	NaN	NaN	NaN	NaN	NaN	NaN	NaN	NaN	NaN	NaN	NaN	NaN	NaN	NaN	NaN	NaN	NaN	NaN	6.41	NaN	NaN	NaN	NaN	NaN	NaN	NaN	NaN	NaN	NaN	NaN	NaN	14.17	NaN	NaN	NaN	NaN	NaN	NaN	NaN	NaN	NaN	NaN	NaN	NaN
147554	hsa-miR-4273	hsa-miR-4283	9.82	9.42	9.34	9.63	6.85	9.45	NaN	NaN	8.21	7.33	8.24	NaN	NaN	9.69	NaN	NaN	NaN	9.24	NaN	NaN	10.5	8.99	9.7	NaN	NaN	7.41	NaN	NaN	NaN	10.07	NaN	7.54	7.05	10.66	9.52	7.5	9.27	9.34	9.26	6.17	9.1	NaN	9.7	9.33	NaN	7.83	NaN
147751	hsa-miR-4274	hsa-miR-4284	10.44	10.37	10.69	10.49	8.73	9.95	6.72	8.01	8.44	9.06	8.51	8.14	8.25	8.8	9.44	8.08	9.27	9.7	8.81	9.88	10.92	10.44	10.12	8.73	8.44	8.97	8.62	8.96	10.24	9.32	8.86	9.4	9.97	10.56	11.05	10.11	9.73	11.51	10.26	9.79	8.9	8.49	9.41	9.81	7.83	9.58	8.67
147743	hsa-miR-4275	hsa-miR-4285	13.09	13.68	13.39	13.4	11.29	13.39	11.64	12.02	13.41	13.47	13.03	12.81	11.55	13.12	11.16	11.59	12.14	13.86	11.5	13.05	11.22	14.37	14.19	10.19	10.45	12.97	11.19	10.86	12.89	12.9	12.88	13.13	12.33	12.46	13.78	12.92	13.24	14.89	11.49	12.82	11.96	12.63	11.13	12.66	11.96	10.72	12.18
147770	hsa-miR-4276	hsa-miR-4286	NaN	NaN	NaN	NaN	NaN	NaN	NaN	NaN	NaN	NaN	NaN	NaN	NaN	NaN	NaN	NaN	NaN	NaN	NaN	NaN	7.04	6.47	NaN	NaN	NaN	NaN	NaN	NaN	NaN	NaN	NaN	NaN	NaN	5.39	7.44	NaN	NaN	NaN	NaN	NaN	NaN	NaN	NaN	NaN	NaN	NaN	NaN
147666	hsa-miR-4277	hsa-miR-4287	8.11	7.27	5.85	4.56	NaN	NaN	NaN	NaN	NaN	NaN	NaN	NaN	NaN	NaN	NaN	NaN	NaN	8.26	NaN	NaN	7.6	7.51	7.06	NaN	NaN	NaN	NaN	NaN	NaN	7.34	NaN	NaN	NaN	6.96	8.24	NaN	NaN	NaN	6.88	NaN	NaN	NaN	6.96	NaN	NaN	NaN	NaN
147621	hsa-miR-4278	hsa-miR-4288	9.06	8.83	8.78	7.84	NaN	NaN	NaN	NaN	NaN	NaN	NaN	NaN	NaN	NaN	NaN	NaN	NaN	9.58	6.65	8.45	10.25	9.52	8.82	NaN	NaN	NaN	NaN	NaN	8.73	7.96	NaN	NaN	NaN	9.66	8.92	4.73	NaN	10.52	10.25	NaN	4.74	NaN	9.22	NaN	NaN	8.67	NaN
147767	hsa-miR-4279	hsa-miR-4289	15.88	15.66	15.7	15.73	15.19	15.55	14.36	15.17	14.63	14.92	15.75	15.01	14.77	15.1	15.6	15.74	15.43	15.19	15.59	15.62	15.82	15.81	15.4	15.21	15.47	15.63	14.47	15.62	15.56	15.39	14.71	15.15	15.68	15.73	15.68	15.71	15.45	15.7	15.84	15.24	15.66	14.59	15.83	15.39	14.67	15.62	15.47
147911	hsa-miR-4280	hsa-miR-429	7.57	7	6.85	NaN	NaN	NaN	NaN	NaN	NaN	NaN	6.69	NaN	NaN	6.79	NaN	6.36	NaN	6.73	NaN	NaN	9.23	8.38	8.37	NaN	NaN	NaN	NaN	NaN	NaN	7.34	NaN	NaN	NaN	8.62	7.77	NaN	NaN	6.45	6.69	NaN	7.52	NaN	8.55	NaN	NaN	NaN	NaN
147694	hsa-miR-4281	hsa-miR-4290	8.03	7.57	8.06	6.73	NaN	9.75	NaN	NaN	8.65	9.17	7.61	NaN	NaN	NaN	NaN	6.01	NaN	8.49	NaN	NaN	9.2	9.13	7.37	NaN	NaN	7.41	NaN	NaN	8.38	8.66	NaN	NaN	7.92	8.84	10.69	9.95	8.59	10.43	8.86	8.16	7.65	NaN	7.89	6.3	NaN	8.34	NaN
147933	hsa-miR-4282	hsa-miR-4291	9.54	9.17	7.6	5.59	NaN	NaN	NaN	NaN	NaN	NaN	NaN	NaN	NaN	8.23	NaN	NaN	NaN	NaN	NaN	NaN	9.29	8.3	7.49	NaN	NaN	NaN	NaN	NaN	NaN	7.92	NaN	NaN	NaN	9.01	7.05	NaN	6.17	NaN	7.64	NaN	7.67	NaN	9.65	NaN	NaN	6.46	NaN
147591	hsa-miR-4283	hsa-miR-4292	8.8	8.37	7.75	7.55	NaN	9.99	NaN	NaN	9	9.74	7.68	NaN	NaN	8.81	7.43	10.28	5.86	9.37	NaN	7.05	9.74	9.62	9.28	NaN	NaN	6.11	NaN	NaN	9.87	8.45	6.79	6.46	8.4	10.2	10.07	10.24	8.2	10.03	8.68	8.93	7.26	6.92	8.64	7.83	NaN	8.84	NaN
147636	hsa-miR-4284	hsa-miR-4293	15.69	15.55	15.65	15.68	15.46	15.67	15.76	15.81	15.66	15.49	15.9	15.75	14.59	15.67	14.93	15.34	15.78	15.52	15.47	15.86	15.03	15.65	15.8	15.11	15.69	15.75	14.37	14.95	15.23	15.79	15.38	15.57	15.91	15.86	15.89	15.71	15.74	15.48	15.43	15.7	15.51	15.67	15.35	15.89	15.48	15.36	15.65
147604	hsa-miR-4285	hsa-miR-4294	14.41	14.51	14.84	14.05	12.01	13.81	12.11	12.21	11.95	12.53	13.78	12.87	NaN	12.1	8.87	NaN	10.51	12.86	13.01	11.91	15.53	14.29	14.13	9.56	14.76	11.38	11.87	10.58	9.86	12.43	12.15	12.52	13.22	14.24	13.93	12.81	12.52	11.03	12.43	13.44	14.7	12.98	14.52	12.84	12.46	12.35	13.96
147744	hsa-miR-4286	hsa-miR-4295	15.7	15.67	15.63	15.61	15.12	15.67	15.73	15.39	15.65	15.64	15.68	15.79	13.76	15.73	13.47	14.53	15.06	15.53	14.99	14.53	13.74	15.66	15.63	13.82	14.53	15.42	15.68	14.52	14.24	15.48	15.69	15.32	15.45	15.61	15.57	15.57	15.77	15.07	14.13	15.78	15.73	15.54	14.27	15.44	15.6	13.26	15.18
147938	hsa-miR-4287	hsa-miR-4296	9.71	9.65	8.77	8.65	NaN	6.82	NaN	NaN	8.48	NaN	7.69	NaN	NaN	8.13	NaN	NaN	NaN	8.5	6.21	9.1	12.13	10.25	9.5	NaN	NaN	NaN	NaN	NaN	NaN	9.61	NaN	7.33	8.07	9.23	9.46	8.23	8.44	10.77	11.4	9.4	7.31	NaN	10.15	NaN	NaN	9.58	NaN
147588	hsa-miR-4288	hsa-miR-4297	14.1	14.28	14.31	12.2	12.13	11.69	11.56	13.78	13.19	13.16	11.91	12.84	13.07	13.27	9.52	12.5	13.94	13.79	12.02	10.56	12.34	13.7	13.56	10.66	11.02	12.69	13.73	12.79	13.1	13.11	12.4	13.44	11.36	13.66	13.3	15.01	11.18	12.99	12.66	12.65	13.51	12.5	12.24	14.03	12.25	12.57	11.98
147735	hsa-miR-4289	hsa-miR-4298	11.54	11.72	11.26	11.16	10.59	9.61	10.24	10.26	10.76	11.13	10.15	9.34	NaN	10.32	NaN	NaN	9.23	11.81	9.41	NaN	9.19	11.79	11.39	NaN	9.55	NaN	6.71	NaN	NaN	10.66	9.89	10.21	NaN	10.4	NaN	10.69	NaN	NaN	NaN	9.51	10.43	10.12	9.08	9.27	8.32	10.42	8.89
13171	hsa-miR-429	hsa-miR-4299	13.47	14.97	14.98	14.74	5.7	14.83	14.52	9.54	12.43	15.04	14.44	13.93	12.29	13.62	10.09	13.74	12.92	15.44	13.82	13.12	11.31	14.72	14.75	12.04	11.53	12.24	13.6	11.32	11.42	14.44	13.9	14.94	10.98	14.61	10.01	14.04	12.33	10.44	11.56	13.41	13.75	12.27	11.21	12.19	10.47	13.17	11.74
147920	hsa-miR-4290	hsa-miR-4300	15.61	15.38	15.64	14.78	13.54	14.63	13.29	13.67	13.5	14.13	14.76	13.66	13.11	13.94	13.57	13.83	13.41	14.62	14.42	15.04	15.29	14.85	14.35	13.94	14.68	13.14	12.55	14.53	14.21	13.98	13.6	13.81	14.85	15.23	15.48	14.61	14.3	14.7	15.43	14.68	13.86	13.42	15.21	14.47	13.29	15.12	14.82
147616	hsa-miR-4291	hsa-miR-4301	12.12	11.71	12.09	11.27	10.86	10.57	10.62	11.01	11.27	11.8	11.27	10.49	NaN	11.58	NaN	NaN	9.41	11.83	NaN	8.58	12.26	11.96	12.23	NaN	8.2	9.99	10.35	NaN	NaN	11.85	9.92	11.81	9.43	12.17	10.78	10.55	10.01	9.02	10.63	10.43	11.68	10.71	11.75	11.28	9.49	9.95	9.41
147600	hsa-miR-4292	hsa-miR-4302	10.96	11.65	11.42	10.97	10.07	12.34	9.32	9.71	8.86	9.79	10.33	9.52	11.39	9.62	13.79	11.67	11.98	10.78	12.61	14.45	13.54	11.48	11.12	12.25	11.59	9.89	9.41	13.52	13.86	9.95	9.77	9.96	11.82	11.78	12.99	12.38	11.3	15.03	14.87	11.3	9.82	9.41	12.9	9.79	9.55	14.05	10.16
147652	hsa-miR-4293	hsa-miR-4303	NaN	NaN	NaN	NaN	NaN	NaN	NaN	NaN	NaN	NaN	NaN	NaN	NaN	NaN	NaN	NaN	NaN	NaN	NaN	NaN	8.93	NaN	NaN	NaN	NaN	NaN	NaN	NaN	NaN	NaN	NaN	NaN	NaN	6.32	NaN	NaN	NaN	NaN	NaN	NaN	NaN	NaN	NaN	NaN	NaN	NaN	NaN
147627	hsa-miR-4294	hsa-miR-4304	6.93	NaN	5.81	NaN	NaN	6.15	NaN	NaN	NaN	NaN	NaN	NaN	NaN	NaN	NaN	NaN	NaN	NaN	NaN	NaN	8.06	8.28	7.86	NaN	NaN	NaN	NaN	NaN	NaN	7.72	NaN	NaN	NaN	7.94	9.07	NaN	NaN	6.33	6.74	NaN	NaN	NaN	6.64	NaN	NaN	NaN	NaN
147852	hsa-miR-4295	hsa-miR-4305	7.7	7.15	6.94	NaN	NaN	NaN	NaN	NaN	NaN	NaN	NaN	NaN	NaN	NaN	NaN	NaN	NaN	5.54	NaN	NaN	6.45	7.12	NaN	NaN	NaN	NaN	NaN	NaN	NaN	NaN	NaN	NaN	NaN	6.63	NaN	NaN	NaN	NaN	NaN	NaN	NaN	NaN	NaN	NaN	NaN	NaN	NaN
147660	hsa-miR-4296	hsa-miR-4306	6.89	NaN	NaN	NaN	NaN	NaN	NaN	NaN	NaN	NaN	NaN	NaN	NaN	NaN	NaN	NaN	NaN	NaN	NaN	NaN	9.42	6.89	6.77	NaN	NaN	NaN	NaN	NaN	NaN	8.52	NaN	NaN	NaN	7.92	9.06	NaN	NaN	NaN	7.56	NaN	NaN	NaN	8.53	NaN	NaN	NaN	NaN
147632	hsa-miR-4297	hsa-miR-4307	12.59	12.19	12.49	12.02	9.68	8.44	9.88	9.87	10.78	11.49	10.88	9.77	8.38	11.7	9.96	8.3	10.23	10.8	10.33	9.84	11.49	11.76	11.94	8.28	8.37	7.95	9.85	9.92	10.09	12.28	10.54	11.71	NaN	12.5	12.26	11.23	10.06	10.56	11.85	NaN	11.99	10.55	11.69	11.57	NaN	11.83	9.89
148639	hsa-miR-4298	hsa-miR-4308	10.32	10.41	9.58	9.58	NaN	NaN	7.58	7.83	8.25	8.33	9.57	7.27	NaN	9.41	NaN	NaN	NaN	10.51	8.87	NaN	10.43	10.51	10.43	NaN	7.84	NaN	NaN	NaN	NaN	10.17	7.82	8.68	NaN	10.82	6.82	NaN	NaN	10.94	8.68	NaN	9.58	NaN	10.2	8.86	NaN	9.96	NaN
147614	hsa-miR-4299	hsa-miR-4309	12.47	12.62	12.24	11.99	9.02	12.81	11.1	11.39	11.96	11.86	12.71	10.77	NaN	11.79	7.15	NaN	9.93	12.26	9.82	10.33	14.79	12.61	12.93	8.54	12.81	11.53	10.74	6.21	8.83	11.76	9.78	11.96	10.72	13.45	12.35	10.34	10.89	10.58	11.93	11.08	12.15	11.28	13.05	12.2	10.52	11.46	11.3
147603	hsa-miR-4300	hsa-miR-431	10.89	10.14	10.06	10.07	NaN	9.34	7.24	8.31	9.56	9.69	9	7.02	NaN	10.64	NaN	7.67	8.07	9.68	NaN	8.67	12.21	10.61	10.26	NaN	NaN	9.16	7.71	NaN	NaN	10.88	8.63	9.17	8.34	11.37	11.58	9.46	9.89	9.85	10.84	9.86	10.32	8.82	11.72	9.99	NaN	9.85	7.36
147861	hsa-miR-4301	hsa-miR-431*	14.04	15.16	15.13	14.89	13.53	13.72	11.77	12.81	13.82	13.62	12.48	12.37	9.91	13.1	10.68	11.91	11.85	13.5	11.72	11.39	12.51	13.62	13.82	9.75	11.08	12.43	13.36	10.67	11.67	13.76	12.72	13.31	11.49	13.95	12.62	12.67	12.7	13.24	12.84	12.16	12.51	13.99	11.65	13.75	11.03	11.51	12.39
147752	hsa-miR-4302	hsa-miR-4310	8.77	8.18	7.01	7.22	NaN	NaN	NaN	NaN	NaN	NaN	NaN	NaN	NaN	NaN	NaN	NaN	NaN	7.14	NaN	NaN	7.01	8.73	7.38	NaN	NaN	NaN	NaN	NaN	NaN	6.94	NaN	NaN	NaN	8.1	NaN	NaN	NaN	NaN	NaN	NaN	NaN	NaN	NaN	NaN	NaN	NaN	NaN
147772	hsa-miR-4303	hsa-miR-4311	9.79	9.31	8.66	8.25	NaN	NaN	NaN	NaN	7.3	7.18	6.59	NaN	NaN	8.65	NaN	NaN	7.06	7.2	NaN	NaN	10.98	8.31	8.48	NaN	NaN	6.53	NaN	NaN	NaN	9.34	NaN	NaN	NaN	10.55	10.24	NaN	7.9	7.71	9.41	NaN	8.44	NaN	10.7	8.43	NaN	8.51	NaN
147623	hsa-miR-4304	hsa-miR-4312	8.98	8.03	NaN	NaN	NaN	NaN	NaN	NaN	NaN	NaN	NaN	NaN	NaN	NaN	NaN	NaN	NaN	NaN	NaN	NaN	9.71	6.54	5.61	NaN	NaN	NaN	NaN	NaN	NaN	NaN	NaN	NaN	NaN	7.8	8.54	NaN	NaN	NaN	7.37	NaN	NaN	NaN	7.84	NaN	NaN	NaN	NaN
147611	hsa-miR-4305	hsa-miR-4313	11.33	11.06	10.59	10.41	8.27	7.71	9.05	9.59	9.61	10.07	10.32	8.77	9.17	10.14	NaN	9.02	9.34	9.6	10.1	11.02	11.23	11.62	11.43	NaN	7.51	9.54	NaN	8.01	10.5	10.9	9.97	9.79	9.74	11.44	11.23	10.67	10.51	12.27	11.64	9.61	10.13	9.44	11.62	9.2	8.14	10.34	8.73
147722	hsa-miR-4306	hsa-miR-4314	13.69	14.24	13.01	13	11.49	14.29	12.4	12.73	13.05	12.78	13.6	12.12	9.89	13.41	11.02	12.12	11.98	13.45	12.62	13.07	15.26	13.61	13.85	11.19	14.35	12	12.23	11.84	10.44	14.06	12.7	12.98	12.34	14.5	13.23	12.84	13.03	12.78	13.81	12.52	13.65	12.83	14.52	13.13	11.28	13.76	12.52
147608	hsa-miR-4307	hsa-miR-4315	10.26	9.66	9.54	9.25	NaN	8.5	NaN	NaN	8.89	8.52	8.28	NaN	NaN	9.57	NaN	NaN	7.06	9.55	6.62	7.79	10.68	10.11	9.97	NaN	NaN	7.77	NaN	NaN	NaN	10.54	7.32	NaN	8.56	10.78	10.45	8.17	9.35	9.84	10.46	9.47	9.33	7.32	10.69	9.25	NaN	9.67	6.78
147947	hsa-miR-4308	hsa-miR-4316	12.75	12.46	12.37	12.37	10.39	11.85	9.66	10.35	11.1	11.13	10.89	10.09	10.24	11.6	11.95	11.79	12.29	11.09	11.74	11.68	11.78	11.47	11.44	10.09	9.5	11.91	10.28	11.76	12.03	12	10.98	10.78	11.29	12.84	13.4	12.32	12.4	13.54	13.2	11.69	11.1	10.13	13.19	11.34	9.25	12.72	9.89
147535	hsa-miR-4309	hsa-miR-4317	7.75	7.49	5.67	NaN	NaN	NaN	NaN	NaN	NaN	NaN	NaN	NaN	NaN	NaN	NaN	NaN	NaN	NaN	NaN	NaN	8.79	6.29	6.45	NaN	NaN	NaN	NaN	NaN	NaN	8.06	NaN	NaN	NaN	8.02	8.64	NaN	NaN	7.37	6.84	NaN	NaN	NaN	8.22	NaN	NaN	NaN	NaN
145705	hsa-miR-431	hsa-miR-4318	9.45	9.19	8.74	8.24	NaN	7.87	NaN	NaN	8.84	NaN	8.37	NaN	NaN	7.42	NaN	NaN	NaN	7.26	6.45	7.19	9.16	8.74	8.59	NaN	8.22	NaN	NaN	NaN	NaN	8.67	6.74	7.87	NaN	9.26	9.05	8.88	6.61	9.03	8.23	6.9	8.09	6.05	7.81	NaN	NaN	8.13	NaN
42674	hsa-miR-431*	hsa-miR-4319	9.83	11.63	10.12	10.06	7.22	9.2	8.12	10.73	9.02	8.98	8.48	8.5	NaN	8.01	NaN	6.2	6.32	10.25	6.04	8.62	9.29	9.87	9.26	NaN	7.15	6.43	8.59	NaN	7.59	7.45	7.35	8.85	8.62	9.95	10.41	8.55	8.95	9.51	9.43	NaN	8.29	6.1	8.79	7.94	5.97	7.97	7.15
147540	hsa-miR-4310	hsa-miR-432	8	7.76	6.54	NaN	NaN	NaN	NaN	NaN	NaN	NaN	NaN	NaN	NaN	NaN	NaN	NaN	NaN	NaN	NaN	NaN	9.03	8.22	NaN	NaN	NaN	NaN	NaN	NaN	NaN	NaN	NaN	NaN	NaN	7.55	7.72	NaN	NaN	NaN	6.81	NaN	NaN	NaN	8.67	NaN	NaN	7.45	NaN
147664	hsa-miR-4311	hsa-miR-432*	10.13	10.1	9.84	9.61	NaN	6.53	5.83	7.39	9.12	7.98	9.27	7.7	6.18	9.48	6.68	NaN	8.1	10.12	7.57	9.42	10.84	10.09	9.97	NaN	NaN	7.09	7.91	NaN	6.05	9.84	7.11	8.2	7.15	9.93	10.12	8.86	9.77	10.72	10.57	7.07	8.98	7.75	10.64	9.82	6.99	9.56	7.93
147907	hsa-miR-4312	hsa-miR-4320	11.02	11.22	11.29	10.76	9.68	11.41	8.48	9.06	9.38	9.68	9.89	9.56	9.34	9.61	10.92	11.22	10.59	10.47	10.1	11.17	12.15	11.31	10.94	10.09	9.88	9.63	9.85	10.03	12.09	10.37	9.28	9.89	10.97	11.67	11.91	11.1	10.14	12.71	11.38	10.28	10.02	9.36	11.16	9.99	8.07	10.55	9.39
147846	hsa-miR-4313	hsa-miR-4321	9.87	10.37	10.13	9.62	8.37	10.45	6.02	NaN	7.97	6.29	8.64	7.19	9.19	7.71	10.29	10.44	9.95	9.46	9.21	11.08	11.84	10	9.45	9.51	8.79	9.46	NaN	9.81	11	9.43	7.58	8.34	11.23	10.56	11.48	10.41	9.56	12.31	11.59	NaN	7.5	7.4	10.32	NaN	NaN	10.41	6.9
147544	hsa-miR-4314	hsa-miR-4322	9.15	8.9	8.27	7.57	NaN	NaN	NaN	NaN	NaN	NaN	NaN	NaN	NaN	NaN	NaN	8.94	NaN	6.46	NaN	NaN	10.03	9.2	8.52	NaN	NaN	NaN	NaN	NaN	NaN	6.9	NaN	NaN	NaN	7.97	9.08	NaN	NaN	7.63	8.34	8.38	5.8	NaN	8.76	NaN	NaN	7.36	NaN
148006	hsa-miR-4315	hsa-miR-4323	8.52	8.44	7.22	7.51	NaN	8.08	NaN	NaN	7.31	8.4	5.45	NaN	NaN	7.47	NaN	9.69	NaN	9.1	NaN	7.64	11.27	9.51	9.01	NaN	NaN	6.94	NaN	NaN	9.09	8.05	NaN	NaN	NaN	9.74	10.32	8.73	8.04	10.78	9.64	8.37	7.16	NaN	9.68	NaN	NaN	8.3	NaN
147760	hsa-miR-4316	hsa-miR-4324	7.98	7.43	7.73	7.14	NaN	NaN	NaN	NaN	NaN	NaN	NaN	NaN	NaN	NaN	NaN	5.82	NaN	7.6	NaN	NaN	7.69	8.58	7.3	NaN	NaN	NaN	NaN	NaN	NaN	7.98	NaN	NaN	NaN	8.3	9.07	NaN	NaN	NaN	NaN	8.67	NaN	NaN	6.51	NaN	NaN	5.57	NaN
147776	hsa-miR-4317	hsa-miR-4325	11.6	10.92	10.89	10.32	9.34	8.71	8.7	8.86	10.15	9.95	9.77	9.29	6.65	10.6	NaN	8.13	10.36	10.61	8.24	9.56	12.05	10.68	10.97	NaN	8.52	9.58	8.63	9.9	7.69	10.82	9.78	10.68	8.56	11.17	9.85	10.97	9.71	11.12	10.16	8.21	10.2	9.03	11.01	10.38	6.5	9.36	7.37
147954	hsa-miR-4318	hsa-miR-4326	6.2	NaN	NaN	NaN	NaN	NaN	NaN	NaN	NaN	NaN	NaN	NaN	NaN	NaN	NaN	NaN	NaN	NaN	NaN	NaN	7.91	8.94	NaN	NaN	NaN	NaN	NaN	NaN	NaN	NaN	NaN	NaN	NaN	6.5	8.11	NaN	NaN	NaN	NaN	NaN	NaN	NaN	NaN	NaN	NaN	NaN	NaN
147516	hsa-miR-4319	hsa-miR-4327	7.01	7.73	7.12	7.46	NaN	5.64	NaN	5.81	7.68	7.47	7.09	NaN	NaN	8.12	NaN	6.01	7.32	8.07	NaN	7.93	9.6	9.97	9.89	NaN	NaN	6.36	NaN	NaN	6.47	7.74	6.66	5.8	6.98	8.61	9.98	7.76	8.12	9.6	9.25	6.1	6.77	NaN	8.78	6.11	NaN	NaN	NaN
11111	hsa-miR-432	hsa-miR-4328	10.2	9.21	9.67	9.37	NaN	6.71	7.37	NaN	10.29	8.66	7.38	6.98	NaN	9.36	NaN	NaN	7.52	8.2	NaN	7.95	9.81	9.79	9.49	NaN	6.55	NaN	NaN	NaN	NaN	8.78	5.51	8.37	NaN	9.2	6.07	7.19	NaN	9.34	7.9	NaN	7.83	NaN	7.9	9.5	NaN	8.42	NaN
42584	hsa-miR-432*	hsa-miR-4329	10.08	9.66	8.72	8.89	6.57	8.28	NaN	7.28	8.82	7.88	7.55	NaN	NaN	8.03	NaN	NaN	NaN	6.78	NaN	7.34	9.53	10.09	9.59	NaN	NaN	NaN	NaN	NaN	NaN	8.86	NaN	NaN	9.34	10.33	10.08	8.51	8.08	9.04	9.07	6.7	8.07	7.28	9.24	8.1	NaN	NaN	NaN
147705	hsa-miR-4320	hsa-miR-433	9.8	9.78	9.96	9.61	7.29	9.19	NaN	6.62	7.83	8.36	8.27	6.44	NaN	8.35	NaN	NaN	NaN	9.84	NaN	NaN	8.83	10.24	9.9	NaN	NaN	7.77	NaN	NaN	NaN	9.8	7.42	8.61	7.56	10.02	9.5	8.6	7.71	5.73	8.39	9.21	8.49	8.35	8.37	8.96	NaN	7.18	7.11
148674	hsa-miR-4321	hsa-miR-4330	8.84	9.16	9.21	8.4	NaN	8.11	NaN	NaN	7.75	NaN	8.27	NaN	NaN	6.92	NaN	NaN	NaN	9.02	NaN	NaN	8.89	9.13	9.01	NaN	NaN	NaN	NaN	NaN	NaN	6.7	NaN	7.49	NaN	9.19	7.36	7.83	NaN	9.24	7.43	NaN	NaN	NaN	6.68	6.08	NaN	6.85	NaN
147906	hsa-miR-4322	hsa-miR-448	8.41	8.01	8.25	7.5	NaN	10.19	NaN	6.7	8.39	10.12	7.43	NaN	NaN	6.47	7.32	9.21	NaN	8.85	NaN	NaN	7.54	9.72	8.86	NaN	NaN	6.59	NaN	NaN	8.63	7.99	NaN	7.36	6.66	10.62	9.01	8.74	8.28	10.19	7.95	8.72	7.63	NaN	6.69	7.34	NaN	8.14	NaN
147671	hsa-miR-4323	hsa-miR-449a	10.6	10.96	10.76	10.28	9.13	10.55	8.31	8.84	9.27	9.17	9.76	9.38	9.33	9.47	10.88	10.63	10.5	10.14	10.03	11.53	12.33	11.21	10.63	10.07	9.83	9.48	8.65	10.2	11.81	10.14	9.2	9.54	10.59	11.04	11.37	10.63	10.02	12.74	11.66	9.76	9.54	9.07	10.96	9.22	8.02	10.43	8.95
147847	hsa-miR-4324	hsa-miR-449b	13.83	13.07	13.09	12.67	11.57	11.89	11.26	12.05	14.03	11.91	12.04	11.28	11.26	12.4	12.17	11.99	12.98	12	13.19	12.47	14.16	12.88	12.65	11.45	11.19	12.13	11.86	12.81	12.46	13.19	12.02	12.5	12.31	13.4	14.05	13	12.77	13.73	13.84	12.36	12.52	12.32	14.07	13.11	11.85	12.64	11.6
147981	hsa-miR-4325	hsa-miR-449b*	8.97	9.18	8.94	8.78	7.75	NaN	NaN	NaN	7.63	6.59	6.84	5.63	NaN	7.4	NaN	NaN	NaN	7.21	NaN	NaN	8.63	9.18	8.98	NaN	NaN	NaN	NaN	NaN	NaN	9.38	7.2	7.7	NaN	8.94	7.23	NaN	NaN	7.35	NaN	NaN	5.07	NaN	NaN	NaN	NaN	NaN	NaN
147832	hsa-miR-4326	hsa-miR-449c	10.69	10.23	9.95	9.79	7.34	7.73	NaN	7.87	8.36	8.77	8.16	NaN	NaN	9.99	NaN	8.94	8.04	9.43	7.66	NaN	10.25	8.9	9.35	NaN	6.48	8.42	NaN	6.75	7.37	10.66	8.31	7.99	8.3	10.99	10.69	9.42	9.46	9.1	9.79	9.31	9.47	7.55	11.34	9.28	NaN	9.94	NaN
147796	hsa-miR-4327	hsa-miR-449c*	8.61	8.03	8.45	8.12	NaN	8.49	NaN	NaN	NaN	NaN	8.29	NaN	NaN	6.21	NaN	NaN	NaN	9.59	NaN	8.58	11.71	10.79	9.95	NaN	NaN	NaN	NaN	NaN	NaN	7.77	NaN	7.67	NaN	9.78	8.63	8.66	7.64	9.36	9	9.05	NaN	NaN	7.68	NaN	NaN	8.18	NaN
147771	hsa-miR-4328	hsa-miR-450a	15.04	12.51	13.32	12.47	11.57	11.76	10.82	11.01	12.18	12.96	10.9	13.11	11.21	12.2	NaN	10.97	14.3	11.7	11.37	9.56	12.73	12.74	11.85	8.18	7.15	10.46	9.83	13.74	10.2	12.19	11.78	11.87	11.22	13.07	12.8	12.38	10.81	9.37	11.89	12.05	12.73	11.77	12.19	12.8	13.15	12.14	11.44
147926	hsa-miR-4329	hsa-miR-450b-3p	11.96	11.65	11.53	11.34	9.58	10.29	9.07	9.86	11.5	9.77	10.53	9.46	7.07	11.07	6.98	9.7	9.89	10.78	9.96	9.8	11.79	11.47	11.42	NaN	8.85	9.55	9.74	9.57	6.6	11.36	9.58	10.63	9.55	11.73	11.29	10.4	10.33	11.45	11.44	9.92	10.76	10.21	11.95	10.9	8.61	10.51	9.3
42853	hsa-miR-433	hsa-miR-450b-5p	9.69	9.54	9.1	8.51	NaN	7.4	NaN	NaN	7.6	NaN	8.93	NaN	NaN	NaN	NaN	NaN	NaN	7.47	NaN	6.17	10.13	7.94	9.73	NaN	9.38	NaN	NaN	NaN	NaN	8.56	NaN	NaN	NaN	9.06	9.99	7.73	NaN	8.6	8.89	5.75	7.92	NaN	9.37	6.81	NaN	7.45	NaN
147865	hsa-miR-4330	hsa-miR-451	NaN	NaN	NaN	NaN	NaN	NaN	NaN	NaN	NaN	NaN	NaN	NaN	NaN	NaN	NaN	NaN	NaN	NaN	NaN	NaN	7.25	6.49	NaN	NaN	NaN	NaN	NaN	NaN	NaN	5.65	NaN	NaN	NaN	NaN	NaN	NaN	NaN	NaN	NaN	NaN	NaN	NaN	NaN	NaN	NaN	NaN	NaN
11113	hsa-miR-448	hsa-miR-452	7.72	NaN	7.46	NaN	NaN	NaN	NaN	NaN	NaN	8.45	8.14	NaN	NaN	NaN	NaN	NaN	NaN	7.98	NaN	NaN	7.08	9.02	8.09	NaN	NaN	NaN	NaN	NaN	6.62	8.62	NaN	NaN	NaN	10.26	8.74	NaN	NaN	6.87	NaN	NaN	NaN	NaN	NaN	NaN	NaN	NaN	NaN
145946	hsa-miR-449a	hsa-miR-452*	9.98	9.88	11.59	13.32	13.09	NaN	8.06	13.69	12.74	9.05	14.51	9.93	11.48	9.89	NaN	14.24	12.66	11.05	7.28	12.11	12.35	14.29	9.64	12.07	NaN	14.45	NaN	9.75	10.21	14.39	8.1	8.56	10.97	9.92	12.96	NaN	13.88	NaN	7.71	10.37	13.96	10.68	10.63	8.86	9.98	12.24	NaN
46249	hsa-miR-449b	hsa-miR-454	9.55	9.3	11.01	12.76	12.24	10.63	NaN	12.64	12.12	NaN	13.93	9.23	11.58	8.92	NaN	13.32	11.54	10.17	NaN	11.74	12.61	13.57	9.03	10.17	NaN	15.12	NaN	NaN	9.52	13.67	NaN	NaN	12.69	10.21	14.02	NaN	14.68	7.08	9.19	11.22	13.37	9.93	12.2	8.02	10.34	12.05	NaN
146127	hsa-miR-449b*	hsa-miR-454*	9.76	9.66	11.75	9.85	8.05	9.55	NaN	9.69	8.89	7.65	10.28	7.43	NaN	9.08	NaN	9.59	7.04	8.53	7.36	8.14	10.14	11.16	10.24	NaN	NaN	10.81	NaN	NaN	8.6	10.83	7.75	8.79	7.43	9.48	10.6	8.59	10.14	10.75	9.56	8.55	10.29	8.14	9.65	5.49	NaN	8.65	NaN
146151	hsa-miR-449c	hsa-miR-455-3p	8.83	9.81	12.68	12.76	12.57	12.19	NaN	14.25	12.74	NaN	14.2	9.46	10.89	9.52	NaN	14.16	11.56	10.39	NaN	11.42	13.18	13.95	8.97	9.95	NaN	15.16	NaN	NaN	6.55	14.68	NaN	NaN	11.03	8.52	13.75	NaN	14.72	6.04	9.38	10.87	14.5	11.42	11.88	9.36	10.9	13.1	NaN
146020	hsa-miR-449c*	hsa-miR-455-5p	8.43	8.04	7.37	7.87	NaN	NaN	NaN	NaN	NaN	NaN	8.5	NaN	NaN	NaN	NaN	8.56	NaN	8.26	NaN	NaN	8.73	8.42	7.45	NaN	NaN	NaN	NaN	NaN	NaN	8.09	NaN	NaN	NaN	7.73	8.31	8.04	NaN	7.28	8.45	6.02	NaN	NaN	7.28	NaN	NaN	7.74	NaN
18847	hsa-miR-450a	hsa-miR-466	10.28	9.24	10.05	9.5	7.02	9.97	7.33	6.99	9.62	10.45	7.57	9.54	NaN	9.4	NaN	9.94	8.76	10.35	NaN	6.14	9.43	10.51	9.98	NaN	7.61	NaN	NaN	NaN	NaN	8.28	7.62	8.98	8.3	10.27	9.27	10.43	8.35	9.29	8.04	7.07	8.23	7.93	7.97	8.2	NaN	8.06	6.89
42892	hsa-miR-450b-3p	hsa-miR-483-3p	9.27	8.56	9.61	8.01	NaN	9.91	NaN	NaN	8.4	9.22	NaN	NaN	NaN	6.32	NaN	NaN	5.18	9.12	NaN	NaN	7.78	8.72	8.66	NaN	NaN	7.9	NaN	NaN	NaN	9.32	7.72	7.56	9.16	9.98	10.44	9.11	8.53	7.91	9.14	10.19	7.58	7.59	7.97	8.27	NaN	9.11	NaN
42896	hsa-miR-450b-5p	hsa-miR-483-5p	9.99	8.16	9.06	8.4	NaN	8.13	NaN	NaN	9.28	9.41	7.49	9.48	NaN	9.3	NaN	NaN	9.69	9.34	6.72	NaN	8.44	10.15	9.31	NaN	8	NaN	NaN	NaN	NaN	8.92	NaN	8.7	NaN	10.47	8.81	11.23	7.73	NaN	6.93	8.54	7.02	NaN	7.77	NaN	NaN	NaN	NaN
42866	hsa-miR-451	hsa-miR-484	15.33	14.92	14.26	15.42	14.54	12.88	14.45	13.1	14.74	13.76	15.58	13.45	11.07	14.68	12.37	14.06	12.7	14.33	14.55	11.98	11.27	14.88	15.45	12.37	15.58	14.44	11.3	14.11	10.55	15.27	14	14.24	13.94	15.35	12.38	14.72	12.51	11.76	13.75	15.54	14.84	13.81	12.85	13.45	12.79	13.35	12.53
29379	hsa-miR-452	hsa-miR-485-3p	11.75	10.66	10.94	10.15	11.38	6.98	10.37	8.58	11.58	10.54	10.92	9.96	7.02	10.65	NaN	NaN	9.39	11.58	7.77	8.03	11.34	11.51	10.83	NaN	9.18	NaN	9.08	9.08	NaN	11	9.17	11.88	NaN	11.33	NaN	10.19	NaN	9.27	9.8	NaN	11.26	10.29	10.88	10.83	NaN	9.17	7.49
42598	hsa-miR-452*	hsa-miR-485-5p	6.9	NaN	5	NaN	NaN	NaN	NaN	NaN	6.58	NaN	NaN	NaN	NaN	NaN	NaN	NaN	NaN	NaN	NaN	NaN	5.02	7.21	NaN	NaN	NaN	NaN	NaN	NaN	NaN	6.65	NaN	6.24	NaN	7.54	6.84	NaN	NaN	NaN	NaN	NaN	NaN	NaN	NaN	NaN	NaN	NaN	NaN
148620	hsa-miR-454	hsa-miR-486-3p	10.99	10.83	11.13	11.38	10.16	9.55	9.91	8.92	10.59	10.82	10.89	10.48	NaN	11.16	NaN	8.31	10.07	11.41	11.3	7.43	8.69	11.59	11.32	NaN	8.78	8.27	NaN	8.35	6.5	10.95	10.64	11.08	8.56	11.04	9.44	11.2	8.88	7.48	8.44	10.51	10.32	10.31	8.15	9.14	7.24	9.61	7.69
28520	hsa-miR-454*	hsa-miR-486-5p	8.33	7.74	8.14	8.24	NaN	8.75	NaN	NaN	NaN	NaN	NaN	NaN	NaN	NaN	NaN	NaN	NaN	NaN	NaN	NaN	7.67	8.65	6.45	NaN	NaN	NaN	NaN	NaN	NaN	NaN	NaN	NaN	NaN	8.49	8.58	5.95	NaN	7.4	7.1	6.51	NaN	NaN	NaN	NaN	NaN	NaN	NaN
28950	hsa-miR-455-3p	hsa-miR-487a	11.02	9.57	10.23	9.94	8.53	NaN	8.64	7.06	10.67	9.3	7.4	10.4	NaN	10.79	NaN	8.14	9.56	10.33	6.87	NaN	9.54	11.17	10.81	NaN	7.52	7.73	NaN	NaN	NaN	10.98	9.79	9.85	8.39	9.33	11.04	10.74	9.6	6.45	6.98	9.83	10.22	10.03	9.25	9.91	9.5	NaN	7.86
13179	hsa-miR-455-5p	hsa-miR-487b	12.04	10.81	11.03	11.24	10.29	9.74	9.84	10.09	11.61	11.02	9.4	11.61	11.16	11.76	NaN	10.24	12.4	11.47	10.53	9.13	9.97	12.54	12.11	9.87	7.62	7.06	5.24	9.88	8.21	11.44	10.44	11.01	9.39	10.32	10.86	12.33	10.15	7.62	9.67	10.66	10.43	10	9.73	10.36	7.78	9.65	8.23
147848	hsa-miR-466	hsa-miR-488	NaN	NaN	NaN	NaN	NaN	NaN	NaN	NaN	NaN	NaN	NaN	NaN	NaN	6.58	NaN	NaN	NaN	NaN	NaN	NaN	8.54	8.02	7.72	NaN	NaN	NaN	NaN	NaN	NaN	NaN	NaN	NaN	NaN	5.81	6.54	NaN	NaN	NaN	NaN	NaN	NaN	NaN	6.53	NaN	NaN	NaN	NaN
148682	hsa-miR-483-3p	hsa-miR-488*	15.63	15.62	15.61	15.26	14.37	15.64	14.11	14.97	14.46	14.8	15.28	14.69	14.89	15.02	15.53	15.54	15.38	14.91	15.57	15.57	15.68	15.6	15.17	15.15	15.51	15.17	15.1	15.56	15.5	15.31	14.62	14.82	15.47	15.69	15.69	15.55	15.47	15.7	15.79	15.57	15.52	14.61	15.67	15.21	14.77	15.54	15.51
42654	hsa-miR-483-5p	hsa-miR-489	11.87	12.1	10.67	10.87	8.19	10.5	9.9	10.25	10.93	10.76	11.82	9.57	NaN	11.37	7.6	NaN	9.76	11.26	10.27	10.6	12.77	11.91	12.17	6.35	12.91	NaN	10.06	10.1	8.08	11.87	10.15	10.81	NaN	12.24	6.91	10.5	8.14	11.46	10.99	NaN	11.05	10.5	12.18	12.13	NaN	11.51	10.24
145753	hsa-miR-484	hsa-miR-490-3p	10.96	10.96	11.3	10.98	9.32	11.19	9.42	9.62	9.98	9.84	9.65	9.06	9.69	9.82	10.69	10.7	10.33	10.92	9.99	11.47	12.21	10.81	11.03	9.77	9.24	8.56	8.99	10	11.68	10.18	9.64	9.78	10.57	11.02	12.01	11.07	10.08	12.83	11.98	9.94	9.5	9.5	10.68	9.11	NaN	10.86	8.54
42694	hsa-miR-485-3p	hsa-miR-490-5p	12.67	12.54	12.43	11.89	10	11.47	10.17	10.49	11.18	10.92	11.73	10.24	10.23	11.52	10.56	10.81	11.12	11.25	11.87	12.73	13.62	12.15	12.24	9.97	10.78	10.2	10.39	11.08	11.18	11.95	10.59	10.9	10.97	12.58	12.82	12	11.27	12.63	13.54	11.29	11.73	10.67	13.2	11.8	9.7	13.28	11.16
42480	hsa-miR-485-5p	hsa-miR-491-3p	9.69	9.05	9.46	9.15	NaN	NaN	NaN	NaN	8.16	NaN	NaN	NaN	NaN	6.55	NaN	NaN	NaN	9.15	NaN	NaN	7.27	9.98	8.87	NaN	NaN	NaN	NaN	NaN	NaN	6.56	NaN	6.69	NaN	9.44	7.64	NaN	NaN	6.71	NaN	NaN	NaN	NaN	NaN	7.41	NaN	NaN	NaN
42946	hsa-miR-486-3p	hsa-miR-491-5p	4.58	NaN	NaN	NaN	NaN	NaN	NaN	NaN	NaN	NaN	NaN	NaN	NaN	NaN	NaN	NaN	NaN	NaN	NaN	NaN	9.18	8.2	7.18	NaN	NaN	NaN	NaN	NaN	NaN	NaN	NaN	NaN	NaN	8.13	NaN	NaN	NaN	NaN	NaN	NaN	NaN	NaN	NaN	NaN	NaN	NaN	NaN
32946	hsa-miR-486-5p	hsa-miR-492	10.4	10.62	10.44	10.44	8.71	10.27	7.75	8.32	9.47	9.43	10.91	8.53	8.89	9.4	10.6	10.02	10	10.11	9.62	11.13	11.81	10.73	10.85	9.7	9.4	9.39	8.45	9.96	11.74	10.21	8.65	9.42	10.36	11.64	11.22	10.24	9.9	12.56	11.07	10.05	9.63	8.28	10.64	9.8	7.8	10.37	8.9
13183	hsa-miR-487a	hsa-miR-493	10.74	11.03	10.52	10.58	8.39	10.3	8.65	8.78	10.61	9.81	10.19	9.72	8.84	10.56	7.77	7.24	10.05	10.62	9.6	11.35	12.46	11.87	11.53	NaN	8.62	9.65	8.71	8.93	10.28	10.66	9.94	10.35	9.02	10.99	11.13	10.52	10.88	12.24	11.26	9.17	9.69	9.53	11.47	10.21	6.71	10.31	8.24
14285	hsa-miR-487b	hsa-miR-493*	13.38	13.81	13.45	13.43	11.12	13.47	11.72	12.63	13.48	13.75	13.14	13.09	12.31	13.18	10.7	12.32	12.13	13.96	11.94	12.88	11.07	13.97	14.5	9.75	10.65	12.55	12.19	10.8	13.18	13.04	12.91	13.2	12.45	12.94	13.19	12.91	13	14.86	11.64	12.65	12.66	12.91	11.41	12.77	11.52	11.65	11.62
42704	hsa-miR-488	hsa-miR-494	12.62	10.73	12.15	10.02	NaN	11.67	9.97	11.74	12.16	10.16	10.06	8.41	NaN	10.32	NaN	7.8	10.03	11.76	10.76	7.69	10.58	10.63	10.07	NaN	9.51	9.02	7.93	9.29	7.95	10.55	8.56	9.22	7.25	11.55	8.76	9.26	9.02	9.63	10.05	7.21	9.96	8.5	10.94	9.96	NaN	9.09	7.14
145756	hsa-miR-488*	hsa-miR-495	7.14	NaN	NaN	NaN	NaN	NaN	NaN	NaN	NaN	NaN	NaN	NaN	NaN	NaN	NaN	NaN	NaN	NaN	NaN	NaN	7.45	4.48	4.69	NaN	NaN	NaN	NaN	NaN	NaN	NaN	NaN	NaN	NaN	5.68	NaN	NaN	NaN	NaN	NaN	NaN	NaN	NaN	NaN	NaN	NaN	NaN	NaN
11121	hsa-miR-489	hsa-miR-496	10.95	10.98	10.77	10.81	10.14	10.48	9.28	9.95	10.04	10.54	10.51	9.64	NaN	10.73	9.34	NaN	9.65	11.12	9.43	9.93	12.63	11.97	11.09	NaN	10.09	9.65	9.47	8.59	9.3	11.18	10.03	10.44	9.18	11.86	11.36	9.98	10.14	9.62	12.11	10.03	10.86	10.08	11.96	10.4	8.76	11.45	9.47
42703	hsa-miR-490-3p	hsa-miR-497	12.57	12.19	11.78	11.83	10.52	8.83	8.78	9.57	10.38	9.97	10.58	8.71	7.09	11.5	9.56	9.39	10.44	10.09	10.27	9.19	12.05	11.11	10.9	NaN	8.93	10.37	9.09	8.94	8.41	12.03	10.08	10.03	9.56	12.35	11.62	10.41	10.59	10.1	11.77	9.53	11.31	9.41	12.48	10.81	7.56	11.21	9.32
17822	hsa-miR-490-5p	hsa-miR-497*	10.17	10.19	10.09	9.41	8.39	8.51	7.72	6.69	6.81	7.66	8.31	7.11	NaN	8.87	NaN	9.5	7.55	9.43	10.37	8.21	10.57	10.27	9.59	NaN	8.87	6.62	8.89	NaN	NaN	8.3	5.31	8.88	8.76	9.87	10.62	8.79	8.37	9.01	9.39	NaN	8.26	8.08	9.85	8.05	NaN	9.22	7.31
147701	hsa-miR-491-3p	hsa-miR-498	15.81	15.76	15.93	15.79	15.7	15.7	15.92	15.25	15.94	15.76	15.9	15.6	15.84	15.81	14.91	15.66	15.65	15.71	15.39	15.78	15.31	15.71	15.87	14.93	15.86	15.7	15.49	15.74	15.85	15.68	15.58	15.68	15.94	15.71	15.94	15.92	15.77	15.74	15.88	15.75	15.78	15.64	15.8	15.67	15.44	15.59	15.56
147953	hsa-miR-491-5p	hsa-miR-499-3p	12.02	11.1	10.95	10.65	8.69	NaN	8.97	10.51	9.49	9.64	8.92	8.78	NaN	9.74	8.81	NaN	8.69	9.63	8.12	NaN	9.89	10.16	10.22	NaN	NaN	NaN	NaN	7.55	NaN	10.54	8.78	9.1	NaN	10.62	13.02	NaN	NaN	9.19	8.9	NaN	9.46	9.13	9.83	9.7	NaN	9.38	NaN
42661	hsa-miR-492	hsa-miR-499-5p	12.53	13.37	13.1	12.84	11.99	11.98	10.58	9.77	10.38	10.37	11.63	11.07	8.22	10.95	9.48	9.5	10.64	11.48	8.81	11.49	13.56	13.57	12.89	9.15	11.48	10.49	10.65	9.37	10.31	12.23	10.38	12.15	11.85	13.41	12.41	11.2	10.63	10.38	11.53	10.31	13.64	10.84	11.76	11.72	9.97	11.51	10.8
14270	hsa-miR-493	hsa-miR-500a/hsa-miR-500b	9.82	8.23	7.36	7.27	NaN	NaN	5.42	NaN	7.65	7	7.71	7.3	NaN	8.96	NaN	NaN	NaN	NaN	NaN	NaN	7.55	6.71	7.77	NaN	5.81	NaN	NaN	NaN	NaN	7.85	NaN	5.73	NaN	8.72	5.53	6.06	NaN	6.92	7.5	NaN	6.8	NaN	7.91	6.69	NaN	NaN	NaN
11125	hsa-miR-493*	hsa-miR-500a	10.48	10.34	10.61	10.83	6.6	10.85	8.5	6.87	11.07	11.24	11.74	10.58	9.87	11.13	NaN	NaN	9.78	11.63	9.43	11.17	10.03	13.23	12.76	NaN	NaN	7.56	NaN	NaN	10.16	10.86	10.06	10.98	NaN	10.95	10.25	10.78	10.52	12.07	10.33	8.26	9.86	10.28	9.77	10.7	7.99	9.58	10.22
147514	hsa-miR-494	hsa-miR-500a*	6.43	NaN	NaN	NaN	NaN	NaN	NaN	NaN	6.91	NaN	NaN	NaN	NaN	6.58	NaN	NaN	NaN	7.08	NaN	NaN	9.35	7.98	8.37	NaN	NaN	NaN	NaN	NaN	NaN	NaN	NaN	NaN	NaN	4.47	7.61	NaN	NaN	NaN	7.01	NaN	NaN	NaN	NaN	NaN	NaN	NaN	NaN
42676	hsa-miR-495	hsa-miR-501-3p	10.36	9.85	8.29	8.22	NaN	NaN	NaN	7.31	10.74	7.49	NaN	7.06	NaN	9.61	NaN	NaN	8.41	7.37	NaN	NaN	9.87	7.94	7.82	NaN	NaN	9.03	NaN	NaN	NaN	9.58	NaN	NaN	NaN	9.13	NaN	NaN	NaN	NaN	9.87	NaN	9.07	NaN	10.9	7.08	NaN	8.82	NaN
145698	hsa-miR-496	hsa-miR-501-5p	7.07	NaN	NaN	NaN	NaN	NaN	NaN	NaN	NaN	NaN	NaN	NaN	NaN	NaN	NaN	NaN	NaN	NaN	NaN	NaN	5.94	8.04	NaN	NaN	NaN	NaN	NaN	NaN	NaN	NaN	NaN	NaN	NaN	7	NaN	NaN	NaN	NaN	NaN	NaN	NaN	NaN	NaN	NaN	NaN	NaN	NaN
42847	hsa-miR-497	hsa-miR-502-3p	11.59	10.12	9.7	10.67	8.1	NaN	8.57	9.33	11.48	11	10.04	9.88	NaN	11.36	NaN	NaN	10.05	10.7	9.03	NaN	9.32	11.07	10.91	NaN	NaN	NaN	NaN	NaN	NaN	10.15	8.26	8.87	NaN	10.29	6.85	NaN	NaN	NaN	NaN	NaN	8.89	9.63	9.04	8.61	NaN	NaN	NaN
148626	hsa-miR-497*	hsa-miR-502-5p	6.68	NaN	NaN	NaN	NaN	NaN	NaN	NaN	NaN	NaN	NaN	NaN	NaN	NaN	NaN	NaN	NaN	5.76	NaN	NaN	7.42	7.37	6.27	NaN	NaN	NaN	NaN	NaN	NaN	NaN	NaN	NaN	NaN	5.64	8.84	NaN	NaN	NaN	NaN	NaN	NaN	NaN	NaN	NaN	NaN	NaN	NaN
42442	hsa-miR-498	hsa-miR-503	13.19	13	13.09	12.75	11.39	12.99	11.14	11.43	12.03	12.05	12.24	11.57	11.52	12.64	12.5	12.07	12.7	12.35	12.75	13.54	15.1	13.74	13.11	11.72	12.63	12.01	11.51	12.48	13.14	12.99	11.78	12.24	12.75	13.49	13.72	13.28	12.62	14.41	14.14	12.27	12.38	11.52	13.94	12.56	11	13.46	11.88
145692	hsa-miR-499-3p	hsa-miR-504	10.7	9.93	11.56	9.75	NaN	7.31	NaN	5.66	8.81	7.35	8.48	NaN	NaN	9.95	NaN	NaN	8.47	7.9	NaN	7.45	9.57	8.86	9.55	NaN	NaN	NaN	NaN	NaN	NaN	10.3	8.01	8.59	NaN	10.38	NaN	6.91	NaN	9	10.18	NaN	9.02	NaN	10.1	9.56	NaN	9.09	NaN
14313	hsa-miR-499-5p	hsa-miR-505	10.65	10.17	12.88	9.45	7.56	NaN	9.46	10.35	8.71	10.37	9.4	6.11	NaN	8.62	NaN	11.53	NaN	10.99	5.36	NaN	8.34	8.56	9.22	NaN	NaN	NaN	NaN	NaN	NaN	7.51	6.58	7.87	NaN	9.35	NaN	7.9	NaN	7.15	12.03	NaN	NaN	NaN	NaN	NaN	NaN	NaN	8.72
147649	hsa-miR-500a	hsa-miR-505*	10.55	11.05	9.29	10.29	8.83	7.96	8.4	11.24	8.85	9.44	9.7	9.58	7.81	10.69	NaN	9.72	9.55	11.19	8.02	9.37	10.09	11.66	11.77	NaN	NaN	7.12	NaN	NaN	NaN	9.3	8.84	9.01	8.09	9.62	9.47	10.43	10.02	8.18	10.11	10.42	8.61	9.74	9.29	10.38	8.37	9.74	7.05
17875	hsa-miR-500a	hsa-miR-506	11.48	11.79	10.54	11.22	10.12	9.2	10.21	12.56	10.49	11.05	10.74	10.42	8.66	11.66	10.22	NaN	10.83	12.16	9.71	9.68	10.36	11.96	12.29	8.5	7.71	NaN	9.59	10.13	10.82	10.89	10.22	10.16	NaN	11.37	11.07	11.54	9.89	11.67	10.06	9.31	10.36	10.43	10.41	11.53	7.74	10.45	9.08
46406	hsa-miR-500a*	hsa-miR-507	10.23	10.54	10.13	9.78	8.06	8.24	7.68	10.7	8.33	9.26	8.66	8.91	NaN	10.22	NaN	NaN	7.51	10.74	NaN	NaN	8.92	10.67	10.85	NaN	NaN	NaN	6.07	NaN	NaN	7.9	8.49	8.12	NaN	9.63	7.41	7.95	NaN	NaN	8.01	NaN	9.21	9.56	7.46	10.16	7.36	8.91	7.16
145727	hsa-miR-501-3p	hsa-miR-508-3p	10.27	10.87	10.44	9.71	7.49	NaN	NaN	10.87	8.29	7.67	8.34	8.62	NaN	10.27	NaN	NaN	8.5	10.27	8.1	7.11	10.31	10.53	10.46	NaN	NaN	NaN	NaN	NaN	7.48	8.82	7.76	7.87	NaN	9.54	7.72	9.18	NaN	7.39	7.91	7.57	8.79	8.91	8.41	9.89	NaN	9.02	NaN
145675	hsa-miR-501-5p	hsa-miR-508-5p	11.25	11.57	11.05	11.01	9.64	10.05	9.14	11.38	10.07	10.32	9.73	9.17	8.05	10.74	9.81	10.43	9.61	11.39	9.82	9.38	10.29	11.16	11.27	7.6	8.43	9.09	11.01	8.3	9.81	10.89	9.73	10.08	9.35	11.32	10.91	11.17	10.02	10.54	10.5	10.29	10.03	9.71	10.52	10.27	8.16	10.8	8.83
146178	hsa-miR-502-3p	hsa-miR-509-3-5p	11.94	12.55	11.98	11.74	10.55	9.82	9.49	12.44	9.98	10.71	10.43	10.68	9.5	11.6	10	9.51	10.46	12	8.91	8.51	9.91	12.08	12.18	8.61	6.57	NaN	9.44	10.11	10.3	10.42	9.82	10.15	NaN	10.65	6.5	11.13	7.61	NaN	9.31	8.69	10.33	10.5	8.21	11.81	8.15	10.55	8.38
11134	hsa-miR-502-5p	hsa-miR-509-3p	10.94	10.99	10.51	10.8	8.1	9.8	8.59	10.14	10.2	10.14	10.91	10.31	10.33	11.23	NaN	8.51	10.19	11.53	10.02	11.65	11.71	12.73	12.51	6.07	7.63	9.31	8.19	8.05	10.28	11.3	10.51	10.89	8.3	11.06	10.18	10.97	11.58	13.66	11.58	9.44	10.11	10.15	10.66	10.91	8.53	10.28	9.88
46803	hsa-miR-503	hsa-miR-509-5p	8.29	7.04	7.48	7.64	NaN	NaN	NaN	NaN	NaN	NaN	NaN	NaN	NaN	NaN	NaN	NaN	NaN	NaN	NaN	NaN	6.78	8.27	6.43	NaN	NaN	NaN	NaN	NaN	NaN	7.75	NaN	NaN	NaN	7.07	NaN	NaN	NaN	7.74	NaN	NaN	NaN	NaN	NaN	NaN	NaN	NaN	NaN
28480	hsa-miR-504	hsa-miR-510	10.35	8.72	9.43	8.82	NaN	7.97	8.89	NaN	NaN	7.4	NaN	NaN	NaN	9.13	NaN	NaN	7.4	7.98	NaN	NaN	8.95	9.55	9.35	NaN	NaN	NaN	NaN	NaN	NaN	9.64	NaN	NaN	NaN	9.68	8.7	7.76	6.89	7.16	8.53	NaN	8.17	NaN	9.14	8.13	NaN	9.52	NaN
42669	hsa-miR-505	hsa-miR-511	11.59	9.8	11.63	11.12	10.59	8.26	10.3	10.75	10.71	11.1	10.27	10.31	NaN	9.98	NaN	9.02	10.04	11.83	10.58	7.93	8.86	11.62	10.91	NaN	9.85	9.15	8.57	8.43	7.87	10.74	10.28	10.67	8.52	10.78	9.73	10.54	8.91	8.07	8.21	9.82	10.04	9.79	8.5	8.81	7.8	9.54	7.58
42490	hsa-miR-505*	hsa-miR-512-3p	12.56	11.93	11.84	11.73	10.29	11.03	10.32	10.71	11.23	11.39	11.53	10.5	10.54	12.01	9.8	9.75	11.33	11.57	11.21	12.65	13.78	12.61	12.51	9.18	10.34	10.89	11.09	9.8	10.78	12.41	10.92	11.15	11.19	12.68	12.93	11.85	12.66	12.95	13.48	11.42	11.72	10.88	13.8	12.07	9.77	12.66	10.65
11138	hsa-miR-506	hsa-miR-512-5p	9.4	9.24	8.88	7.48	NaN	8.28	NaN	NaN	NaN	9.26	9.26	NaN	NaN	8.35	NaN	NaN	6.75	9.31	7.87	8.92	10.29	10.56	9.7	NaN	NaN	6.34	NaN	NaN	9.48	9.91	NaN	NaN	NaN	10.39	10.05	9.18	9.03	11.29	10.3	9.31	7.51	6.67	9.87	NaN	NaN	9.29	NaN
11139	hsa-miR-507	hsa-miR-513a-3p	9.54	8.22	9.35	8.89	NaN	8.19	NaN	NaN	6.68	9.45	9.46	NaN	NaN	6.56	NaN	7.54	NaN	7.84	NaN	NaN	8.29	9.92	9.15	NaN	NaN	NaN	NaN	NaN	NaN	6.86	NaN	5.56	12.29	9.42	9.23	8.12	8.04	7.6	7.47	NaN	NaN	6.68	7.3	6.53	NaN	6.07	NaN
11140	hsa-miR-508-3p	hsa-miR-513a-5p	9.83	8.99	9.86	9.69	4.33	NaN	NaN	6.76	7.3	8.23	9.61	NaN	NaN	7.67	5.98	NaN	NaN	8.02	NaN	NaN	9.27	9.59	9.57	NaN	NaN	NaN	NaN	NaN	NaN	7.62	NaN	7.27	NaN	9.32	9.09	7.78	NaN	7.71	NaN	NaN	7.42	NaN	NaN	8.09	NaN	6.73	NaN
42812	hsa-miR-508-5p	hsa-miR-513b	10.86	11.48	10.75	10.94	7.49	11.42	9.05	10.13	11.12	11.37	11.65	11.35	10.87	11.88	NaN	8.5	10.73	12.16	10.73	12.38	13.4	13.18	12.93	NaN	9.87	9.19	9.93	7.15	10.91	11.24	11.44	11.8	8.15	11.56	10.81	11.59	11.85	13.97	11.7	9.88	10.16	10.91	11.59	10.93	8.3	10.81	10.22
145824	hsa-miR-509-3-5p	hsa-miR-513c	7.08	7.24	NaN	NaN	NaN	NaN	NaN	NaN	NaN	NaN	6	NaN	NaN	NaN	NaN	6.78	NaN	NaN	NaN	NaN	8.24	6.45	NaN	NaN	NaN	NaN	NaN	NaN	NaN	NaN	NaN	NaN	NaN	5.98	NaN	NaN	NaN	NaN	4.88	NaN	NaN	NaN	NaN	NaN	NaN	NaN	NaN
11141	hsa-miR-509-3p	hsa-miR-514	9.94	8.51	9.4	8.51	NaN	7.84	NaN	NaN	7.61	7.08	9.27	NaN	NaN	6.62	NaN	8.64	NaN	6.94	NaN	NaN	9.21	8.35	9.55	NaN	NaN	4.79	NaN	NaN	5.75	8.84	NaN	6.11	5.36	8.67	9.83	8.27	7.68	8.32	8.91	7	7.45	6.73	7.82	7.78	NaN	8.4	NaN
145835	hsa-miR-509-5p	hsa-miR-514b-3p	6.37	5.87	NaN	NaN	NaN	NaN	NaN	NaN	NaN	NaN	NaN	NaN	NaN	NaN	NaN	NaN	NaN	NaN	NaN	NaN	7.91	6.5	NaN	NaN	NaN	NaN	NaN	NaN	NaN	NaN	NaN	NaN	NaN	5.97	10.77	NaN	NaN	NaN	6.37	NaN	NaN	NaN	NaN	NaN	NaN	NaN	NaN
148665	hsa-miR-510	hsa-miR-514b-5p	7.04	6.66	5.83	NaN	NaN	7.44	NaN	NaN	NaN	NaN	6.78	NaN	NaN	NaN	NaN	NaN	NaN	6.99	NaN	NaN	8.04	7.89	7.35	NaN	NaN	NaN	NaN	NaN	NaN	7.01	NaN	NaN	NaN	6.9	9.08	6.23	NaN	6.85	7.37	7.96	NaN	NaN	6.32	NaN	NaN	NaN	NaN
27229	hsa-miR-511	hsa-miR-515-3p	8.99	7.66	8.11	7.29	NaN	NaN	NaN	NaN	7.13	6.5	NaN	NaN	NaN	NaN	NaN	NaN	NaN	6.43	NaN	NaN	7.58	9.52	8.28	NaN	NaN	NaN	NaN	NaN	NaN	8.07	NaN	NaN	NaN	9.87	NaN	NaN	NaN	NaN	NaN	NaN	NaN	NaN	NaN	NaN	NaN	NaN	NaN
11144	hsa-miR-512-3p	hsa-miR-515-5p	6.94	6.97	7.47	7.13	NaN	NaN	NaN	NaN	NaN	NaN	NaN	NaN	NaN	NaN	NaN	NaN	NaN	7.63	NaN	NaN	5.82	8.23	6.45	NaN	NaN	NaN	NaN	NaN	NaN	NaN	NaN	NaN	NaN	6.86	6.63	NaN	NaN	NaN	NaN	NaN	NaN	NaN	NaN	NaN	NaN	NaN	NaN
145690	hsa-miR-512-5p	hsa-miR-516a-3p/hsa-miR-516b*	9.09	8.75	8.51	8.44	NaN	7.92	NaN	NaN	NaN	NaN	NaN	NaN	NaN	7.09	NaN	6.87	NaN	8.26	NaN	7.52	10.62	9.86	9.31	NaN	NaN	NaN	NaN	NaN	NaN	9.34	NaN	7.07	NaN	9.28	9.04	8.28	6.36	8.26	8.34	8.01	6.39	NaN	8.24	NaN	NaN	7.02	NaN
42960	hsa-miR-513a-3p	hsa-miR-516a-5p	10.39	10.31	10.25	10.14	9.42	7.15	NaN	6.61	8.34	7.41	8.94	6.66	NaN	9.03	NaN	NaN	NaN	9.06	NaN	NaN	8.86	9.41	10.08	NaN	NaN	NaN	7.55	NaN	NaN	9.21	8.72	8.15	NaN	10.03	NaN	NaN	NaN	NaN	NaN	NaN	7.65	8.57	8.95	8.85	NaN	NaN	NaN
42581	hsa-miR-513a-5p	hsa-miR-516b	12.26	12.73	13.06	12.37	10.07	13.11	11.11	12.02	11.3	11.75	11.64	10.92	6.01	11.71	7.99	9.76	9.56	12.03	9.83	10.98	14.26	12.57	12.99	8.04	12.61	11.46	12.84	9.09	8.97	11.96	10.88	12.08	11.97	12.58	12.59	11.71	12.05	11.34	11.74	11.24	11.45	11.39	12.44	11.61	10.65	10.84	11.35
46789	hsa-miR-513b	hsa-miR-517*	9.55	9.75	9.64	9.02	NaN	7.64	NaN	6.8	6.94	7.08	8.29	NaN	NaN	7.06	NaN	NaN	NaN	8.03	NaN	NaN	9.9	8.81	10.42	NaN	NaN	NaN	8.97	NaN	NaN	7.67	NaN	8.2	NaN	9.03	8.1	6.99	NaN	8.72	6.43	NaN	7.33	6.92	NaN	8	NaN	NaN	NaN
46398	hsa-miR-513c	hsa-miR-517a	9.08	8.14	8.82	8.63	NaN	6.3	NaN	NaN	NaN	NaN	NaN	NaN	NaN	NaN	NaN	NaN	NaN	7.95	NaN	NaN	7.81	8.91	8.14	NaN	NaN	NaN	NaN	NaN	NaN	6.25	NaN	6.79	NaN	8.14	6.45	8.21	NaN	6.6	NaN	NaN	NaN	NaN	NaN	5.93	NaN	NaN	NaN
42959	hsa-miR-514	hsa-miR-517b	9.4	7.41	9.48	7.24	NaN	NaN	NaN	NaN	9.99	NaN	11.02	NaN	NaN	6.78	NaN	NaN	NaN	9.3	NaN	NaN	6.03	8.97	8.55	NaN	NaN	NaN	NaN	NaN	NaN	7.64	NaN	8.15	NaN	8.39	7.3	8.72	NaN	6.78	NaN	NaN	NaN	7.1	NaN	NaN	NaN	NaN	NaN
147809	hsa-miR-514b-3p	hsa-miR-517c	9.35	8.82	8.55	7.51	NaN	NaN	NaN	NaN	7.42	NaN	7.99	NaN	NaN	7.53	NaN	NaN	NaN	8.07	NaN	NaN	7.16	9.4	8.4	NaN	NaN	NaN	NaN	NaN	NaN	8.92	NaN	NaN	NaN	8.66	11.33	NaN	NaN	NaN	NaN	NaN	6.93	NaN	NaN	NaN	NaN	NaN	NaN
147914	hsa-miR-514b-5p	hsa-miR-518a-3p	6.43	6.02	NaN	NaN	NaN	NaN	NaN	NaN	NaN	NaN	NaN	NaN	NaN	NaN	NaN	NaN	NaN	NaN	NaN	NaN	9.38	6.44	7.66	NaN	NaN	NaN	NaN	NaN	NaN	NaN	NaN	NaN	NaN	7.08	NaN	NaN	NaN	NaN	NaN	NaN	NaN	NaN	7.33	NaN	NaN	NaN	NaN
11148	hsa-miR-515-3p	hsa-miR-518a-5p/hsa-miR-527	9.13	9.35	8.67	8.5	NaN	NaN	NaN	NaN	NaN	7.16	5.97	NaN	NaN	6.27	NaN	NaN	NaN	7.05	NaN	NaN	10.02	9.95	9.1	NaN	NaN	NaN	NaN	NaN	NaN	6.94	NaN	NaN	NaN	9.55	6.95	NaN	NaN	NaN	7.52	NaN	NaN	NaN	8.6	NaN	NaN	NaN	NaN
11149	hsa-miR-515-5p	hsa-miR-518b	NaN	NaN	NaN	NaN	NaN	NaN	NaN	NaN	NaN	NaN	NaN	NaN	NaN	NaN	NaN	NaN	NaN	NaN	NaN	NaN	7.68	NaN	NaN	NaN	NaN	NaN	NaN	NaN	NaN	NaN	NaN	NaN	NaN	NaN	NaN	NaN	NaN	NaN	NaN	NaN	NaN	NaN	NaN	NaN	NaN	NaN	NaN
145717	hsa-miR-516a-3p	hsa-miR-518c	9.57	8.87	8.59	8.2	NaN	9.35	NaN	NaN	NaN	7.83	NaN	NaN	NaN	NaN	NaN	7.79	NaN	9.59	NaN	NaN	8.2	7.65	7.65	NaN	NaN	NaN	NaN	NaN	NaN	8.23	NaN	NaN	8.09	9.82	10.26	8.87	7.44	9.63	9.17	9.21	7.7	4.81	8.58	7.22	NaN	8.79	NaN
148650	hsa-miR-516a-5p	hsa-miR-518c*	6.52	6.81	5.87	NaN	NaN	NaN	NaN	NaN	NaN	NaN	4.6	NaN	NaN	NaN	NaN	NaN	NaN	NaN	NaN	NaN	7.89	7.24	7.65	NaN	NaN	NaN	NaN	NaN	NaN	NaN	NaN	NaN	NaN	7.87	NaN	NaN	NaN	NaN	NaN	NaN	NaN	NaN	7.68	NaN	NaN	NaN	NaN
11151	hsa-miR-516b	hsa-miR-518d-3p	11.3	11.02	10.59	10.52	7.39	9.89	8.81	9.33	9.99	10.08	10.52	8.3	NaN	10.99	NaN	9.72	8.69	10.06	8.76	10.24	12.86	11.18	11.13	NaN	9.13	9.36	9.15	NaN	NaN	11.36	8.79	9.67	9.17	11.68	11.67	9.47	10.42	10.7	12.06	9.09	10.58	9.23	12.58	10.51	6.92	11.07	9
13130	hsa-miR-517*	hsa-miR-518d-5p/hsa-miR-520c-5p/hsa-miR-526a	7.92	7.52	5.97	NaN	NaN	NaN	NaN	NaN	NaN	NaN	NaN	NaN	NaN	NaN	NaN	NaN	NaN	NaN	NaN	NaN	9.61	7.64	7.19	NaN	NaN	NaN	NaN	NaN	NaN	6.78	NaN	NaN	NaN	7.63	8.29	NaN	NaN	7.64	7.93	NaN	NaN	NaN	8.51	NaN	NaN	NaN	NaN
145999	hsa-miR-517a	hsa-miR-518e	8.63	8.1	8.71	7.36	NaN	8.42	NaN	NaN	6.43	NaN	NaN	NaN	NaN	NaN	NaN	NaN	NaN	8.52	NaN	NaN	8.62	7.45	7.94	NaN	NaN	NaN	NaN	NaN	7.52	7.92	NaN	6.8	5.91	8.8	10.24	7.19	7.7	7.82	8.53	8.16	NaN	NaN	7.57	5.84	NaN	7.13	NaN
46347	hsa-miR-517b	hsa-miR-518e*/hsa-miR-519a*/hsa-miR-519b-5p/hsa-miR-519c-5p/hsa-miR-522*/hsa-miR-523*	8.33	8.09	7.52	7.45	NaN	9.47	NaN	NaN	6.39	NaN	NaN	NaN	NaN	NaN	NaN	8.24	NaN	9.68	NaN	NaN	8.67	8.04	7.34	NaN	NaN	6.9	NaN	NaN	NaN	9.23	NaN	NaN	7.76	8.91	10.29	8.98	7.39	9.76	8.41	9.18	NaN	NaN	7.2	NaN	NaN	7.76	NaN
11154	hsa-miR-517c	hsa-miR-518f	8.83	8.48	8.77	8.47	NaN	9.29	NaN	NaN	NaN	NaN	NaN	NaN	NaN	NaN	NaN	9.18	NaN	10.14	NaN	NaN	7.36	8.03	8.48	NaN	NaN	NaN	NaN	NaN	NaN	7.01	NaN	NaN	6.91	9.49	9.68	9.12	7.45	9.81	7.83	8.19	NaN	NaN	NaN	NaN	NaN	8.39	NaN
11155	hsa-miR-518a-3p	hsa-miR-518f*	7.4	7.74	NaN	NaN	NaN	9.42	NaN	NaN	NaN	NaN	NaN	NaN	NaN	NaN	NaN	9.67	NaN	9.08	NaN	NaN	8.18	8.45	8.28	NaN	NaN	6.85	NaN	NaN	8.43	7.94	NaN	NaN	7.6	9.34	9.41	8.34	7.07	10.16	8.16	8.24	5.81	NaN	6.82	NaN	NaN	8.43	NaN
145905	hsa-miR-518a-5p	hsa-miR-519a	9.91	9.89	9.06	8.04	NaN	NaN	NaN	6.39	6.57	7.01	9.8	NaN	NaN	8.54	NaN	NaN	NaN	6.28	7.16	8.62	11	10.4	10.4	NaN	6.41	NaN	NaN	NaN	NaN	10.06	7.87	8.91	NaN	11.06	6.71	7.34	7.56	9.52	9.56	NaN	9.62	6.91	10.52	9.39	NaN	8.53	NaN
148641	hsa-miR-518b	hsa-miR-519b-3p	12.41	12.03	12.67	11.56	10.46	10.49	8.27	8.76	8.82	8.81	10.46	9.16	9.46	8.94	10.58	10.32	10.36	10.48	10.81	11.55	12.41	11.14	10.51	9.95	9.92	9.74	8.3	10.31	11.53	10.14	9.14	9.67	10.33	11.69	12.27	10.78	9.97	11.99	11.95	10.2	10.07	8.77	11.73	9.87	8.53	11.47	9.39
105441	hsa-miR-518c	hsa-miR-519c-3p	NaN	NaN	NaN	NaN	NaN	9.43	NaN	NaN	8.88	NaN	NaN	NaN	NaN	NaN	NaN	9.31	NaN	9.36	NaN	NaN	7.71	8.61	8.29	NaN	NaN	NaN	NaN	NaN	NaN	NaN	NaN	NaN	7.4	9.46	10.11	9.77	8.14	9.53	8.9	9.27	NaN	NaN	6.79	NaN	NaN	7.84	NaN
145821	hsa-miR-518c*	hsa-miR-519d	9.82	9.48	9.2	8.85	NaN	4.93	NaN	NaN	6.81	NaN	7.63	NaN	NaN	8.79	NaN	NaN	NaN	6.52	NaN	8.25	11.71	8.66	9.31	NaN	NaN	NaN	NaN	NaN	NaN	9.12	6.1	6.8	NaN	9.67	9.58	7.25	7.86	6.75	9.87	NaN	7.67	NaN	11.02	8.05	NaN	9.08	NaN
145965	hsa-miR-518d-3p	hsa-miR-519e	6.35	7.03	NaN	NaN	NaN	NaN	NaN	NaN	NaN	NaN	NaN	NaN	NaN	NaN	NaN	NaN	NaN	NaN	NaN	NaN	8.97	7.48	NaN	NaN	NaN	NaN	NaN	NaN	NaN	NaN	NaN	NaN	NaN	7.1	14.42	NaN	NaN	8.79	NaN	NaN	NaN	NaN	NaN	NaN	NaN	NaN	NaN
146136	hsa-miR-518d-5p	hsa-miR-519e*	10.12	10.36	10.04	9.64	8.27	7.34	6.57	7.92	8.57	8.31	8.5	6.86	NaN	9.06	NaN	NaN	7.65	9.24	7.09	7.42	11.38	10.25	9.93	NaN	NaN	7.37	7.5	NaN	NaN	9.63	NaN	8.82	8.56	10.24	8.38	NaN	7.33	7.45	9.56	8.83	8.71	8.19	10.98	8.65	NaN	8.83	NaN
11159	hsa-miR-518e	hsa-miR-520a-3p	7.44	7.83	NaN	NaN	NaN	NaN	NaN	NaN	NaN	NaN	NaN	NaN	NaN	NaN	NaN	9.42	NaN	NaN	NaN	NaN	7.67	8.12	NaN	NaN	NaN	NaN	NaN	NaN	7.19	8.84	NaN	NaN	NaN	7.92	7.98	8.32	5.81	10.07	7.78	7.43	NaN	NaN	6.41	NaN	NaN	8.19	NaN
13137	hsa-miR-518e*	hsa-miR-520a-5p	12.43	12.34	12.67	11.53	10.85	12.28	10.89	11.36	11.08	11.66	12.8	11.35	9.3	11.63	10.41	10.47	11.21	12.62	11.95	13.66	14.92	13.38	12.76	10.19	11.82	11.03	11.12	11.59	11.63	11.96	10.71	11.52	11.85	13.13	13.77	12.06	11.75	12.72	13.45	11.8	11.71	11.12	14.27	11.67	10.66	12.92	11.72
145748	hsa-miR-518f	hsa-miR-520b/hsa-miR-520c-3p	NaN	NaN	NaN	NaN	NaN	NaN	NaN	NaN	NaN	NaN	NaN	NaN	NaN	NaN	NaN	NaN	NaN	NaN	NaN	NaN	7.75	7.79	NaN	NaN	NaN	NaN	NaN	NaN	NaN	NaN	NaN	NaN	NaN	9.14	6.47	NaN	NaN	NaN	NaN	NaN	NaN	NaN	NaN	NaN	NaN	NaN	NaN
46622	hsa-miR-518f*	hsa-miR-520c-3p	6.92	6.82	NaN	NaN	NaN	NaN	NaN	NaN	NaN	NaN	NaN	NaN	NaN	NaN	NaN	NaN	NaN	NaN	NaN	NaN	7.77	6.82	5.95	NaN	NaN	NaN	NaN	NaN	NaN	NaN	NaN	NaN	NaN	6.04	10.2	NaN	NaN	NaN	NaN	NaN	NaN	NaN	NaN	NaN	NaN	NaN	NaN
46401	hsa-miR-519a	hsa-miR-520d-3p	7.41	NaN	6.76	NaN	NaN	7.41	NaN	NaN	NaN	NaN	NaN	NaN	NaN	NaN	NaN	7.5	NaN	NaN	NaN	NaN	7.22	7.56	NaN	NaN	NaN	NaN	NaN	NaN	NaN	NaN	NaN	NaN	NaN	6.83	9.48	NaN	NaN	8.01	NaN	NaN	NaN	NaN	NaN	NaN	NaN	NaN	NaN
46231	hsa-miR-519b-3p	hsa-miR-520d-5p	8.22	6.77	7.33	NaN	NaN	7.5	NaN	NaN	NaN	NaN	NaN	NaN	NaN	NaN	NaN	9.03	NaN	7.3	NaN	NaN	7.21	8.97	7.42	NaN	NaN	NaN	NaN	NaN	NaN	NaN	NaN	NaN	NaN	7.92	7.54	6.33	NaN	NaN	NaN	NaN	NaN	NaN	NaN	NaN	NaN	NaN	NaN
145723	hsa-miR-519c-3p	hsa-miR-520e	5.06	NaN	NaN	NaN	NaN	6.94	NaN	NaN	NaN	NaN	NaN	NaN	NaN	NaN	NaN	NaN	NaN	NaN	NaN	NaN	8.58	7.59	6.94	NaN	NaN	NaN	NaN	NaN	7.46	NaN	NaN	NaN	NaN	6.77	9.9	NaN	NaN	8.28	7.11	NaN	NaN	NaN	NaN	NaN	NaN	5.98	NaN
46221	hsa-miR-519d	hsa-miR-520f	11.66	10.91	10.72	10.57	8.84	10.94	8.51	9	10.01	9.88	11.11	9.22	7.96	10.04	8.7	7.14	9.59	10.06	9.82	9.53	11.52	11.34	10.82	6.81	9.63	9.2	9.42	9.05	9.53	11.51	9.82	10.22	9.49	12.63	11.78	10.19	10.18	11.16	10.77	9.93	11.08	9.85	11.82	11.4	7.77	10.4	8.86
11164	hsa-miR-519e	hsa-miR-520g	11.91	12.5	12.3	12.34	10.39	12.42	10.05	10.7	11.99	11.9	11.46	11.59	12.13	12.05	11	11.55	12.17	12.29	11.58	12.33	11.68	12.61	12.71	9.21	10.27	11.83	10.94	10.59	12.78	12.09	12.02	11.91	11.49	12.18	13.03	12.37	12.83	14.14	12.06	11.95	11.33	11.93	11.68	11.76	11.15	11.54	10.92
13132	hsa-miR-519e*	hsa-miR-520g/hsa-miR-520h	12.59	13.06	12.81	12.37	10.93	13.37	11.08	11.86	12.11	12.29	12.35	11.73	10.76	12.28	11.41	11.62	11.92	12.93	11.83	13.1	14.51	13.45	13.16	10.97	12.92	12.46	12.17	11.36	12.08	12.57	11.96	12.44	12.16	13.19	13.66	12.49	12.85	13.4	13	12.25	12.25	12.05	13.66	12.58	11.26	12.66	11.76
11165	hsa-miR-520a-3p	hsa-miR-521	8.75	8.61	7.76	8.01	NaN	8.69	NaN	NaN	NaN	7.92	NaN	NaN	NaN	NaN	NaN	9.36	NaN	8.65	NaN	NaN	8.61	8.58	7.39	NaN	NaN	NaN	NaN	NaN	5.54	NaN	NaN	NaN	NaN	8.33	8.73	6.98	6.06	9.49	8.12	7.1	NaN	NaN	7.64	NaN	NaN	7.07	NaN
13133	hsa-miR-520a-5p	hsa-miR-522	10.11	9.8	9.41	9.05	NaN	NaN	NaN	6.24	8.73	NaN	8.67	NaN	NaN	9.96	NaN	8.46	7.64	8.58	5.99	8.25	10.19	8.8	9.36	NaN	NaN	NaN	NaN	NaN	NaN	10.25	6.29	8.31	NaN	10.39	8.58	7.53	7.36	8.32	9.64	NaN	9.45	6.04	10.71	9.34	NaN	9.49	NaN
11166	hsa-miR-520b	hsa-miR-523	7.39	8.74	8.03	NaN	NaN	8.8	NaN	NaN	NaN	6.59	NaN	NaN	NaN	6.75	NaN	8.41	NaN	6.94	NaN	8.4	9.9	7.73	7.87	NaN	NaN	NaN	NaN	NaN	NaN	5.67	NaN	NaN	7.39	8.41	10.7	NaN	5.06	8.61	8.47	NaN	NaN	NaN	7.82	NaN	NaN	NaN	NaN
145819	hsa-miR-520c-3p	hsa-miR-524-3p	7.36	6.91	7.15	7.32	NaN	NaN	NaN	NaN	NaN	NaN	NaN	NaN	NaN	NaN	NaN	NaN	NaN	7.4	NaN	NaN	6.07	7.63	6.61	NaN	NaN	NaN	NaN	NaN	NaN	8.06	NaN	NaN	NaN	7.57	9.12	NaN	NaN	NaN	NaN	NaN	NaN	NaN	NaN	NaN	NaN	NaN	NaN
11168	hsa-miR-520d-3p	hsa-miR-524-5p	8.42	7.7	8.43	8.17	NaN	7.41	NaN	NaN	NaN	NaN	NaN	NaN	NaN	NaN	NaN	NaN	NaN	NaN	NaN	NaN	7.88	9.13	6.42	NaN	NaN	NaN	NaN	NaN	NaN	NaN	NaN	NaN	NaN	7.88	8.52	NaN	NaN	NaN	6.48	7.87	NaN	NaN	4.63	NaN	NaN	NaN	NaN
46354	hsa-miR-520d-5p	hsa-miR-525-3p	11.58	11.37	11.25	10.63	8.99	10.77	9.04	9.88	10.29	10.38	11.29	9.71	9.14	10.6	10.26	9.51	10.3	11	10.79	11.31	12.37	11.88	11.79	9.38	10.31	10.11	9.91	10.44	11.12	11.78	10.45	10.63	10.17	12.43	12.43	11.45	11.13	13.22	12.22	10.5	11.3	10.21	12.61	11.38	9.36	10.66	10.16
145722	hsa-miR-520e	hsa-miR-525-5p	10.1	9.76	9.58	9.32	NaN	NaN	NaN	NaN	7.03	NaN	7.15	NaN	NaN	7.62	NaN	NaN	NaN	8.07	NaN	NaN	9.46	10.03	10.1	NaN	NaN	NaN	NaN	NaN	NaN	8.06	NaN	7.34	NaN	9.3	6.92	NaN	NaN	6.46	7.96	NaN	9.67	NaN	8.91	7.27	NaN	NaN	NaN
42455	hsa-miR-520f	hsa-miR-526b	7.73	7.09	7.94	7.67	NaN	9.69	NaN	NaN	NaN	10.13	NaN	NaN	NaN	NaN	NaN	8.52	NaN	9.29	NaN	NaN	7.84	8.76	8.17	NaN	NaN	7.34	NaN	NaN	7.68	9.12	NaN	NaN	NaN	10.01	9.24	9.23	7.85	8.71	7.43	8.38	6.55	NaN	7.28	7.05	NaN	6.26	NaN
46454	hsa-miR-520g	hsa-miR-526b*	8.74	8.22	7.16	7.78	NaN	NaN	NaN	NaN	NaN	7.8	8.06	NaN	NaN	NaN	NaN	NaN	NaN	8.2	NaN	NaN	8.61	9.51	8.88	NaN	NaN	NaN	NaN	NaN	7.15	9.15	NaN	NaN	NaN	9.92	7.93	9.68	NaN	7.15	NaN	NaN	NaN	NaN	8.33	NaN	NaN	NaN	NaN
46500	hsa-miR-520g	hsa-miR-532-3p	9.83	9.6	8.32	8.12	NaN	NaN	NaN	NaN	6.4	NaN	8.14	NaN	NaN	7.6	NaN	NaN	NaN	7.66	7.27	6.06	9.55	7.32	8.43	NaN	NaN	NaN	NaN	NaN	NaN	8.92	NaN	7.16	NaN	9.48	8.12	6.09	7.71	8.69	9.47	NaN	8.15	NaN	10.18	8.45	NaN	8.21	NaN
11171	hsa-miR-521	hsa-miR-532-5p	8.6	8.4	7.46	7.59	NaN	6.02	NaN	NaN	NaN	7	NaN	NaN	NaN	NaN	NaN	7.99	NaN	NaN	NaN	NaN	10.3	8.07	7.88	NaN	NaN	NaN	NaN	NaN	NaN	7.93	NaN	NaN	NaN	8.91	9.07	7.1	NaN	8.22	8.55	NaN	NaN	NaN	8.78	NaN	NaN	7.34	NaN
42483	hsa-miR-522	hsa-miR-539	8.42	7.92	8.25	7.78	NaN	6.68	NaN	NaN	NaN	NaN	NaN	NaN	NaN	NaN	NaN	NaN	NaN	6.8	NaN	7.1	9.95	8.59	7.31	NaN	NaN	NaN	NaN	NaN	NaN	NaN	NaN	NaN	NaN	7.73	8.15	NaN	NaN	NaN	7.98	NaN	NaN	NaN	7.83	NaN	NaN	NaN	NaN
145754	hsa-miR-523	hsa-miR-541	11.42	11.01	11.47	10.49	9.14	NaN	NaN	9.34	9.1	7.4	9.37	8.33	NaN	8.61	NaN	NaN	8.25	9.67	9.26	9.43	10.64	10.24	10.03	NaN	NaN	NaN	NaN	8.25	NaN	10.01	8.73	8.79	NaN	10.98	8.1	10.28	7.22	9.81	11	NaN	9.31	8.72	11.59	9	8.53	10.13	8.61
31349	hsa-miR-524-3p	hsa-miR-541*	7.93	7.36	7.45	6.15	NaN	8.64	NaN	NaN	NaN	NaN	NaN	NaN	NaN	NaN	NaN	NaN	NaN	NaN	NaN	NaN	9.08	9.18	6.36	NaN	NaN	NaN	NaN	NaN	NaN	NaN	NaN	NaN	NaN	7.47	8.81	NaN	NaN	NaN	NaN	7.69	NaN	NaN	NaN	NaN	NaN	NaN	NaN
46235	hsa-miR-524-5p	hsa-miR-542-3p	6.63	7.21	7	NaN	NaN	NaN	NaN	NaN	NaN	NaN	NaN	NaN	NaN	NaN	NaN	NaN	NaN	NaN	NaN	NaN	7.07	5.95	NaN	NaN	NaN	NaN	NaN	NaN	NaN	NaN	NaN	NaN	NaN	6.75	NaN	NaN	NaN	NaN	NaN	NaN	NaN	NaN	5.7	NaN	NaN	NaN	NaN
46495	hsa-miR-525-3p	hsa-miR-542-5p	6.42	NaN	NaN	NaN	NaN	6.88	NaN	NaN	NaN	NaN	NaN	NaN	NaN	NaN	NaN	8.06	NaN	7.98	NaN	NaN	8.12	8.23	6.99	NaN	NaN	NaN	NaN	NaN	NaN	NaN	NaN	NaN	NaN	6.19	9.3	NaN	NaN	7.31	NaN	NaN	NaN	NaN	NaN	NaN	NaN	7.72	NaN
11175	hsa-miR-525-5p	hsa-miR-543	12.61	12.34	12.4	12.06	11.07	11.74	10.76	10.82	11.41	11.79	11.92	10.75	10.02	11.92	9.94	10.46	10.9	11.49	11.54	11.76	13.99	12.27	12.49	9.55	11.1	11.7	10.88	10.44	11.32	12.34	11.22	11.51	11.66	12.89	13.06	11.94	11.95	13.07	12.91	11.6	11.7	11.11	13.37	11.63	10.22	11.91	10.84
46744	hsa-miR-526b	hsa-miR-544	7.88	8.03	8.08	7.41	NaN	6.94	NaN	NaN	NaN	NaN	NaN	NaN	NaN	6.69	NaN	NaN	NaN	6.9	NaN	NaN	NaN	6.82	7.65	NaN	NaN	NaN	NaN	NaN	NaN	6.06	NaN	7.37	NaN	8.06	NaN	9.14	NaN	8.62	NaN	NaN	NaN	NaN	NaN	NaN	NaN	NaN	NaN
145785	hsa-miR-526b*	hsa-miR-544b	7.47	7.39	6.13	NaN	NaN	9.16	NaN	NaN	NaN	9.02	NaN	NaN	NaN	NaN	NaN	7.47	NaN	8.26	NaN	NaN	7.51	7.99	8.7	NaN	NaN	6.59	NaN	NaN	NaN	8.97	NaN	NaN	6.69	9.29	9.68	7.04	5.71	8.41	7.6	7.83	NaN	NaN	6.83	NaN	NaN	8.69	NaN
42732	hsa-miR-532-3p	hsa-miR-545	9.77	9.89	10.01	9.68	NaN	9.58	NaN	9.53	8.34	9.54	9.21	8.15	NaN	9.24	NaN	9.45	7.74	10.59	7.42	8.36	9.96	10.27	10.09	8.67	6.33	8.07	NaN	6.99	9.45	9.86	8.43	8.89	9.22	9.82	10.28	9.98	8.89	11.26	9.68	9.79	8.47	8.39	8.89	9.21	7.11	9.43	NaN
17624	hsa-miR-532-5p	hsa-miR-545*	10.7	11.46	9.16	10.69	9.59	9.53	9.39	11.3	9.41	10.33	9.76	10.17	NaN	11.1	NaN	NaN	6.76	11.74	NaN	NaN	8.72	11.57	11.72	NaN	NaN	NaN	7.66	NaN	NaN	8.89	9.32	9.51	NaN	10.23	9.6	10.56	8.36	NaN	7.41	10.21	9.51	9.62	7.91	10.52	8.91	8.59	NaN
14271	hsa-miR-539	hsa-miR-548a-3p	8.84	8.59	9.09	8.75	NaN	NaN	NaN	NaN	7.51	NaN	NaN	NaN	NaN	NaN	NaN	NaN	NaN	8.65	NaN	NaN	6.18	8.51	7.34	NaN	NaN	NaN	NaN	NaN	NaN	7.04	NaN	5.89	NaN	8.19	11.94	NaN	NaN	7.54	NaN	NaN	NaN	NaN	NaN	7.98	NaN	NaN	NaN
42635	hsa-miR-541	hsa-miR-548a-5p	8.79	8.07	8	7.57	NaN	NaN	NaN	NaN	NaN	NaN	NaN	NaN	NaN	NaN	NaN	NaN	NaN	NaN	NaN	NaN	8.72	9.33	8.13	NaN	NaN	NaN	NaN	NaN	NaN	NaN	NaN	NaN	NaN	7.94	6.46	NaN	NaN	NaN	NaN	NaN	NaN	NaN	NaN	NaN	NaN	NaN	NaN
42617	hsa-miR-541*	hsa-miR-548aa	7.84	7.77	7.56	7.49	NaN	NaN	NaN	NaN	NaN	NaN	NaN	NaN	NaN	NaN	NaN	NaN	NaN	NaN	NaN	NaN	9.18	6.59	NaN	NaN	NaN	NaN	NaN	NaN	NaN	NaN	NaN	NaN	NaN	7.21	7.75	NaN	NaN	NaN	7.73	NaN	NaN	NaN	7.9	NaN	NaN	NaN	NaN
14272	hsa-miR-542-3p	hsa-miR-548b-3p	11.3	10.86	11.08	10.55	9	9.38	9.75	9.22	10.97	11.41	9.71	11	NaN	10.84	NaN	NaN	8.05	11.12	NaN	NaN	10.07	11.34	10.6	NaN	9.49	8.16	7.57	NaN	NaN	10.03	8.85	10.13	8.27	11.53	10.71	11.87	9.56	7.07	8.44	7.53	9.24	8.86	9.14	9.61	7.08	7.22	NaN
42811	hsa-miR-542-5p	hsa-miR-548b-5p	10.24	10.3	9.94	9.22	NaN	6.19	NaN	7.46	8.48	8.91	8.29	9.22	NaN	8.78	NaN	NaN	NaN	9.12	NaN	NaN	9.12	9.98	9.75	NaN	9.6	NaN	8	NaN	NaN	9.29	7.02	9.02	NaN	10.09	NaN	10.53	NaN	6.46	NaN	NaN	7.39	NaN	NaN	9.11	NaN	NaN	NaN
145689	hsa-miR-543	hsa-miR-548c-3p	9.02	7.05	5.03	NaN	NaN	7.42	NaN	NaN	9.4	NaN	NaN	7.09	NaN	NaN	NaN	NaN	NaN	7.1	NaN	NaN	8.03	9.01	8.11	NaN	NaN	NaN	NaN	NaN	NaN	NaN	NaN	NaN	NaN	7.13	8.48	NaN	NaN	NaN	NaN	NaN	NaN	NaN	NaN	NaN	NaN	NaN	NaN
33043	hsa-miR-544	hsa-miR-548c-5p	8.74	7.79	6.93	6.98	NaN	8.57	NaN	NaN	8.39	7.44	NaN	NaN	NaN	6.09	NaN	NaN	NaN	5.73	NaN	NaN	7.86	7.53	7.09	NaN	NaN	NaN	NaN	NaN	NaN	9.22	NaN	NaN	8.04	8.12	9.95	6.7	6.95	5.96	7.33	7.01	NaN	NaN	5.6	NaN	NaN	NaN	NaN
147874	hsa-miR-544b	hsa-miR-548d-3p	10.29	9.7	9.18	9.3	NaN	8.18	NaN	NaN	7.92	8.39	7.6	NaN	NaN	8.89	NaN	9.85	NaN	9.08	NaN	NaN	9.06	8.98	8	NaN	NaN	7.33	NaN	NaN	NaN	9.38	NaN	NaN	6.56	10.03	10.43	8.28	8.38	9.55	9.17	9.26	8.31	NaN	9.81	8.13	NaN	8.59	NaN
145741	hsa-miR-545	hsa-miR-548d-5p	9.7	9.6	9.61	8.37	5.55	NaN	7.27	8.47	7.75	8.56	7.83	7.46	NaN	8.58	NaN	NaN	7.44	10.21	8.24	NaN	7.14	9.31	9.28	NaN	NaN	NaN	NaN	NaN	NaN	7.43	NaN	8.45	NaN	9.32	7.46	9.07	NaN	6.79	NaN	NaN	NaN	NaN	NaN	NaN	NaN	NaN	NaN
42956	hsa-miR-545*	hsa-miR-548e	9.23	8.92	8.74	8.3	NaN	NaN	NaN	NaN	NaN	8.49	7.72	NaN	NaN	7.15	NaN	NaN	NaN	9.4	9.04	NaN	NaN	8.22	8.37	NaN	NaN	NaN	NaN	NaN	NaN	NaN	NaN	8.05	NaN	8.46	6.6	7.79	NaN	NaN	NaN	NaN	NaN	NaN	NaN	NaN	NaN	NaN	NaN
17535	hsa-miR-548a-3p	hsa-miR-548f	6.63	6.09	5.64	NaN	NaN	NaN	NaN	NaN	NaN	NaN	NaN	NaN	NaN	NaN	NaN	NaN	NaN	NaN	NaN	NaN	6.32	6.58	NaN	NaN	NaN	NaN	NaN	NaN	NaN	NaN	NaN	NaN	NaN	5.88	NaN	NaN	NaN	NaN	6.12	NaN	NaN	NaN	NaN	NaN	NaN	NaN	NaN
30493	hsa-miR-548a-5p	hsa-miR-548g	7.58	7.61	7.57	NaN	NaN	NaN	NaN	NaN	NaN	NaN	NaN	NaN	NaN	NaN	NaN	NaN	NaN	NaN	NaN	NaN	9.03	6.97	7.78	NaN	NaN	NaN	NaN	NaN	NaN	NaN	NaN	NaN	NaN	6.52	6.44	NaN	NaN	NaN	7.27	NaN	NaN	NaN	8.01	NaN	NaN	NaN	NaN
148086	hsa-miR-548aa	hsa-miR-548h	10.38	10.09	10.01	9.96	6.52	10.17	8.06	7.85	9.17	9.76	9.73	9.07	9.74	10.26	9.11	9.05	9.8	11.66	8.76	11.3	11.32	12	11.05	NaN	6.19	9.28	NaN	5.97	8.07	10.47	10.86	9.21	8.83	10.41	10.46	9.57	11.04	12.84	11.82	9.81	9.48	9.41	12.03	10.55	8.21	10.4	9.13
17298	hsa-miR-548b-3p	hsa-miR-548i	8.03	7.77	7.97	8.22	NaN	NaN	NaN	NaN	NaN	NaN	NaN	NaN	NaN	NaN	NaN	NaN	NaN	7.11	NaN	NaN	7.61	6.44	NaN	NaN	NaN	NaN	NaN	NaN	NaN	NaN	NaN	NaN	NaN	7.42	9.82	NaN	5.96	7.33	7.02	NaN	NaN	NaN	6.92	NaN	NaN	7.19	NaN
42791	hsa-miR-548b-5p	hsa-miR-548j	9.41	8.86	8.89	9.1	4.79	NaN	NaN	NaN	NaN	NaN	NaN	NaN	NaN	8.06	NaN	NaN	NaN	7.18	NaN	NaN	9.12	7.29	7.47	NaN	NaN	NaN	NaN	NaN	NaN	8	NaN	NaN	NaN	9.08	9.21	7.35	NaN	8.19	7.92	NaN	7.83	NaN	9.03	7.08	NaN	7.07	NaN
145686	hsa-miR-548c-3p	hsa-miR-548k	NaN	NaN	NaN	NaN	NaN	NaN	NaN	NaN	NaN	NaN	NaN	NaN	NaN	NaN	NaN	NaN	NaN	NaN	NaN	NaN	4.35	5.7	NaN	NaN	NaN	NaN	NaN	NaN	NaN	NaN	NaN	NaN	NaN	NaN	NaN	NaN	NaN	NaN	NaN	NaN	NaN	NaN	NaN	NaN	NaN	NaN	NaN
42777	hsa-miR-548c-5p	hsa-miR-548l	8.95	8.7	8.02	7.23	NaN	NaN	NaN	NaN	NaN	NaN	NaN	NaN	NaN	NaN	NaN	NaN	NaN	NaN	NaN	NaN	7.87	8.39	8.8	NaN	NaN	NaN	NaN	NaN	NaN	NaN	NaN	NaN	NaN	8.64	NaN	NaN	NaN	NaN	NaN	NaN	NaN	NaN	NaN	NaN	NaN	NaN	NaN
27549	hsa-miR-548d-3p	hsa-miR-548m	7.2	NaN	NaN	NaN	NaN	NaN	NaN	NaN	NaN	NaN	NaN	NaN	NaN	NaN	NaN	NaN	NaN	NaN	NaN	NaN	NaN	NaN	NaN	NaN	NaN	NaN	NaN	NaN	NaN	NaN	NaN	NaN	NaN	5.36	NaN	NaN	NaN	NaN	NaN	NaN	NaN	NaN	NaN	NaN	NaN	NaN	NaN
42756	hsa-miR-548d-5p	hsa-miR-548n	10.39	9.94	8.86	9.44	7.95	NaN	NaN	NaN	NaN	6.76	8.16	NaN	NaN	6.5	NaN	NaN	NaN	9.59	NaN	NaN	7.46	8.44	8.44	NaN	NaN	NaN	NaN	NaN	NaN	8.09	NaN	NaN	NaN	9.12	NaN	NaN	NaN	NaN	NaN	NaN	5.51	NaN	NaN	NaN	NaN	NaN	NaN
46703	hsa-miR-548e	hsa-miR-548o	10.66	10.56	10.17	10.14	8.99	9.5	8.27	9.75	10.38	8.83	9.58	8.3	NaN	10.23	NaN	NaN	8.59	12.24	7.17	8.89	10.8	10.99	10.64	NaN	NaN	8.31	8.7	NaN	NaN	10.44	8.9	9.67	NaN	10.84	10.76	9.5	9.53	10.71	9.79	8.8	9.51	9.7	10.72	10.26	NaN	8.83	NaN
45736	hsa-miR-548f	hsa-miR-548p	NaN	NaN	NaN	NaN	NaN	NaN	NaN	NaN	NaN	NaN	NaN	NaN	NaN	NaN	NaN	NaN	NaN	NaN	NaN	NaN	6.53	NaN	NaN	NaN	NaN	NaN	NaN	NaN	NaN	NaN	NaN	NaN	NaN	NaN	8.67	NaN	NaN	NaN	NaN	NaN	NaN	NaN	NaN	NaN	NaN	NaN	NaN
46940	hsa-miR-548g	hsa-miR-548q	NaN	NaN	NaN	NaN	NaN	NaN	NaN	NaN	NaN	NaN	NaN	NaN	NaN	NaN	NaN	NaN	NaN	NaN	NaN	NaN	6.52	5.84	NaN	NaN	NaN	NaN	NaN	NaN	NaN	NaN	NaN	NaN	NaN	NaN	7.44	NaN	NaN	NaN	NaN	NaN	NaN	NaN	NaN	NaN	NaN	NaN	NaN
46414	hsa-miR-548h	hsa-miR-548s	8.16	7.93	7.82	6.97	NaN	NaN	NaN	NaN	NaN	NaN	NaN	NaN	NaN	NaN	NaN	NaN	NaN	NaN	NaN	NaN	4.9	5.16	NaN	NaN	NaN	NaN	NaN	NaN	NaN	NaN	NaN	NaN	NaN	6.13	NaN	NaN	NaN	6.16	6.17	NaN	NaN	NaN	NaN	NaN	NaN	NaN	NaN
46704	hsa-miR-548i	hsa-miR-548t	8.23	7.36	6.85	NaN	NaN	NaN	NaN	NaN	NaN	NaN	NaN	NaN	NaN	NaN	NaN	NaN	NaN	NaN	NaN	NaN	7.97	8.53	NaN	NaN	NaN	NaN	NaN	NaN	NaN	NaN	NaN	NaN	NaN	6.49	NaN	NaN	NaN	NaN	NaN	NaN	NaN	NaN	NaN	NaN	NaN	NaN	NaN
46592	hsa-miR-548j	hsa-miR-548u	7.49	7.15	NaN	NaN	NaN	NaN	NaN	NaN	NaN	NaN	NaN	NaN	NaN	NaN	NaN	NaN	NaN	NaN	NaN	NaN	6.66	7.74	7.04	NaN	NaN	NaN	NaN	NaN	NaN	NaN	NaN	NaN	NaN	6.97	10.87	NaN	NaN	9.1	NaN	NaN	NaN	NaN	NaN	NaN	NaN	NaN	NaN
46705	hsa-miR-548k	hsa-miR-548v	9.06	9.09	8.55	8.22	NaN	7.9	NaN	7.9	6.88	7.84	7.61	NaN	NaN	7.95	NaN	7.65	NaN	8.37	NaN	NaN	9.7	8.58	8.92	NaN	NaN	7.09	9.07	NaN	NaN	7.66	NaN	7.76	6.79	9.11	10.79	6.56	8.37	9.42	7.66	NaN	6.81	5.25	8.31	7.54	NaN	7.86	NaN
46415	hsa-miR-548l	hsa-miR-548w	8.85	9.23	9.2	8.68	NaN	NaN	NaN	NaN	6.93	NaN	5.87	NaN	NaN	5.78	NaN	NaN	NaN	8.08	NaN	NaN	5.35	7.19	6.93	NaN	NaN	NaN	NaN	NaN	NaN	6.83	NaN	7.55	NaN	7.23	NaN	NaN	NaN	5.81	NaN	NaN	NaN	NaN	NaN	NaN	NaN	NaN	NaN
46335	hsa-miR-548m	hsa-miR-548x	9.05	8.35	9.12	8.7	NaN	7.58	NaN	NaN	NaN	NaN	NaN	NaN	NaN	NaN	NaN	NaN	NaN	5.53	NaN	NaN	7.32	6.97	NaN	NaN	NaN	NaN	NaN	NaN	NaN	6.03	NaN	NaN	NaN	7.57	9.74	6.76	5.81	8.04	7.72	NaN	NaN	NaN	NaN	6.57	NaN	7.01	NaN
46929	hsa-miR-548n	hsa-miR-548y	8.95	8.26	8.65	8.34	NaN	NaN	NaN	NaN	NaN	NaN	NaN	NaN	NaN	NaN	NaN	NaN	NaN	NaN	NaN	NaN	9.2	7.23	6.67	NaN	NaN	NaN	NaN	NaN	NaN	NaN	NaN	NaN	NaN	7.8	6.41	NaN	NaN	NaN	7.3	NaN	NaN	NaN	6.69	NaN	NaN	NaN	NaN
46450	hsa-miR-548o	hsa-miR-548z	7.58	7	7.65	6.38	NaN	NaN	NaN	NaN	NaN	NaN	NaN	NaN	NaN	NaN	NaN	NaN	NaN	NaN	NaN	NaN	5.84	NaN	NaN	NaN	NaN	NaN	NaN	NaN	NaN	NaN	NaN	NaN	NaN	4.99	6.87	NaN	NaN	5.08	NaN	NaN	NaN	NaN	NaN	NaN	NaN	NaN	NaN
46355	hsa-miR-548p	hsa-miR-549	5.33	NaN	NaN	NaN	NaN	NaN	NaN	NaN	NaN	NaN	NaN	NaN	NaN	NaN	NaN	NaN	NaN	NaN	NaN	NaN	6.4	NaN	NaN	NaN	NaN	NaN	NaN	NaN	NaN	NaN	NaN	NaN	NaN	NaN	NaN	NaN	NaN	NaN	NaN	NaN	NaN	NaN	NaN	NaN	NaN	NaN	NaN
146148	hsa-miR-548q	hsa-miR-550a	8.52	7.19	7.1	6.95	NaN	NaN	NaN	NaN	NaN	NaN	NaN	NaN	NaN	7.84	NaN	8.08	NaN	7.22	NaN	NaN	8.8	7.54	6.85	NaN	NaN	NaN	NaN	NaN	NaN	6.83	NaN	NaN	NaN	7.34	8.9	NaN	NaN	7.74	6.13	NaN	NaN	NaN	7.11	NaN	NaN	NaN	NaN
147870	hsa-miR-548s	hsa-miR-550a*	NaN	NaN	NaN	NaN	NaN	NaN	NaN	NaN	NaN	NaN	NaN	NaN	NaN	NaN	NaN	NaN	NaN	NaN	NaN	NaN	8.02	5.07	NaN	NaN	NaN	NaN	NaN	NaN	NaN	NaN	NaN	NaN	NaN	NaN	NaN	NaN	NaN	NaN	NaN	NaN	NaN	NaN	NaN	NaN	NaN	NaN	NaN
147584	hsa-miR-548t	hsa-miR-550b	10.8	10.79	10.36	10.02	7.6	NaN	NaN	10.01	9.76	7.07	8.57	NaN	NaN	9.55	NaN	NaN	7.78	8.64	NaN	NaN	9.24	9.12	9.44	NaN	NaN	NaN	9.83	NaN	NaN	9.86	NaN	8.55	NaN	10.09	NaN	NaN	NaN	NaN	6.46	NaN	9.38	NaN	8.73	9.96	NaN	7.95	NaN
147854	hsa-miR-548u	hsa-miR-551a	5.55	NaN	NaN	NaN	NaN	NaN	NaN	NaN	NaN	NaN	NaN	NaN	NaN	NaN	NaN	NaN	NaN	NaN	NaN	NaN	5.91	6.75	NaN	NaN	NaN	NaN	NaN	NaN	NaN	NaN	NaN	NaN	NaN	NaN	NaN	NaN	NaN	NaN	NaN	NaN	NaN	NaN	NaN	NaN	NaN	NaN	NaN
147688	hsa-miR-548v	hsa-miR-551b	9.36	8.97	8.58	8.61	NaN	NaN	NaN	NaN	6.45	5.79	6.84	NaN	NaN	9.17	NaN	7.72	8.17	NaN	NaN	8.12	9.46	10.22	10.02	NaN	NaN	NaN	NaN	NaN	NaN	8.57	NaN	NaN	NaN	8.97	7.92	NaN	8.41	9	9.51	NaN	8	NaN	9.78	7.81	NaN	8.82	NaN
147669	hsa-miR-548w	hsa-miR-551b*	7.96	8.29	6.29	NaN	NaN	NaN	NaN	NaN	NaN	NaN	NaN	NaN	NaN	NaN	NaN	NaN	NaN	8.82	NaN	NaN	5.79	5.99	NaN	NaN	NaN	NaN	NaN	NaN	NaN	NaN	NaN	NaN	NaN	6.28	5.74	NaN	NaN	NaN	NaN	NaN	NaN	NaN	NaN	NaN	NaN	NaN	NaN
147539	hsa-miR-548x	hsa-miR-552	5.72	NaN	NaN	NaN	NaN	NaN	NaN	NaN	NaN	NaN	NaN	NaN	NaN	NaN	NaN	NaN	NaN	NaN	NaN	NaN	NaN	NaN	NaN	NaN	NaN	NaN	NaN	NaN	NaN	NaN	NaN	NaN	NaN	NaN	NaN	NaN	NaN	NaN	NaN	NaN	NaN	NaN	NaN	NaN	NaN	NaN	NaN
148196	hsa-miR-548y	hsa-miR-553	NaN	NaN	7.38	NaN	NaN	NaN	NaN	NaN	NaN	NaN	NaN	NaN	NaN	NaN	NaN	NaN	NaN	7.35	NaN	NaN	5.37	6.45	NaN	NaN	NaN	NaN	NaN	NaN	NaN	NaN	NaN	NaN	NaN	5.28	NaN	NaN	NaN	NaN	NaN	NaN	NaN	NaN	NaN	NaN	NaN	NaN	NaN
147262	hsa-miR-548z	hsa-miR-554	7.96	8.44	8.36	7.25	NaN	NaN	NaN	NaN	NaN	NaN	NaN	NaN	NaN	NaN	NaN	NaN	NaN	NaN	NaN	NaN	9.44	6.55	7.3	NaN	NaN	NaN	NaN	NaN	NaN	NaN	NaN	NaN	NaN	7.61	NaN	NaN	NaN	5.41	8.36	NaN	NaN	NaN	9.63	NaN	NaN	NaN	NaN
145762	hsa-miR-549	hsa-miR-555	NaN	NaN	NaN	NaN	NaN	NaN	NaN	NaN	NaN	NaN	NaN	NaN	NaN	NaN	NaN	NaN	NaN	NaN	NaN	NaN	NaN	7.48	NaN	NaN	NaN	NaN	NaN	NaN	NaN	NaN	NaN	NaN	NaN	NaN	NaN	NaN	NaN	NaN	NaN	NaN	NaN	NaN	NaN	NaN	NaN	NaN	NaN
145789	hsa-miR-550a	hsa-miR-556-3p	9.22	9.48	9.22	9.42	7.48	10.13	6.67	8.22	9.19	8.69	8.07	7.14	NaN	8.25	NaN	NaN	6.47	9.44	7.06	8.3	10.57	10.17	9.7	NaN	NaN	7.95	NaN	NaN	6.93	8.8	7.8	8.31	9.34	10.67	10.71	9.07	9.06	11	9.7	7.97	8.53	7.54	9.54	8.61	6.46	8.13	NaN
17660	hsa-miR-550a*	hsa-miR-556-5p	10.66	10.42	10.05	10.01	8.27	6.12	NaN	7.3	8.61	5.98	9.04	NaN	NaN	9.48	NaN	NaN	9.09	8.68	7.88	8.83	11.79	10.04	9.21	NaN	8.02	8.12	NaN	NaN	7.12	10.09	7	8.44	8.37	10.6	8.23	8.88	9.02	8.99	11.08	8.46	8.95	7.84	11.73	9.32	NaN	10.25	7.13
148288	hsa-miR-550b	hsa-miR-557	11.3	11.16	10.94	10.85	9.19	7.68	8.74	8.97	9.8	9.48	10.06	8.51	6.4	10.03	8.77	9.72	9.54	9.89	9.9	9.38	11.46	10.65	10.55	NaN	7.98	NaN	8.36	8.75	8.52	10.76	9.1	9.66	NaN	11.16	8.21	9.98	8.7	10.2	10.9	NaN	9.95	9.24	11.09	10.16	NaN	11.11	8.24
17272	hsa-miR-551a	hsa-miR-558	11.06	11.31	11.08	10.82	9.37	10.53	8.36	9.41	9.94	9.98	10.44	10.03	7.91	10.67	8.06	9.31	9.23	11.25	9.52	10.19	11.24	11.87	11.57	7.04	9.16	8.45	9.85	7.77	9.88	10.64	9.66	10.66	9.55	11.1	9.78	10.4	10.22	12.15	10.37	8.38	9.79	9.75	9.94	9.65	6.71	9.76	8.37
148644	hsa-miR-551b	hsa-miR-559	10.54	10.17	10.66	10.2	NaN	8.79	11.35	9.51	8.07	9.98	8.66	8.96	NaN	8.8	NaN	9.85	7.68	13.33	7.71	7.55	9.96	10.22	10.01	8.47	10.13	NaN	NaN	8.35	NaN	8.08	6.29	10.49	6.42	9.81	8.78	10.54	9.14	9.97	8.53	NaN	8.04	6.46	8.51	8.11	NaN	7.39	NaN
42781	hsa-miR-551b*	hsa-miR-561	11.67	11.53	10.83	10.72	9.02	10.27	8.93	9.77	10.09	10.71	10.78	9.43	NaN	11.04	NaN	9.65	9.22	10.55	10	10.54	12.67	11.74	11.81	NaN	8.71	8.49	10.28	7.59	8.51	11.39	9.61	10.11	8.53	12.17	11.32	10.37	10.64	11.43	11.72	9.75	10.85	9.5	12.49	10.65	7.53	10.89	9.52
17668	hsa-miR-552	hsa-miR-562	10.42	10.72	10.31	9.94	7.72	7.11	NaN	6.9	7.46	NaN	8.16	NaN	NaN	8.93	NaN	NaN	7.67	7.4	NaN	8.76	12.55	10.14	9.38	NaN	9.16	8.35	9.48	NaN	NaN	9.3	NaN	8.48	NaN	9.87	10.26	8.53	9.59	9.84	10.57	8.32	9.14	NaN	10.81	8.22	NaN	9.97	7.42
29460	hsa-miR-553	hsa-miR-563	10.86	10.3	10.6	10.1	7.25	8.1	NaN	8.15	8.26	7.8	9.08	6.77	NaN	9.79	8.02	6.63	8.77	8.93	8.94	9.51	12.01	9.57	9.86	NaN	6.8	8.66	8.73	7.35	6	10.28	7.96	8.59	8.92	10.47	11.25	9.68	9.91	11.45	10.97	7.38	9.22	8.02	11.45	9.77	NaN	9.82	7.53
42766	hsa-miR-554	hsa-miR-564	9.2	9.51	7.85	7.47	NaN	NaN	NaN	NaN	NaN	6.81	7.76	NaN	NaN	6.72	NaN	NaN	NaN	6.76	NaN	7.93	9.58	8.74	9.25	NaN	NaN	NaN	5.7	NaN	7.1	8.82	NaN	6.85	NaN	9.19	8.98	6.1	8.5	9.42	9.18	NaN	NaN	NaN	9.84	NaN	NaN	8.68	NaN
17612	hsa-miR-555	hsa-miR-566	7.16	6.81	NaN	NaN	NaN	NaN	NaN	NaN	NaN	NaN	NaN	NaN	NaN	NaN	NaN	NaN	NaN	NaN	NaN	NaN	7.42	6.17	5.99	NaN	NaN	NaN	NaN	NaN	NaN	6.07	NaN	NaN	NaN	7.69	NaN	NaN	NaN	NaN	NaN	NaN	NaN	NaN	NaN	NaN	NaN	NaN	NaN
42447	hsa-miR-556-3p	hsa-miR-567	9.31	9.12	7.54	8.12	NaN	8.91	NaN	NaN	NaN	NaN	7.42	NaN	NaN	NaN	NaN	NaN	7.12	6.18	NaN	NaN	9.16	9.62	8.3	NaN	NaN	NaN	NaN	NaN	NaN	NaN	NaN	NaN	NaN	8.55	8.54	NaN	NaN	NaN	7.7	NaN	NaN	NaN	5.61	NaN	NaN	NaN	NaN
145758	hsa-miR-556-5p	hsa-miR-568	6.18	NaN	NaN	NaN	NaN	NaN	NaN	NaN	NaN	NaN	NaN	NaN	NaN	NaN	NaN	NaN	NaN	NaN	NaN	NaN	6.71	6.34	NaN	NaN	NaN	NaN	NaN	NaN	NaN	NaN	NaN	NaN	NaN	NaN	NaN	NaN	NaN	NaN	NaN	NaN	NaN	NaN	NaN	NaN	NaN	NaN	NaN
148663	hsa-miR-557	hsa-miR-569	9.83	10.1	10.21	9.84	7.72	10.76	7.5	7.54	7.09	10.54	9.01	8.49	NaN	8.3	NaN	8.05	6.71	9.73	NaN	9.41	10.64	10.9	10.16	NaN	7.77	7.67	NaN	NaN	7.66	8.26	7.58	8.32	9.11	10.32	10.61	8.98	8.15	10.55	9.22	9.9	7.85	7.66	8.73	7.66	NaN	7.66	7.09
17652	hsa-miR-558	hsa-miR-570	7.16	NaN	NaN	NaN	NaN	NaN	NaN	NaN	NaN	NaN	NaN	NaN	NaN	NaN	NaN	NaN	NaN	NaN	NaN	NaN	7.82	8.89	NaN	NaN	NaN	NaN	NaN	NaN	NaN	NaN	NaN	NaN	NaN	8.35	8.43	NaN	NaN	NaN	NaN	NaN	NaN	NaN	7.01	NaN	NaN	NaN	NaN
31076	hsa-miR-559	hsa-miR-571	9.83	10.29	9.74	9.78	NaN	8.36	NaN	7.17	9.32	9.01	9.29	7.87	7.46	9.97	8.25	NaN	9.47	9.86	7.63	9.45	9.2	10.87	10.53	NaN	NaN	8.35	8.83	NaN	9.11	10.25	9.45	9.72	NaN	9.74	7.76	9.44	9.69	10.85	9.64	NaN	9.02	9.24	9.48	10.09	NaN	6.52	7.86
31517	hsa-miR-561	hsa-miR-572	7.65	6.44	7.66	4.88	NaN	NaN	NaN	NaN	NaN	NaN	NaN	NaN	NaN	NaN	NaN	NaN	NaN	NaN	NaN	NaN	NaN	7.42	NaN	NaN	NaN	NaN	NaN	NaN	NaN	NaN	NaN	NaN	NaN	7.99	7.1	NaN	NaN	NaN	NaN	NaN	NaN	NaN	NaN	NaN	NaN	NaN	NaN
17536	hsa-miR-562	hsa-miR-573	7.15	NaN	NaN	NaN	NaN	NaN	NaN	NaN	NaN	NaN	NaN	NaN	NaN	NaN	NaN	NaN	NaN	NaN	NaN	NaN	NaN	7.65	NaN	NaN	NaN	NaN	NaN	NaN	NaN	NaN	NaN	NaN	NaN	NaN	5.85	NaN	NaN	NaN	NaN	NaN	NaN	NaN	NaN	NaN	NaN	NaN	NaN
17569	hsa-miR-563	hsa-miR-574-3p	7.26	7.72	7.3	NaN	NaN	8.56	NaN	NaN	NaN	NaN	NaN	NaN	NaN	NaN	NaN	7.55	NaN	7.22	NaN	NaN	6.87	7.85	NaN	NaN	NaN	NaN	NaN	NaN	NaN	NaN	NaN	NaN	NaN	6.36	8.4	NaN	NaN	5.88	7.13	6.11	NaN	NaN	NaN	NaN	NaN	NaN	NaN
42944	hsa-miR-564	hsa-miR-574-5p	8.08	9.09	8.51	6.48	NaN	NaN	NaN	NaN	NaN	NaN	NaN	NaN	NaN	NaN	NaN	NaN	NaN	NaN	NaN	NaN	10.24	6.78	NaN	NaN	NaN	NaN	NaN	NaN	NaN	NaN	NaN	NaN	NaN	7.05	8.48	NaN	NaN	7.19	8.12	NaN	NaN	NaN	7.66	NaN	NaN	NaN	NaN
42772	hsa-miR-566	hsa-miR-575	7.38	7.83	NaN	NaN	NaN	NaN	NaN	NaN	NaN	NaN	NaN	NaN	NaN	NaN	NaN	NaN	NaN	7.92	NaN	NaN	8.81	7.71	7.74	NaN	NaN	NaN	NaN	NaN	NaN	NaN	NaN	NaN	NaN	7.5	7.41	NaN	NaN	9.88	9.73	NaN	NaN	NaN	7.28	NaN	NaN	8.93	NaN
17634	hsa-miR-567	hsa-miR-576-3p	8.25	7.66	7.67	6.2	NaN	NaN	NaN	NaN	5.68	NaN	NaN	NaN	NaN	8.97	NaN	NaN	NaN	NaN	NaN	NaN	9.53	7.95	9.06	NaN	NaN	NaN	NaN	NaN	NaN	8.15	NaN	NaN	NaN	9.03	NaN	NaN	NaN	8.45	8.37	NaN	NaN	NaN	9.57	8.09	NaN	NaN	NaN
145744	hsa-miR-568	hsa-miR-576-5p	NaN	NaN	NaN	NaN	NaN	NaN	NaN	NaN	NaN	NaN	NaN	NaN	NaN	NaN	NaN	NaN	NaN	NaN	NaN	NaN	6.91	NaN	NaN	NaN	NaN	NaN	NaN	NaN	NaN	NaN	NaN	NaN	NaN	NaN	NaN	NaN	NaN	NaN	NaN	NaN	NaN	NaN	NaN	NaN	NaN	NaN	NaN
14854	hsa-miR-569	hsa-miR-577	6.62	NaN	NaN	NaN	NaN	NaN	NaN	NaN	NaN	NaN	NaN	NaN	NaN	6.5	NaN	NaN	NaN	NaN	NaN	NaN	10.04	5.56	6.83	NaN	NaN	NaN	NaN	NaN	NaN	NaN	NaN	NaN	NaN	6.88	4.51	NaN	NaN	NaN	8.62	NaN	NaN	NaN	7.56	NaN	NaN	NaN	NaN
17814	hsa-miR-570	hsa-miR-578	7.01	NaN	NaN	NaN	NaN	NaN	NaN	NaN	NaN	7.26	NaN	NaN	NaN	6.08	NaN	NaN	NaN	7.3	NaN	NaN	4.98	7.27	8.5	NaN	NaN	NaN	NaN	NaN	NaN	NaN	NaN	NaN	NaN	7.27	NaN	NaN	NaN	NaN	NaN	NaN	NaN	NaN	NaN	NaN	NaN	NaN	NaN
17490	hsa-miR-571	hsa-miR-579	8.53	7.52	8.53	7.8	NaN	8.97	NaN	NaN	8.74	NaN	8.41	NaN	NaN	8.12	NaN	NaN	NaN	9.01	NaN	NaN	8.57	9.78	8.81	NaN	NaN	NaN	NaN	NaN	NaN	9.02	NaN	NaN	8.21	9.39	9.48	7.83	7.58	8.83	7.84	7.72	NaN	NaN	7.24	NaN	NaN	NaN	NaN
147193	hsa-miR-572	hsa-miR-580	7.23	6.87	6.96	NaN	NaN	NaN	NaN	NaN	NaN	NaN	NaN	NaN	NaN	NaN	NaN	NaN	NaN	7.02	NaN	NaN	8.34	7.66	7.47	NaN	NaN	6.43	NaN	NaN	9.12	9.2	NaN	NaN	NaN	7.66	9.33	NaN	NaN	NaN	7.9	8.65	NaN	NaN	6.79	NaN	NaN	NaN	NaN
17641	hsa-miR-573	hsa-miR-581	8.54	6.89	8.38	7.85	NaN	NaN	NaN	NaN	NaN	7.98	NaN	NaN	NaN	NaN	NaN	NaN	NaN	7.38	NaN	NaN	7.1	9.41	8.24	NaN	NaN	NaN	NaN	NaN	NaN	7.78	NaN	NaN	NaN	8.86	9.63	NaN	NaN	NaN	NaN	NaN	NaN	NaN	NaN	6.75	NaN	NaN	NaN
28966	hsa-miR-574-3p	hsa-miR-582-3p	13.09	12.48	12.22	13.05	10.9	12.83	12.87	13.2	13	13.9	12.46	12.24	11.4	13.06	9.87	11.42	12.6	13.96	11.49	11.93	13.56	13.8	13.39	10.28	11.02	11.59	11.53	12.49	10.84	13.74	13.4	12.48	11.57	13.42	13.39	12.81	13.02	13.48	13.36	12.33	12.54	12.73	13.83	13.24	11.15	12.54	12.02
27740	hsa-miR-574-5p	hsa-miR-582-5p	13.56	13.06	13.18	13.03	10.82	12.88	12.25	12.84	12.63	12.76	12.25	11.52	6.56	12.92	11.22	12.1	11.97	12.68	11.85	10.73	11.87	13	13.04	10.3	10.93	12.45	12.64	11.97	10.57	13.54	12.15	12.07	11.77	13.72	13.38	12.5	12.84	10.61	13.9	12.17	12.85	12.11	13.82	13.14	10.75	12.95	11.57
17626	hsa-miR-575	hsa-miR-583	10.04	9.47	9.52	9.61	NaN	7.17	NaN	NaN	7.34	NaN	7.58	NaN	NaN	10.13	NaN	NaN	NaN	7.06	NaN	8.15	11.29	10.03	10.4	NaN	NaN	NaN	NaN	NaN	NaN	10.06	7.17	8.24	NaN	10.55	8.07	7.73	10.01	9.93	9.91	NaN	8.86	NaN	10.52	9.39	NaN	8.67	NaN
17958	hsa-miR-576-3p	hsa-miR-584	7.94	7.53	7.89	8.07	NaN	NaN	NaN	NaN	NaN	NaN	NaN	NaN	NaN	NaN	NaN	NaN	NaN	NaN	NaN	NaN	NaN	6.53	6.14	NaN	NaN	NaN	NaN	NaN	NaN	NaN	NaN	NaN	NaN	6.2	NaN	NaN	NaN	NaN	NaN	NaN	NaN	NaN	NaN	NaN	NaN	NaN	NaN
42446	hsa-miR-576-5p	hsa-miR-585	11.48	11.28	11.09	11.17	9.22	10.87	9.63	9.51	10.63	10.72	10.61	9.66	10.33	11.08	9.79	10.48	10.77	11.47	10.46	12.09	11.36	12.28	12.19	8.25	8.6	9.96	9.26	9.76	10.58	11.34	10.75	10.32	9.57	11.57	11.51	11	11.25	13.25	12.22	10.31	10.25	10.46	11.69	10.77	7.78	11.52	9.57
42837	hsa-miR-577	hsa-miR-586	8.18	8.87	NaN	8.42	NaN	NaN	NaN	NaN	NaN	NaN	NaN	NaN	NaN	6.83	NaN	NaN	NaN	7.86	NaN	NaN	5.87	7.19	7.56	NaN	NaN	NaN	NaN	NaN	NaN	8.07	NaN	7.35	NaN	8.19	NaN	NaN	NaN	NaN	NaN	NaN	NaN	NaN	NaN	NaN	NaN	NaN	NaN
17302	hsa-miR-578	hsa-miR-587	9.67	8.77	9.48	9.16	NaN	NaN	NaN	NaN	NaN	8.02	NaN	NaN	NaN	NaN	NaN	8.41	NaN	9.34	NaN	NaN	7.85	9.5	9.07	NaN	NaN	NaN	NaN	NaN	8.53	9.35	7.58	6.71	NaN	10.4	7.65	9.62	NaN	9.3	NaN	NaN	NaN	7.67	NaN	NaN	NaN	NaN	NaN
42622	hsa-miR-579	hsa-miR-588	7.19	NaN	NaN	NaN	NaN	NaN	NaN	NaN	NaN	NaN	NaN	NaN	NaN	NaN	NaN	NaN	NaN	7.22	NaN	NaN	5.6	7.8	NaN	NaN	NaN	NaN	NaN	NaN	NaN	NaN	NaN	NaN	NaN	NaN	7.31	NaN	NaN	NaN	NaN	NaN	NaN	NaN	NaN	NaN	NaN	NaN	NaN
17459	hsa-miR-580	hsa-miR-589	8.46	8.24	8.5	7.62	NaN	7.01	NaN	NaN	6.26	5.79	NaN	NaN	NaN	NaN	NaN	NaN	NaN	7.26	NaN	NaN	7.23	7.1	NaN	NaN	NaN	NaN	NaN	NaN	NaN	7.13	NaN	NaN	7.44	7.52	10.1	7.12	6.95	7.84	7.38	NaN	NaN	NaN	NaN	7.01	NaN	7.14	NaN
14962	hsa-miR-581	hsa-miR-589*	8.81	8.17	9.1	8.64	NaN	8.61	NaN	NaN	NaN	NaN	NaN	NaN	NaN	NaN	NaN	NaN	NaN	8.65	NaN	NaN	7.77	9.7	8.72	NaN	NaN	NaN	NaN	NaN	8.63	7.15	NaN	NaN	8.01	9.44	9.44	6.66	NaN	9.91	6.47	9.34	NaN	NaN	7.22	NaN	NaN	NaN	NaN
29328	hsa-miR-582-3p	hsa-miR-590-3p	7.25	7	9.25	6.94	NaN	NaN	NaN	NaN	8.77	NaN	NaN	NaN	NaN	NaN	NaN	NaN	NaN	NaN	NaN	NaN	4.8	6.23	6.39	NaN	NaN	NaN	NaN	NaN	NaN	NaN	NaN	NaN	NaN	6.54	NaN	NaN	NaN	NaN	NaN	NaN	NaN	NaN	NaN	NaN	NaN	NaN	NaN
42800	hsa-miR-582-5p	hsa-miR-590-5p	9.22	9.01	6.65	8.83	NaN	NaN	7.43	NaN	10.96	7.82	NaN	7.83	NaN	8.17	NaN	NaN	NaN	8.99	NaN	NaN	NaN	7.23	9.66	NaN	NaN	NaN	NaN	NaN	NaN	7.33	5.52	8.17	NaN	7.74	NaN	NaN	NaN	NaN	NaN	NaN	6.55	NaN	NaN	NaN	NaN	NaN	NaN
148662	hsa-miR-583	hsa-miR-591	6.02	6.54	NaN	NaN	NaN	NaN	NaN	NaN	NaN	NaN	NaN	NaN	NaN	NaN	NaN	NaN	NaN	NaN	NaN	6.5	9.02	7.19	7.93	NaN	NaN	NaN	NaN	NaN	NaN	NaN	NaN	NaN	NaN	7.2	7.69	NaN	NaN	NaN	7.85	NaN	NaN	NaN	7.66	NaN	NaN	NaN	NaN
145647	hsa-miR-584	hsa-miR-592	12.74	12.34	12.5	11.88	11.36	11.32	10.18	9.92	10.88	11.05	11.22	10.29	10.83	11.4	8.83	10.55	10.83	11.03	10.56	11.96	12.74	13.1	11.91	8.28	11.23	9.86	10.44	9.52	11.93	11.89	10.43	11.42	10.91	12.62	13.37	11.94	11.54	14.44	12.23	10.67	11.24	10.32	12.68	11.06	9.49	11.77	10.26
17546	hsa-miR-585	hsa-miR-593	11.52	11.2	11.71	11.5	9.79	8.88	8.67	8.91	7.58	9.86	9.81	9.95	8.25	8.94	8.12	7.43	9.71	10.57	11.26	11.06	13.46	11.98	11.24	8.94	11.21	7.08	6.47	9.64	9.74	9.21	8.59	10.08	9.98	10.92	12.62	10.03	8.36	9.44	12.51	8.05	9.8	9.16	11.69	9.49	6.74	11.13	8.59
42754	hsa-miR-586	hsa-miR-593*	8.17	6.71	8.4	6.63	NaN	NaN	NaN	NaN	NaN	NaN	NaN	NaN	NaN	NaN	NaN	NaN	NaN	7.41	NaN	NaN	8.69	8.74	8.39	NaN	NaN	NaN	NaN	NaN	NaN	8.91	NaN	NaN	NaN	8.91	8.76	7.79	NaN	7.61	6.66	6.29	NaN	5.53	7.29	NaN	NaN	NaN	NaN
17594	hsa-miR-587	hsa-miR-595	7.38	6.71	6.98	NaN	NaN	NaN	NaN	NaN	NaN	NaN	NaN	NaN	NaN	NaN	NaN	8.64	NaN	6.44	NaN	NaN	8.29	7.06	6.98	NaN	NaN	NaN	NaN	NaN	NaN	NaN	NaN	NaN	NaN	6.93	9.02	8.77	NaN	9.23	6.59	NaN	NaN	NaN	6.48	NaN	NaN	NaN	NaN
17630	hsa-miR-588	hsa-miR-596	7.78	7.29	8.17	5.98	NaN	8.49	NaN	NaN	NaN	NaN	NaN	NaN	NaN	NaN	NaN	NaN	NaN	NaN	NaN	NaN	7.72	7.99	7.75	NaN	NaN	NaN	NaN	NaN	NaN	7.51	NaN	NaN	NaN	7.85	10.04	NaN	6.47	8	6.69	NaN	NaN	NaN	5.47	NaN	NaN	NaN	NaN
42542	hsa-miR-589	hsa-miR-597	11.95	12.53	12.16	12.07	9.68	13.54	11.73	12.26	13.17	13.14	13.07	12.65	12.86	13.35	11.24	12	12.86	13.86	12.76	14.51	12.58	14.36	14.34	10.36	10.16	12.9	11.84	11.29	13.65	12.57	13.18	13.13	12.37	12.85	13.89	13.68	14.34	15.29	13.46	12.57	11.84	12.87	12.32	12.5	11.68	11.71	11.87
17570	hsa-miR-589*	hsa-miR-598	7.4	7.42	6.09	NaN	NaN	NaN	NaN	NaN	NaN	NaN	NaN	NaN	NaN	NaN	NaN	NaN	NaN	NaN	NaN	NaN	9.42	NaN	NaN	NaN	NaN	NaN	NaN	NaN	NaN	NaN	NaN	NaN	NaN	7.69	NaN	NaN	NaN	NaN	NaN	NaN	NaN	NaN	NaN	NaN	NaN	NaN	NaN
42567	hsa-miR-590-3p	hsa-miR-599	6.23	6.28	5.99	NaN	NaN	NaN	NaN	NaN	NaN	NaN	NaN	NaN	NaN	NaN	NaN	NaN	NaN	NaN	NaN	NaN	NaN	4.76	NaN	NaN	NaN	NaN	NaN	NaN	NaN	NaN	NaN	NaN	NaN	6.41	4.66	NaN	NaN	NaN	7.62	NaN	NaN	NaN	NaN	NaN	NaN	NaN	NaN
17503	hsa-miR-590-5p	hsa-miR-600	10.19	9.56	8.47	9.6	8.89	7.09	9.56	7.48	9.28	11.04	9.72	9.92	NaN	10.13	NaN	NaN	NaN	11.09	NaN	NaN	8.5	10.91	10.49	NaN	8.85	9.37	NaN	NaN	NaN	8.75	8.42	9.98	NaN	10.65	10.3	8.18	8.63	NaN	NaN	8.71	8.95	NaN	7.52	NaN	NaN	NaN	NaN
42482	hsa-miR-591	hsa-miR-601	8.01	NaN	6.98	NaN	NaN	NaN	NaN	NaN	NaN	NaN	NaN	NaN	NaN	NaN	NaN	NaN	NaN	NaN	NaN	NaN	NaN	7.48	NaN	NaN	NaN	NaN	NaN	NaN	NaN	NaN	NaN	NaN	NaN	7.01	6.69	NaN	NaN	NaN	NaN	NaN	NaN	NaN	NaN	NaN	NaN	NaN	NaN
17312	hsa-miR-592	hsa-miR-602	10.5	9.33	11.26	10.16	7.06	10.02	6.24	6.68	8.45	9.68	8.03	6.21	NaN	9.16	NaN	6.22	NaN	9.07	NaN	NaN	7.94	9.36	9.9	NaN	NaN	8.53	NaN	NaN	7.73	9.66	8.32	8.92	8.94	10.69	10.23	10.7	8.71	9.5	8.56	8.82	8.14	7.89	7.53	8.16	NaN	8.6	NaN
42504	hsa-miR-593	hsa-miR-603	10.12	9.71	10.01	9.74	5.97	9.98	NaN	8.63	8.53	9.77	7.67	NaN	NaN	8.61	NaN	8.84	7.7	10.14	8.05	8.91	11.11	10.47	9.99	7.19	NaN	8.48	NaN	7.46	9.18	10.14	8.82	8.88	9.53	10.67	10.78	8.9	9.38	10.66	10.29	9.89	8.58	8.31	10.06	9.11	NaN	9.71	7.4
42478	hsa-miR-593*	hsa-miR-604	9.97	9.54	9	8.76	6.49	NaN	8.45	7.84	8.85	8.88	8.61	8.58	NaN	9.47	NaN	NaN	NaN	10.04	7.5	NaN	10.13	9.97	9.37	NaN	6.93	NaN	NaN	NaN	NaN	9.61	8.24	7.78	9.12	10.44	8.48	8.66	8.41	8.57	8.76	NaN	9.1	8.66	10.19	9.2	NaN	8.88	NaN
17349	hsa-miR-595	hsa-miR-605	10.36	9.95	9.99	9.64	5.67	9.8	NaN	8.63	8.09	8.03	8.53	NaN	NaN	9.05	7.92	NaN	NaN	10.18	6.79	7.6	8.83	10.09	9.78	6.94	NaN	NaN	7.22	NaN	9.59	9.48	7.91	8.44	NaN	10.33	8.3	8.58	NaN	11.8	8.46	NaN	8.7	7.75	7.91	8.9	NaN	9.06	NaN
145833	hsa-miR-596	hsa-miR-606	10.89	10.99	11.07	10.72	8.92	7.46	7.28	7.69	7.83	7.56	9.18	8.69	NaN	9.35	7.68	7.54	9.05	9.19	8.36	9.89	10.87	10.94	10.55	NaN	8	7.6	8.88	7.21	9.34	10.31	7.55	9.33	9.8	11.38	10.29	9.91	8.95	10.81	10.45	8.79	10.2	7.84	11.42	9.14	6.1	10.39	8.25
42818	hsa-miR-597	hsa-miR-607	11.33	11.88	11.23	11.33	8.4	11.83	10.13	10.79	11.41	11.79	10.96	10.65	9.47	11.21	NaN	8.73	9.97	12.56	9.24	10.56	9.69	12.57	12.21	NaN	7.12	10	9.96	7.15	10.24	10.62	10.37	11.31	8.52	10.88	9.46	10.45	10.53	12.02	9.02	9.09	9.34	9.13	9.16	10.15	NaN	8.45	6.92
145648	hsa-miR-598	hsa-miR-608	10.16	8.55	8.77	8.04	9.92	9.98	10.7	9.78	9.74	8.96	7.11	8.02	NaN	9.11	NaN	8.68	8.2	9.55	10.64	NaN	6.99	8.88	8.93	NaN	9.46	NaN	NaN	NaN	NaN	6.1	NaN	9.6	NaN	8.77	6.22	NaN	NaN	NaN	7.94	NaN	NaN	NaN	NaN	NaN	NaN	NaN	NaN
30592	hsa-miR-599	hsa-miR-609	7.1	NaN	NaN	NaN	NaN	7.31	NaN	NaN	NaN	NaN	NaN	NaN	NaN	NaN	NaN	NaN	NaN	NaN	NaN	NaN	7.71	8.35	NaN	NaN	NaN	NaN	NaN	NaN	NaN	NaN	NaN	NaN	NaN	6.3	9.24	NaN	NaN	6.78	5.68	NaN	NaN	NaN	NaN	NaN	NaN	NaN	NaN
17377	hsa-miR-600	hsa-miR-610	11.31	11.61	11.43	11.39	9.22	10.08	9.75	10.45	10.93	11.75	11.16	10.27	NaN	11.14	NaN	NaN	9.4	12.92	8.22	9.84	10.87	12.09	11.31	NaN	9.07	10.12	9.4	7.19	NaN	11.34	10.39	10.8	NaN	11.92	10.15	9.39	10.27	8.8	10.19	9.01	11	10.59	11.26	11.06	7.97	9.96	10.14
17498	hsa-miR-601	hsa-miR-611	10.72	10.76	10.48	10.18	7.87	11.11	9.48	9.81	10.44	10.82	10.62	9.3	8.23	11.15	8.53	9.33	9.95	11.18	10.44	11.23	13.19	11.58	11.56	7.23	9.48	10.01	8.99	8.22	7.8	11.52	10.08	10.06	10.27	11.84	12.16	10.43	11.06	11.6	12.47	10.19	10.72	9.9	12.39	10.87	8.54	11.79	9.73
148691	hsa-miR-602	hsa-miR-612	6.54	7.48	4.85	6.44	NaN	6.17	NaN	NaN	NaN	NaN	NaN	NaN	NaN	NaN	NaN	NaN	NaN	NaN	NaN	NaN	10.65	7.91	8.03	NaN	NaN	NaN	NaN	NaN	NaN	5.89	NaN	NaN	NaN	7.23	9.57	NaN	6.87	7.33	7.94	NaN	NaN	NaN	7.11	NaN	NaN	NaN	NaN
17393	hsa-miR-603	hsa-miR-613	8.19	8.05	7.16	6.56	NaN	NaN	NaN	NaN	NaN	NaN	NaN	NaN	NaN	NaN	NaN	NaN	NaN	NaN	NaN	NaN	8.85	6.12	NaN	NaN	NaN	NaN	NaN	NaN	NaN	NaN	NaN	NaN	NaN	6.51	7.02	NaN	NaN	6.23	6.26	NaN	NaN	NaN	8.07	NaN	NaN	NaN	NaN
17592	hsa-miR-604	hsa-miR-614	8.7	8.95	8.19	8.39	NaN	NaN	NaN	NaN	6.57	NaN	8.22	NaN	NaN	7.85	NaN	NaN	NaN	8.15	NaN	7.89	10.73	10.17	9.84	NaN	NaN	NaN	NaN	NaN	NaN	7.88	NaN	7.74	NaN	8.99	7.25	NaN	NaN	7.44	8.06	NaN	NaN	NaN	8.77	NaN	NaN	NaN	NaN
145736	hsa-miR-605	hsa-miR-615-3p	11.81	11.83	10.87	10.5	9.44	9.06	8.72	9.78	10.32	10.48	10.19	9.47	8.64	10.7	NaN	9.18	10.26	11	9.5	10.36	12.35	11.08	10.67	NaN	7.64	9.55	9.42	8.11	9.61	10.99	9.46	9.86	9.64	11.28	11.67	10.49	10.24	10.91	12.01	10.1	10.2	9.66	12.92	10.2	8.37	11.25	9.01
29883	hsa-miR-606	hsa-miR-615-5p	NaN	NaN	NaN	NaN	NaN	NaN	NaN	NaN	NaN	NaN	NaN	NaN	NaN	NaN	NaN	NaN	NaN	NaN	NaN	NaN	5.96	NaN	NaN	NaN	NaN	NaN	NaN	NaN	NaN	NaN	NaN	NaN	NaN	NaN	6.7	NaN	NaN	NaN	NaN	NaN	NaN	NaN	NaN	NaN	NaN	NaN	NaN
32190	hsa-miR-607	hsa-miR-616	NaN	NaN	NaN	NaN	NaN	NaN	NaN	NaN	NaN	NaN	NaN	NaN	NaN	NaN	NaN	NaN	NaN	NaN	NaN	NaN	6.47	8	NaN	NaN	NaN	NaN	NaN	NaN	NaN	NaN	NaN	NaN	NaN	NaN	NaN	NaN	NaN	NaN	NaN	NaN	NaN	NaN	NaN	NaN	NaN	NaN	NaN
42543	hsa-miR-608	hsa-miR-616*	9.53	9.01	9.49	8.49	NaN	NaN	NaN	NaN	NaN	NaN	NaN	NaN	NaN	6.87	NaN	NaN	NaN	NaN	NaN	7.54	10.99	10.28	8.33	NaN	NaN	NaN	NaN	NaN	NaN	NaN	NaN	NaN	NaN	8.74	9.05	7.31	NaN	8.54	8.62	NaN	NaN	NaN	9.08	7	NaN	NaN	NaN
17353	hsa-miR-609	hsa-miR-617	9.48	8.8	9.24	9.12	NaN	8.03	NaN	NaN	NaN	NaN	NaN	NaN	NaN	NaN	NaN	NaN	NaN	8.29	NaN	NaN	7.74	9.67	8.56	NaN	NaN	NaN	NaN	NaN	10.01	6.68	NaN	NaN	7.85	8.95	9.56	NaN	NaN	7.99	7.73	8.53	NaN	NaN	7.16	NaN	NaN	6.66	NaN
17445	hsa-miR-610	hsa-miR-618	10.04	9.81	9.73	9.52	6.31	9.26	NaN	7.44	8.39	8.17	8.66	6.98	NaN	9.58	NaN	NaN	9.01	9.4	8.59	8.5	10.61	9.88	9.62	NaN	NaN	7.61	NaN	NaN	NaN	9.92	8.36	8.72	NaN	10.42	8.67	8.72	9.05	10.31	9.97	8.52	9.23	8.29	10.35	9.28	NaN	9.75	NaN
145971	hsa-miR-611	hsa-miR-619	9.13	9.77	9.26	8.75	6.87	9.4	NaN	5.83	6.32	6.42	7.47	5.63	8.26	5.69	9.88	10.47	9.49	8.36	8.74	10.84	11.1	9.83	8.85	8.61	8.11	7.92	6.75	9.11	10.8	7.64	7.14	7.09	9.29	9.65	11.02	10.04	8.9	11.05	10.85	8.21	7.56	NaN	10.05	6.44	NaN	10.57	NaN
27551	hsa-miR-612	hsa-miR-620	10.43	11.23	10.69	10.24	6.54	9.87	7.06	9.44	8.54	8.94	9.41	8.31	NaN	7.93	NaN	NaN	7.13	10.08	6.17	8.72	10.78	11.23	10.35	NaN	7.74	NaN	NaN	NaN	8.71	8.88	NaN	9.02	NaN	10.59	8.75	8.85	7.59	10.03	8.83	7.39	8.73	7.36	9.66	8.18	NaN	7.88	6.72
17577	hsa-miR-613	hsa-miR-621	4.89	NaN	NaN	NaN	NaN	NaN	NaN	NaN	NaN	NaN	NaN	NaN	NaN	NaN	NaN	7.29	NaN	NaN	NaN	NaN	7.15	5.81	NaN	NaN	NaN	NaN	NaN	NaN	NaN	NaN	NaN	NaN	NaN	7.13	9.6	NaN	NaN	NaN	6	NaN	NaN	NaN	NaN	NaN	NaN	7	NaN
145750	hsa-miR-614	hsa-miR-622	7.76	8.63	8.09	7.52	NaN	NaN	NaN	NaN	NaN	NaN	NaN	NaN	NaN	NaN	NaN	NaN	NaN	NaN	NaN	NaN	8.24	8.34	6.76	NaN	NaN	NaN	NaN	NaN	NaN	NaN	NaN	NaN	NaN	7.44	NaN	NaN	NaN	NaN	NaN	NaN	NaN	NaN	8.42	NaN	NaN	NaN	NaN
27672	hsa-miR-615-3p	hsa-miR-623	12.11	11.77	11.56	11.38	10.19	10.72	9	9.83	10.43	10.53	11.28	10.18	9.45	11.08	10.2	10.73	10.56	11.29	11.43	11.68	11.52	11.59	11.54	8.72	9.88	10.09	10.27	10.58	11.3	11.46	10.73	10.48	10.29	12.05	12.41	12.2	11.57	13.41	12.13	10.7	10.69	10.14	12.11	10.68	9.62	11.65	9.79
148627	hsa-miR-615-5p	hsa-miR-624	8.4	7.96	8.09	7.56	NaN	9.54	NaN	NaN	NaN	7.1	NaN	NaN	NaN	8.78	8.26	NaN	7.79	7	5.73	8.3	9.54	9.1	8.75	NaN	NaN	NaN	NaN	7.34	8.84	7.55	NaN	6.34	6.73	9.04	9.62	8.34	5.28	9.95	8.92	6.76	NaN	NaN	8.22	7.55	NaN	8.55	NaN
42870	hsa-miR-616	hsa-miR-624*	9.13	9.05	8.97	7.96	NaN	7.3	NaN	NaN	NaN	6.82	7.05	NaN	NaN	NaN	NaN	NaN	NaN	8.06	NaN	NaN	9.22	10.08	8.18	NaN	NaN	NaN	NaN	NaN	NaN	7.33	NaN	NaN	NaN	8.34	9.72	7.94	6.39	7.41	8.16	NaN	NaN	NaN	7.71	6.51	NaN	NaN	NaN
17289	hsa-miR-616*	hsa-miR-625	9.65	9.83	8.7	8.87	NaN	NaN	NaN	NaN	NaN	6.22	NaN	NaN	NaN	7.1	NaN	7.43	NaN	9.56	NaN	NaN	8.59	9.28	8.37	NaN	NaN	NaN	NaN	NaN	NaN	8.08	NaN	6.95	NaN	8.51	10.7	NaN	NaN	7.68	NaN	NaN	NaN	NaN	NaN	NaN	NaN	NaN	NaN
148667	hsa-miR-617	hsa-miR-625*	6.96	5.94	6.82	5.94	NaN	NaN	NaN	NaN	NaN	NaN	NaN	NaN	NaN	NaN	NaN	NaN	NaN	NaN	NaN	NaN	8.43	8.68	7	NaN	NaN	NaN	NaN	NaN	NaN	6.51	NaN	NaN	NaN	8.06	12.45	NaN	NaN	NaN	NaN	NaN	NaN	NaN	NaN	NaN	NaN	NaN	NaN
17336	hsa-miR-618	hsa-miR-626	9.53	8.65	9.36	9.27	NaN	10.42	5.27	7.72	9.08	10.43	7.04	7.56	NaN	8.32	NaN	9.27	NaN	9.76	6.52	7.29	9.64	10.14	9.84	NaN	5.9	7.8	NaN	NaN	8.34	8.54	7.4	8.4	9.54	9.65	10.94	8.57	9.29	10.61	9.48	8.63	8.02	7.97	8.45	8.1	NaN	8.06	7.6
42757	hsa-miR-619	hsa-miR-627	8.12	8.2	8.18	7.29	NaN	8.3	NaN	NaN	NaN	NaN	NaN	NaN	NaN	NaN	NaN	NaN	NaN	8.92	NaN	NaN	7.06	7.29	7.26	NaN	NaN	NaN	NaN	NaN	7.39	NaN	NaN	NaN	8	8.54	9.29	NaN	NaN	9.82	8.1	7.3	NaN	NaN	NaN	NaN	NaN	7.35	NaN
148652	hsa-miR-620	hsa-miR-628-3p	10.83	10.74	10.66	10.41	NaN	8.39	7.72	9.11	9.59	8.61	9.82	6.11	NaN	10.65	NaN	6.03	8.03	8.27	7.85	9.21	11.83	10.46	10.6	NaN	5.61	8.56	9.36	7.34	NaN	11.2	8.7	9.56	7.5	11.43	9.95	9.05	9.56	10.46	11.15	7.9	10.42	8.54	12.16	10.63	NaN	10.66	8.16
46301	hsa-miR-621	hsa-miR-628-5p	6.64	7.44	5.93	NaN	NaN	NaN	NaN	NaN	NaN	NaN	NaN	NaN	NaN	NaN	NaN	NaN	NaN	NaN	NaN	NaN	6.98	5.47	NaN	NaN	NaN	NaN	NaN	NaN	NaN	NaN	NaN	NaN	6.94	7.99	6.8	NaN	NaN	NaN	NaN	NaN	NaN	NaN	NaN	NaN	NaN	NaN	NaN
17493	hsa-miR-622	hsa-miR-629	11.9	11.71	10.79	10.52	9.53	11.01	8.19	9.84	10.06	10.16	9.77	8.17	NaN	10.2	9.01	8.68	10.11	10.44	8.38	9.91	12.44	10.54	10.66	NaN	8.09	10.35	9.61	8.71	8.54	11.12	9.2	9.48	9.42	11.77	11.36	9.9	9.93	11.06	11.17	9.68	10.71	9.06	12.17	10.83	6.94	11.27	8.76
46556	hsa-miR-623	hsa-miR-629*	9.26	8.67	9.07	8.89	NaN	NaN	NaN	NaN	NaN	8.85	7.93	NaN	NaN	NaN	NaN	NaN	NaN	9.13	NaN	NaN	8.76	9.62	8.85	NaN	NaN	NaN	NaN	NaN	8.13	9.43	NaN	7.16	NaN	10.1	12.37	7.19	NaN	7.88	NaN	NaN	6.97	7.51	NaN	NaN	NaN	NaN	NaN
32095	hsa-miR-624	hsa-miR-630	7.5	7.56	6.59	NaN	NaN	NaN	NaN	NaN	NaN	NaN	NaN	NaN	NaN	NaN	NaN	NaN	NaN	5.67	NaN	NaN	8.56	6.06	NaN	NaN	NaN	NaN	NaN	NaN	NaN	NaN	NaN	NaN	NaN	6.67	7.26	NaN	NaN	NaN	NaN	NaN	NaN	NaN	6.47	NaN	NaN	NaN	NaN
42557	hsa-miR-624*	hsa-miR-631	7.21	5.58	NaN	NaN	NaN	NaN	NaN	NaN	NaN	NaN	NaN	NaN	NaN	NaN	NaN	NaN	NaN	NaN	NaN	NaN	7.48	8.16	NaN	NaN	NaN	NaN	NaN	NaN	NaN	NaN	NaN	NaN	NaN	7.19	6.56	NaN	NaN	NaN	NaN	NaN	NaN	NaN	NaN	NaN	NaN	NaN	NaN
145831	hsa-miR-625	hsa-miR-632	10.59	9.32	9.88	10.27	10.05	10.64	9.88	7.82	9.3	11.17	9.45	9.44	NaN	9.9	NaN	NaN	NaN	12.42	7.81	NaN	9.27	10.69	10.84	NaN	7.46	8.44	NaN	NaN	NaN	10.38	7.81	9.02	NaN	10.46	9.67	9.44	10.26	NaN	6.92	10.38	9.73	8.99	9.1	9.42	8.26	9.98	NaN
145740	hsa-miR-625*	hsa-miR-633	14.53	14.7	15.16	14.9	13.86	13.44	12.77	12.2	11.87	12.53	13.46	14.32	13.11	12.18	13.59	14.06	13.65	13.32	12.3	14.29	14.93	15.08	14.5	13.08	12.77	13.21	12.89	12.6	15.03	13.71	13.02	13.14	14.97	14.35	15.16	13.58	13.31	15.25	14.14	13.81	13.48	13.62	13.67	12.84	13.72	12.96	13.33
33407	hsa-miR-626	hsa-miR-634	8.65	7.84	6.99	7.74	NaN	NaN	NaN	NaN	NaN	6.64	NaN	NaN	NaN	7.35	NaN	NaN	NaN	NaN	NaN	NaN	7.98	8.01	8	NaN	NaN	NaN	NaN	NaN	NaN	5.78	NaN	NaN	NaN	8.54	NaN	NaN	NaN	NaN	NaN	NaN	NaN	NaN	NaN	6.66	NaN	NaN	NaN
17625	hsa-miR-627	hsa-miR-635	10.27	9.59	9.81	9.69	8.12	6.69	7.32	7.87	8.3	8.6	9.37	8.65	NaN	9.12	NaN	NaN	9.13	9.98	6.72	7.72	9.84	9.42	10.2	NaN	6.67	NaN	7.73	6.89	NaN	9.45	6.95	8.76	NaN	10.15	7.24	7.47	7.54	7.58	8.86	NaN	9.13	7.55	9.4	9.1	NaN	7.94	NaN
148684	hsa-miR-628-3p	hsa-miR-636	12.16	11.21	11.28	10.15	9.99	10.86	9.91	10.71	11.05	10.25	11.51	9.56	NaN	10.95	NaN	7.69	8.51	11.24	8.01	8.35	12.12	11.97	11.2	NaN	9.35	10.12	9.67	6.81	NaN	11.17	9.53	10.26	9.95	13.21	12.12	9.47	10.03	7.97	10.64	9.66	11.43	10.69	12.17	11.13	9.28	9.91	10.04
17870	hsa-miR-628-5p	hsa-miR-637	9.17	7.72	8.2	8.64	NaN	NaN	NaN	NaN	7.74	9.33	6.81	6.75	NaN	8.99	NaN	NaN	NaN	9.34	NaN	NaN	7.64	9.63	9.37	NaN	NaN	NaN	NaN	NaN	NaN	9.38	6.59	7.84	NaN	9.3	NaN	NaN	NaN	NaN	NaN	NaN	6.99	NaN	NaN	NaN	NaN	NaN	NaN
17961	hsa-miR-629	hsa-miR-638	11.19	11.03	10.5	10.22	9.51	11.2	9.01	9.32	9.86	10.65	10.52	9.97	10.03	10.92	9.13	9.63	10.82	11.61	10.6	12.48	13.02	11.85	11.98	8.42	9.87	8.83	8.32	8.76	9.6	10.69	9.77	10.56	9.15	11.47	11.26	11.03	12.02	13.03	12.36	9.94	10.01	9.65	11.49	10.52	8.06	11.25	9.75
17566	hsa-miR-629*	hsa-miR-639	11.36	11.67	10.65	11.08	10.17	11.23	9.67	10.19	10.72	10.65	10.49	10.11	NaN	10.8	8.38	NaN	10.28	11.09	9.08	9.53	11.23	11.49	11.37	6.95	9.19	9.56	9.84	8.64	9.46	10.8	9.96	10.36	9.67	11.38	10.8	10.48	9.27	9.29	11.43	7.81	10.3	10.25	11.74	10.53	9.33	10.13	9.83
17327	hsa-miR-630	hsa-miR-640	12.18	11.91	11.42	11.37	9.7	11.65	10.21	10.55	11	11.04	11.66	9.84	9.35	12.07	10.03	10.87	11.12	10.71	11.46	11.9	13.95	11.8	12.07	9.36	10.82	10.83	10.57	10.2	10.36	12.54	10.88	10.81	10.99	12.67	12.92	11.41	11.92	12.3	13.66	11.3	11.55	10.3	13.91	11.9	9.51	12.75	10.61
42700	hsa-miR-631	hsa-miR-641	10.21	10.26	9.52	8.97	7.84	NaN	NaN	NaN	NaN	NaN	8.54	6.95	NaN	9.26	NaN	NaN	NaN	NaN	NaN	NaN	10.97	9.43	9.38	NaN	9.66	NaN	8.9	NaN	NaN	9.69	NaN	8.9	NaN	10.56	NaN	NaN	NaN	7.8	9.02	NaN	9	NaN	10.19	NaN	NaN	NaN	NaN
17444	hsa-miR-632	hsa-miR-642a	9.67	9.31	9.29	9.48	NaN	10.01	NaN	8.19	9.62	10.23	7.53	NaN	5.88	7.79	8.03	10.31	NaN	9.85	5.59	7.33	8.95	9.84	9.45	NaN	NaN	8.26	NaN	NaN	10.52	9.41	7.34	NaN	8.96	10.43	10.95	10.34	8.98	11.35	9.46	9.54	8.26	7.42	8.8	8.48	NaN	9.27	NaN
32711	hsa-miR-633	hsa-miR-642b	NaN	NaN	NaN	NaN	NaN	NaN	NaN	NaN	NaN	NaN	NaN	NaN	NaN	NaN	NaN	NaN	NaN	NaN	NaN	NaN	5.15	5.95	6.37	NaN	NaN	NaN	NaN	NaN	NaN	NaN	NaN	NaN	NaN	NaN	NaN	NaN	NaN	NaN	NaN	NaN	NaN	NaN	NaN	NaN	NaN	NaN	NaN
42591	hsa-miR-634	hsa-miR-643	13.58	13.43	14.01	13.16	11.75	13.09	11.76	12.25	12.59	13.08	13.32	12.48	12.12	13.02	13.02	13.14	13	13.18	12.29	13.63	14.84	14.2	13.56	12.27	12.37	12.64	12.1	12.24	13.96	13.72	12.54	12.91	13.72	14.46	14.12	12.71	12.89	14.83	14.19	12.35	13.01	12.21	13.93	13.27	11.63	13.02	12.65
17391	hsa-miR-635	hsa-miR-644	11.48	10.81	10.31	10.47	8.25	NaN	NaN	NaN	8.4	7.99	8.86	NaN	NaN	10.04	NaN	NaN	9.48	NaN	7.96	9.55	12.28	10.91	10.36	NaN	NaN	8.07	NaN	NaN	NaN	10.73	8.33	8.1	NaN	10.93	10.57	8.47	8.96	8.25	11.5	NaN	10.11	8.02	11.69	9.64	NaN	10.9	NaN
42750	hsa-miR-636	hsa-miR-645	11.31	11.08	11.59	11.4	9.58	10.62	9.37	9.3	10.89	10.84	10.96	10.39	NaN	10.67	NaN	NaN	8.23	11.3	9.36	8.67	10.29	11.81	11.72	NaN	9.38	9.79	8.62	6.39	7.34	11	10.14	10.52	NaN	11.43	11.99	10.87	9.71	10.33	10.14	9.3	10.46	10.09	10.33	10.59	8.29	9.51	9.83
148677	hsa-miR-637	hsa-miR-646	8.68	7.42	7.62	7.55	NaN	7.41	NaN	NaN	NaN	8.1	NaN	NaN	NaN	NaN	NaN	NaN	NaN	8.91	NaN	NaN	8.09	8.89	8.52	NaN	NaN	7.64	NaN	NaN	9	9.6	NaN	NaN	7.94	9	9.54	6.37	6.3	9.33	6.6	8.91	6.59	NaN	7.43	NaN	NaN	7.19	NaN
42832	hsa-miR-638	hsa-miR-647	12.6	12.48	12.92	12.46	10.54	12.7	11.03	10.81	10.11	11.61	12.1	12.26	10.99	11	10.58	11.94	11.28	12.39	12.84	13.84	15.27	13.81	13.33	11.42	13.88	10.96	10.82	11.06	13	11.52	11.06	12.19	13.15	13.12	14.59	12.58	12.54	13.96	13.65	12.54	11.86	11.33	13.45	11.15	11.2	13.14	11.88
145962	hsa-miR-639	hsa-miR-648	10.66	10.69	10.21	10.05	7.84	9.81	7.77	9.06	8.97	8.71	10.27	8.85	6.91	9.45	7.82	8.22	9.14	10.43	10	10.46	11.78	11.04	10.71	8.41	9.37	8.01	8.06	9.06	9.07	10.02	8.86	9.45	9.27	11.22	10.77	9.92	9.52	10.73	11.11	9.17	9.59	8.86	10.74	10.02	7.08	10.61	9.09
42758	hsa-miR-640	hsa-miR-649	11.08	10.97	10.4	10.65	8.18	9.56	8.23	9.8	9.63	9.24	9.97	8.93	NaN	10.91	NaN	NaN	9.1	9.89	7.94	9.4	11.67	11.2	11.35	NaN	8.69	9.47	11.45	NaN	NaN	11.45	9.87	9.71	8.54	11.68	10.26	9.24	10.38	9.76	10.38	6.99	10.43	9.76	11.34	10.64	NaN	9.86	8.9
17530	hsa-miR-641	hsa-miR-650	9.27	8.3	6.25	5.74	NaN	NaN	NaN	NaN	NaN	NaN	NaN	NaN	NaN	7.95	NaN	NaN	6.47	NaN	NaN	NaN	8.42	7.97	9.39	NaN	NaN	NaN	NaN	NaN	NaN	NaN	NaN	NaN	NaN	7.83	NaN	NaN	NaN	NaN	8.15	NaN	NaN	NaN	8.19	NaN	NaN	NaN	NaN
148643	hsa-miR-642a	hsa-miR-651	9.4	9.17	9.32	8.55	NaN	9.37	NaN	7.06	7.36	9.78	8.24	NaN	6.59	6.52	8.29	5.86	7.85	8.77	13.57	7.57	9.19	8.41	8.04	NaN	NaN	7.78	NaN	6.67	9.7	9.13	NaN	6.78	7.96	8.98	11.19	8.87	9.4	9.71	9.67	5.02	8.05	NaN	9.11	8.63	NaN	9.16	NaN
148396	hsa-miR-642b	hsa-miR-652	12.9	13.92	12.97	12.13	11.87	14.5	11.79	11.79	10.73	11.5	12.9	11.5	8.63	11.82	10.86	9.44	11.09	12.46	12.34	12.71	14.64	13.26	13.63	11.26	14.34	10.22	13.2	10.74	11.15	11.58	11.19	12.05	12.28	13.63	12.86	12.26	10.24	12.07	12.52	10.84	11.74	11.09	13.5	11.72	9.38	12.66	11.93
17325	hsa-miR-643	hsa-miR-653	9.27	9.5	9.13	9.01	NaN	10.02	NaN	7.86	8.75	8.54	8.23	7.32	NaN	8.7	NaN	7.43	7.16	9.47	7.26	7.69	8.49	9.6	9.36	NaN	NaN	8.44	NaN	NaN	NaN	8.77	8.41	8.37	8.23	9.83	10.83	9.83	9.42	10.65	9.48	9.57	7.8	8.34	9.12	8.06	NaN	8.5	NaN
17563	hsa-miR-644	hsa-miR-654-3p	8.44	7.42	8.32	7.91	NaN	NaN	NaN	NaN	NaN	NaN	NaN	NaN	NaN	NaN	NaN	NaN	NaN	NaN	NaN	NaN	8.54	9.1	7.99	NaN	NaN	NaN	NaN	NaN	NaN	NaN	NaN	NaN	NaN	7.8	9.05	9.67	NaN	NaN	NaN	NaN	NaN	NaN	6.28	NaN	NaN	NaN	NaN
17613	hsa-miR-645	hsa-miR-654-5p	10.85	10.02	9.77	10.2	NaN	NaN	NaN	6.49	9.98	7.92	7.73	7.06	NaN	9.83	NaN	NaN	5.76	7.61	NaN	NaN	10.09	10.3	9.48	NaN	NaN	NaN	NaN	NaN	NaN	10.1	NaN	8.69	NaN	10.63	9.25	NaN	NaN	NaN	9.11	NaN	9.42	6.38	9.66	9.44	NaN	7.7	NaN
145963	hsa-miR-646	hsa-miR-655	6.02	NaN	NaN	NaN	NaN	NaN	NaN	NaN	NaN	NaN	NaN	NaN	NaN	NaN	NaN	NaN	NaN	NaN	NaN	NaN	6.88	7.11	NaN	NaN	NaN	NaN	NaN	NaN	NaN	NaN	NaN	NaN	NaN	NaN	7.57	NaN	NaN	NaN	NaN	NaN	NaN	NaN	NaN	NaN	NaN	NaN	NaN
42746	hsa-miR-647	hsa-miR-656	11.5	11.36	11.31	11.08	8.4	10.79	9.32	10.11	10.14	10.62	10.45	9.48	NaN	11.36	8.9	10.29	9.85	10.99	10.12	10.78	11.58	11.81	11.93	NaN	7.98	10	8.46	9	9.76	11.57	9.94	10.02	10.53	12.15	11.93	11.13	11.43	12.07	11.82	10.53	10.89	10.1	11.62	10.89	8.29	10.67	8.75
145715	hsa-miR-648	hsa-miR-657	8.58	6.73	8.08	6.25	NaN	NaN	NaN	NaN	NaN	NaN	NaN	NaN	NaN	6.56	NaN	NaN	NaN	NaN	NaN	4.95	11.12	8.25	7.75	NaN	NaN	NaN	NaN	NaN	NaN	6.72	NaN	NaN	NaN	8.56	8.85	7.55	NaN	8.4	9.19	NaN	6.39	NaN	9.5	NaN	NaN	NaN	NaN
15619	hsa-miR-649	hsa-miR-658	8.36	6.55	7.08	6.17	NaN	NaN	NaN	NaN	NaN	NaN	NaN	NaN	NaN	NaN	NaN	7.16	NaN	NaN	NaN	NaN	7.98	8.85	NaN	NaN	NaN	NaN	NaN	NaN	NaN	7.71	NaN	NaN	NaN	8.35	9	5.87	NaN	NaN	6.28	NaN	NaN	NaN	7.06	NaN	NaN	NaN	NaN
17593	hsa-miR-650	hsa-miR-659	9.55	9.54	9.15	8.28	NaN	NaN	NaN	NaN	7.6	NaN	8.44	NaN	NaN	7.01	NaN	NaN	NaN	6.96	NaN	7.45	9.96	9.41	8.96	NaN	NaN	NaN	NaN	NaN	NaN	7.88	NaN	NaN	8.44	10.21	8.69	NaN	7.05	8.77	8.09	6.75	7.55	NaN	8.71	9.46	NaN	7.21	NaN
17394	hsa-miR-651	hsa-miR-660	9.68	9.23	9.34	9.49	NaN	6.6	NaN	NaN	6.9	9.35	7.54	NaN	NaN	7.56	NaN	NaN	7.48	9.23	NaN	NaN	9.07	10	9.07	NaN	NaN	NaN	NaN	NaN	NaN	5.58	NaN	8.29	7.81	9.01	9.47	7.33	7.41	7.96	8.43	7.96	7.53	7.36	8.1	7.58	NaN	7.44	NaN
42827	hsa-miR-652	hsa-miR-661	10.91	11.66	11.02	10.99	9.34	8.48	9.93	10.63	10.34	11.1	11.11	10.37	9.01	10.87	8.8	6.94	10.19	12.27	10.2	9.82	9.69	12.1	12.3	NaN	8.51	7.13	8.77	8.95	10	11.1	10.74	11	NaN	10.76	6.45	10.96	10.18	11.14	9.87	NaN	10.23	10.81	8.29	10.16	7.25	9.52	8.6
42607	hsa-miR-653	hsa-miR-662	7.83	7.56	6.8	6.44	NaN	NaN	NaN	NaN	NaN	NaN	NaN	NaN	NaN	NaN	NaN	NaN	NaN	6.61	NaN	NaN	6.11	6.52	NaN	NaN	NaN	NaN	NaN	NaN	NaN	NaN	NaN	NaN	NaN	6.65	8.01	NaN	NaN	NaN	NaN	NaN	NaN	NaN	NaN	NaN	NaN	NaN	NaN
21498	hsa-miR-654-3p	hsa-miR-663	11.35	9.42	9.56	9.64	6.41	7.85	8.58	NaN	11.18	9.57	8.12	9.36	8.36	10.01	NaN	7.82	9.7	9.28	7.47	7.58	9.85	10.7	9.52	NaN	8.89	6.08	4.39	9.26	7.93	9.83	8.35	9.53	7.17	10.44	9.96	9.69	8.15	8.8	9.44	7.8	8.8	NaN	9.56	9.99	NaN	8.99	7.13
42843	hsa-miR-654-5p	hsa-miR-663b	10.94	10.43	11.25	10.3	10.3	9.07	NaN	NaN	NaN	NaN	8.4	NaN	NaN	7.71	NaN	NaN	7.62	7.16	6.84	9.91	12.71	11.26	9.87	7.16	9.35	NaN	NaN	NaN	8.4	7.95	6.52	9.12	9.33	10.12	10.37	9.47	7.53	8.64	9.57	NaN	8.77	8.4	10.06	NaN	NaN	8.79	8.37
145696	hsa-miR-655	hsa-miR-664	7.93	7.42	7.85	NaN	NaN	NaN	NaN	NaN	NaN	NaN	NaN	NaN	NaN	NaN	NaN	NaN	NaN	NaN	NaN	NaN	6.74	6.96	6.37	NaN	NaN	NaN	NaN	NaN	NaN	NaN	NaN	NaN	NaN	7.43	7.69	NaN	NaN	6.46	NaN	NaN	NaN	NaN	NaN	NaN	NaN	NaN	NaN
29736	hsa-miR-656	hsa-miR-664*	11.05	10.82	11.01	10.75	9.18	11.67	9.58	9.84	10.7	11.01	10.39	9.95	10.21	11.02	10.34	10.67	10.74	11.2	10.67	10.91	11.31	11.38	11.16	9.05	9.27	10.48	9.18	10.34	11.05	10.86	10.54	10.64	10.89	11.17	12.33	11.45	11.35	11.89	11.57	11.25	10.6	10.17	11.33	10.58	9.57	11.28	10.07
17460	hsa-miR-657	hsa-miR-665	11.09	10.78	11.25	10.23	8.59	9.59	NaN	6.85	8.2	9.6	9.19	NaN	NaN	8.85	7.34	7.83	9.05	9.5	9.03	9.24	10.71	10.37	9.75	NaN	7.48	NaN	NaN	7.64	7.49	9.77	NaN	7.86	8.15	10.75	10.38	9.05	9.02	10.08	10.62	9.14	9.06	NaN	10.71	8.99	NaN	9.92	NaN
145842	hsa-miR-658	hsa-miR-668	8.79	8.47	9.27	8.22	NaN	7.31	NaN	NaN	NaN	7.7	NaN	NaN	NaN	NaN	NaN	NaN	NaN	NaN	NaN	6.69	9.95	7.92	8.69	NaN	NaN	NaN	NaN	NaN	NaN	8.15	NaN	NaN	5.74	8.92	9.81	7.8	8.2	7.13	9.87	6.92	NaN	NaN	7.82	6.89	NaN	8.08	NaN
42749	hsa-miR-659	hsa-miR-670	12.51	13.49	12.2	11.89	10.76	13.87	11.18	11.6	11.17	11.85	12.51	11.09	9.61	11.8	9.92	10.02	10.64	12.54	11.96	12.94	13.44	12.78	13.16	10.06	12.91	9.74	10.9	10.29	10.62	11.67	10.7	11.61	11.13	12.94	11.41	11.47	11.21	11.8	12.8	10.26	11.69	10.61	12.71	11.51	9.38	12.52	11.12
17338	hsa-miR-660	hsa-miR-671-3p	11.47	11.73	9.84	11	9.75	8.73	9.69	11.08	9.8	11.07	10.09	10.57	NaN	11.61	9.33	8.73	8.71	11.88	9.36	10.4	10.56	11.76	11.89	7.22	8.19	9.56	NaN	9.53	10.21	9.38	9.53	9.94	9.87	10.21	11.98	10.26	9.31	11.5	11.67	11.25	9.52	9.86	10.23	9.66	9.08	11.76	NaN
42535	hsa-miR-661	hsa-miR-671-5p	9.63	9.15	9.23	9.21	NaN	10.2	NaN	NaN	9.13	9.85	7.33	NaN	NaN	NaN	NaN	8.28	NaN	9.35	NaN	6.31	9.25	9.49	9	NaN	NaN	7.6	NaN	NaN	9.81	8.38	7.59	NaN	8.37	8.76	10.61	8.76	8.38	11.15	8.95	8.76	7.53	NaN	8.81	NaN	NaN	8.78	NaN
145839	hsa-miR-662	hsa-miR-675	6.96	6.26	NaN	NaN	NaN	NaN	NaN	NaN	NaN	NaN	NaN	NaN	NaN	NaN	NaN	NaN	NaN	7.44	NaN	NaN	8.99	8.12	7.65	NaN	NaN	NaN	NaN	NaN	NaN	NaN	NaN	NaN	NaN	NaN	6.94	NaN	NaN	9.24	8.9	NaN	NaN	NaN	NaN	NaN	NaN	8.02	NaN
42807	hsa-miR-663	hsa-miR-675*	11	11.53	11.3	10.96	9.49	10.22	9.14	8.21	8.12	9.28	10.36	9.73	NaN	9.28	NaN	9.45	7.66	10.12	7.82	10.84	12.67	12.23	11.32	6.66	10.45	8.87	8.43	NaN	9.78	9.85	7.05	10.39	10.31	11.44	11.3	9.78	9.5	11.01	10.09	9.01	9.83	9.31	9.4	NaN	7.91	9.44	9.02
145976	hsa-miR-663b	hsa-miR-676	11.01	11.15	10.64	10.21	9.45	NaN	7.82	8.19	9.18	8.88	9.55	NaN	NaN	8.54	8.2	NaN	8.4	8.23	9.46	7.19	9.37	10.07	9.67	NaN	7.89	NaN	6.34	7.59	NaN	9.72	NaN	8.81	NaN	10.29	6.84	9.3	NaN	9.75	8.29	NaN	8.26	NaN	8.87	NaN	NaN	8.92	NaN
145973	hsa-miR-664	hsa-miR-676*	13.16	13.12	13.31	12.78	12.27	13	11.95	12.25	12.7	12.6	12.38	12.04	12.42	12.69	13.17	13.61	13.12	12.97	12.61	13.63	14.47	13.49	13.13	12.2	11.84	12.65	12.09	12.71	14.02	12.73	12.53	12.48	13.53	13.45	14.55	13.33	12.99	14.94	13.75	12.57	12.05	12.11	13.7	12.62	11.24	12.9	11.68
46829	hsa-miR-664*	hsa-miR-7	10.89	10.52	11.62	10.84	9.22	10.74	10.04	9.88	10.56	9.89	10.38	9.15	NaN	11.04	NaN	NaN	NaN	11.75	NaN	NaN	9.43	10.74	11.1	NaN	7.81	8.91	7.94	NaN	NaN	11.08	11.17	10.57	8.69	11.24	11.69	9.87	10.65	7.21	9.16	10.19	9.3	10.5	9.37	11.01	7.54	NaN	8.98
145768	hsa-miR-665	hsa-miR-708	13.05	13.15	11.44	11.52	10.57	11.56	9.79	11.24	11.1	10.82	10.62	8.83	NaN	10.75	NaN	NaN	9.84	10.34	8.8	8.26	13.77	11.22	11.8	NaN	10.08	10.81	10.49	7.77	7.95	11.48	8.44	9.39	9.8	12.29	11.53	8.08	9.71	9.84	10.48	8.47	11.48	9.5	12.78	11.09	7.55	10.11	9.66
145701	hsa-miR-668	hsa-miR-708*	11.12	11.25	11.6	10.98	6.7	10.05	7.76	7.9	9.84	9.19	9.63	7.84	NaN	9.26	8.54	9.43	8.21	10.14	7.75	9.53	11.14	11.07	11	NaN	7.5	8.96	NaN	7.84	9.54	10.16	9.01	9.78	9.01	10.88	9.95	9.46	9.1	11.29	10.21	NaN	9.57	9.47	10.12	9.27	NaN	9.58	8.57
146006	hsa-miR-670	hsa-miR-7-1*	9.3	8.98	9.47	8.96	NaN	10.41	NaN	NaN	8.65	7.76	6.98	NaN	NaN	7.99	7.31	7.29	NaN	10.19	NaN	NaN	9.74	9.23	9.05	NaN	NaN	7.97	NaN	NaN	7.19	9	7.25	7.34	8.46	9.93	10.49	9.19	8.31	10.3	9.36	9.97	7.19	NaN	8.27	8.26	NaN	9.14	NaN
42525	hsa-miR-671-3p	hsa-miR-711	9.75	9.56	9.43	8.76	NaN	8.71	NaN	7.9	8.47	9.41	NaN	NaN	NaN	NaN	NaN	9.66	NaN	8.88	NaN	6.65	9.61	9.13	9.25	NaN	NaN	NaN	NaN	NaN	NaN	NaN	NaN	NaN	NaN	8.34	9.56	8.26	NaN	10.67	8.88	7.8	NaN	NaN	8.57	NaN	NaN	8.51	NaN
145716	hsa-miR-671-5p	hsa-miR-718	8.68	8.05	7.17	8.28	NaN	NaN	NaN	7.69	NaN	6.01	NaN	NaN	NaN	NaN	NaN	NaN	NaN	6.06	NaN	NaN	8.65	9	8.9	NaN	NaN	NaN	NaN	NaN	NaN	7.12	NaN	NaN	NaN	9.45	7.25	NaN	NaN	NaN	NaN	NaN	NaN	NaN	NaN	NaN	NaN	NaN	NaN
42761	hsa-miR-675	hsa-miR-7-2*	12.47	13.68	12.91	12.06	10.95	14.31	11.45	11.42	10.56	11.11	12.36	11.4	8.29	11.31	9.63	10.24	10.38	12.42	11.51	13.09	14.21	12.83	13.17	10.14	14.03	10.26	11	10.33	10.64	10.93	10.5	11.62	12.23	12.99	12.83	11.79	11.17	12.56	12.65	11.17	11.53	11.11	12.13	11.48	10.2	11.38	11.73
42859	hsa-miR-675*	hsa-miR-720	10.46	10.13	10.23	9.81	7.6	10.09	NaN	8.29	8.38	9.19	8.98	8.75	NaN	8.21	8.89	9.05	8.66	9.66	8.08	9.94	10.88	10.75	9.92	7.51	7.57	7.2	7.13	7.6	11.08	9.12	NaN	8.37	8.62	10.45	10.44	9.32	8.66	11.4	10.24	8.64	7.84	6.9	9.84	9.06	NaN	9.21	7.3
148393	hsa-miR-676	hsa-miR-744	9.01	8.9	8.91	8.41	NaN	9.02	NaN	NaN	NaN	9.27	6.39	NaN	NaN	8.15	NaN	NaN	7.36	8.31	NaN	7.29	10.07	10.15	9.65	NaN	NaN	NaN	NaN	NaN	NaN	NaN	NaN	NaN	NaN	8.64	9.4	6.3	7.88	7.62	10.31	8.95	NaN	NaN	8.47	7.28	NaN	6.48	NaN
148118	hsa-miR-676*	hsa-miR-744*	9.12	9.27	8.38	8.3	NaN	NaN	NaN	6.59	NaN	6.34	6.92	NaN	NaN	7.91	NaN	NaN	6.6	6.02	NaN	NaN	9.99	9.14	7.91	NaN	NaN	NaN	NaN	NaN	NaN	8.98	NaN	NaN	NaN	8.96	9.36	7.03	7	7.81	9.52	NaN	7.92	NaN	10.24	NaN	NaN	9.01	NaN
29490	hsa-miR-7	hsa-miR-758	12.56	11.99	11.54	13.43	10.21	9.85	12.92	12.81	11	15.4	11.17	11.68	9.96	11.75	11.83	9.81	11.77	13.4	9.75	10.32	12	12.54	12.28	10.63	13.41	9.7	10.5	10.1	11.9	12.37	11.28	11.39	10.1	13.14	9.24	12.81	10.02	10.43	11.26	10.76	11.49	10.85	12.14	11.58	7.75	11.88	10.11
29190	hsa-miR-708	hsa-miR-759	13.71	12.23	12.87	10.75	12.7	NaN	11.74	13.59	11.57	12.6	11.09	11.91	12.03	12.19	11.4	12.52	12.43	11.69	12.59	11.38	12.13	12.97	11.74	10.25	10.84	11.61	6.5	11.77	12.98	12.67	10.91	13.94	10.25	12.07	11.28	13.65	13.14	11.11	11.06	12.91	11.41	11.6	10.84	11.73	10.25	11.61	10.17
17347	hsa-miR-708*	hsa-miR-760	9.66	7.63	10.85	NaN	NaN	8.73	NaN	9.41	6.53	8.75	NaN	NaN	NaN	7.68	NaN	NaN	NaN	7.89	NaN	NaN	7.95	9.19	8.72	NaN	NaN	NaN	NaN	NaN	NaN	NaN	NaN	8.81	8.89	9.65	8	NaN	NaN	10.19	NaN	NaN	NaN	NaN	8.61	NaN	NaN	8.54	NaN
11277	hsa-miR-7-1*	hsa-miR-761	8.79	8.69	8.86	8.7	NaN	6.62	NaN	NaN	NaN	NaN	NaN	NaN	NaN	NaN	NaN	NaN	NaN	8.78	NaN	NaN	9.21	7.98	7.82	NaN	NaN	NaN	NaN	NaN	NaN	NaN	NaN	NaN	NaN	7.97	6.63	NaN	NaN	NaN	7.52	NaN	NaN	NaN	8	NaN	NaN	NaN	NaN
146196	hsa-miR-711	hsa-miR-762	11.6	11.67	11.05	10.88	9.51	10.51	9.23	9.56	10.18	8.91	10.77	8.94	NaN	11.03	NaN	NaN	8.67	9.95	9.03	8.92	12.93	11.59	11.44	NaN	11.94	NaN	9.55	6.36	NaN	11.22	9.02	10.61	NaN	11.86	6.73	9.27	8.32	8.98	10.46	NaN	10.61	9.14	11.8	10.4	NaN	11.04	8.56
146064	hsa-miR-718	hsa-miR-764	10.93	10.49	10.97	10.82	8.87	11.07	8.63	9.19	9.45	10.58	9.75	9.27	9.61	9.52	10.17	10.87	9.78	10.59	9.82	10.48	10.8	10.85	10.37	9.7	9.22	9.46	9.01	9.76	10.97	10.39	9.5	9.96	11.03	11.13	11.69	11.19	10.61	12.62	11.22	10.55	9.54	9.41	9.63	9.78	8.89	10.55	9.36
42964	hsa-miR-7-2*	hsa-miR-765	10.6	10.59	9.96	9.61	NaN	NaN	NaN	8.7	7.54	7.27	8.32	NaN	NaN	9.91	NaN	NaN	7.86	8.37	7.05	NaN	10.23	9.3	9.54	NaN	NaN	NaN	10.19	NaN	NaN	10.37	8.31	8.2	NaN	10.41	NaN	8.56	NaN	8.3	9.47	NaN	8.73	NaN	10.05	NaN	NaN	8	NaN
148679	hsa-miR-720	hsa-miR-766	15.49	15.36	15.49	15.52	14.8	15.75	15.68	15.66	15.64	15.87	15.83	15.7	15.73	15.55	15.79	15.91	15.19	15.8	15.63	15.61	15.76	15.77	15.74	15.41	15.51	15.45	15.36	15.61	15.68	15.69	15.8	15.65	15.74	15.68	15.81	15.48	15.88	15.92	15.72	15.48	15.45	15.04	15.61	15.68	15.46	15.54	15.51
27568	hsa-miR-744	hsa-miR-767-3p	13.7	12.89	13.51	13.05	10.74	9.09	11.53	11.84	11.79	12.47	11.95	11.38	10.38	11.97	NaN	11.25	11.78	12.4	11.83	9.98	12.19	12.82	12.01	10.57	10.86	10.87	10.29	8.71	8.24	12.93	11.4	11.95	9.52	13.02	12.85	12.67	10.72	8.56	11.36	10.51	12.77	12.18	12.25	12.29	10.16	12.06	10.88
42970	hsa-miR-744*	hsa-miR-767-5p	8.38	7.86	8.99	7.31	NaN	NaN	NaN	NaN	NaN	NaN	NaN	NaN	NaN	NaN	NaN	NaN	NaN	7.63	NaN	NaN	7.75	7.44	7.5	NaN	NaN	NaN	NaN	NaN	NaN	7.37	NaN	NaN	NaN	7.85	8.45	7.13	NaN	NaN	7.09	NaN	NaN	NaN	6.8	NaN	NaN	NaN	NaN
28759	hsa-miR-758	hsa-miR-769-3p	9.27	7.78	7.81	7.66	NaN	8.63	NaN	NaN	8.51	NaN	NaN	NaN	NaN	7.39	NaN	9.22	NaN	8.09	NaN	NaN	8.93	8.71	7.99	NaN	7.01	NaN	NaN	NaN	NaN	7.98	NaN	NaN	NaN	9.08	9.4	5.52	6.13	7.91	7.71	NaN	5.92	NaN	8.83	7.01	NaN	7.29	NaN
23767	hsa-miR-759	hsa-miR-769-5p	7.6	6.81	7.87	NaN	NaN	NaN	NaN	NaN	NaN	NaN	NaN	NaN	NaN	NaN	NaN	NaN	NaN	8.48	NaN	NaN	8.09	6.71	6.27	NaN	NaN	NaN	NaN	NaN	NaN	6.28	NaN	NaN	NaN	6.64	6.41	NaN	NaN	NaN	6.74	NaN	NaN	NaN	7.74	NaN	NaN	NaN	NaN
42852	hsa-miR-760	hsa-miR-770-5p	9.69	9.23	9.39	9.31	NaN	8.85	6.47	6.93	8.62	8.57	7.26	NaN	NaN	7.49	NaN	8.89	NaN	9.81	7.34	7.79	8.97	9.47	9.51	NaN	NaN	NaN	NaN	NaN	9.16	7.39	NaN	7.8	7.94	9.36	8.34	7.76	7.44	9.6	8.76	8.01	7.44	6.89	8.67	6.6	NaN	7.42	NaN
32608	hsa-miR-761	hsa-miR-802	10.97	10.19	10.03	9.75	NaN	7.06	NaN	NaN	7.94	6.73	8.19	NaN	NaN	9.95	NaN	NaN	NaN	7.21	NaN	8.06	11.45	9.52	9.72	NaN	NaN	8.23	NaN	NaN	NaN	10.48	7.98	NaN	NaN	10.59	9.01	7.69	8.19	7.42	10.11	7.43	9.57	NaN	11.39	9.81	NaN	9.52	NaN
146107	hsa-miR-762	hsa-miR-873	10.38	10.24	10.54	10	8.37	NaN	6.75	7.87	8.37	9.18	9.06	8.1	NaN	8.69	NaN	NaN	7.16	9.2	NaN	7.72	11.9	11.14	10.4	NaN	NaN	NaN	5.7	NaN	NaN	9.12	NaN	8.95	NaN	10.35	11.01	NaN	NaN	5.31	9.22	NaN	8.62	7.06	NaN	7.01	NaN	NaN	NaN
146096	hsa-miR-764	hsa-miR-874	9.56	8.82	7.9	7.93	NaN	NaN	NaN	NaN	NaN	NaN	NaN	NaN	NaN	NaN	NaN	NaN	NaN	NaN	NaN	NaN	8.37	8.58	7.79	NaN	NaN	NaN	NaN	NaN	NaN	9.1	NaN	NaN	NaN	8.41	6.66	NaN	NaN	7.34	NaN	NaN	NaN	NaN	6.96	NaN	NaN	NaN	NaN
148688	hsa-miR-765	hsa-miR-875-3p	8.25	9.72	8.55	7.51	NaN	8.7	NaN	NaN	NaN	6.64	8.99	NaN	NaN	8.05	NaN	NaN	7.36	8.44	7.24	9.28	10.94	10.31	9.93	NaN	6.43	NaN	NaN	NaN	6.25	7.59	NaN	6.61	7.39	8.96	9.38	6.85	7.52	7.19	10.15	7.74	6.43	NaN	9.91	8.36	NaN	7.74	6.55
145847	hsa-miR-766	hsa-miR-875-5p	10.78	10.49	10.39	9.94	7.31	8.2	7.26	9.56	9.57	9.33	9.56	8.39	NaN	9.49	8.92	9.79	9.41	9.51	9.23	9.79	11.41	10.48	10.22	8.07	8.45	8.04	7.32	8.15	10.15	10.96	9.55	8.36	9.23	11.07	10.66	10.06	9.12	11.01	10.56	9.22	9.75	8.69	11.12	9.64	6.91	9.93	8.02
28396	hsa-miR-767-3p	hsa-miR-876-3p	9.28	9.14	9.78	8.82	NaN	9.37	NaN	NaN	8.12	9.26	6.75	NaN	7.62	8.02	9.64	10.46	9.13	9.52	8.11	9.76	10.35	9.5	9.42	8.02	5.87	7.56	NaN	8.67	10.52	7.25	NaN	7.44	8.69	9.25	10.75	9.58	8.8	11.72	9.92	NaN	7.27	5.05	9.5	6.74	NaN	9.58	NaN
146111	hsa-miR-767-5p	hsa-miR-876-5p	12.9	13.18	13.55	13.38	11.59	13.03	11.2	11.75	12.54	12.35	12.54	11.97	11.19	12.06	10.06	11.6	11.53	13.07	11.09	11.11	11.68	13.34	13.16	8.81	10.76	12.01	12.82	9.89	11.86	12.38	12.22	12.45	11.69	12.66	13.25	12.12	12.28	13.74	11.32	12.47	12.26	12.67	11.3	12.68	11.81	11.61	12.31
42828	hsa-miR-769-3p	hsa-miR-877	9.28	9.5	9.04	7.75	NaN	8.42	NaN	NaN	NaN	8.39	7.6	NaN	NaN	NaN	NaN	9.81	NaN	8.88	NaN	7.86	9.93	10.01	9.45	NaN	NaN	NaN	NaN	NaN	NaN	6.77	NaN	7.51	NaN	9.56	9.25	8.77	5.95	9.69	8.24	6.87	6.71	NaN	8.32	6.2	NaN	7.21	NaN
32891	hsa-miR-769-5p	hsa-miR-877*	11.5	10.76	10.08	10.93	10.43	11.25	10.08	10.63	10.53	10.64	11.18	9.94	10.04	10.83	9.77	10.1	11.01	11.43	11.06	10.39	10.27	10.78	11.41	9.97	8.89	10.33	10.03	10.03	9.68	10.92	10.42	10.68	8.35	10.61	10.15	10.69	10.8	9.9	9.76	10.11	9.92	10.04	9.43	10.07	8.95	10.02	8.73
28251	hsa-miR-770-5p	hsa-miR-885-3p	6.9	6.78	6.49	NaN	NaN	6.82	NaN	NaN	7.77	NaN	NaN	NaN	NaN	NaN	NaN	NaN	NaN	NaN	NaN	NaN	7.35	7.22	6.89	NaN	NaN	NaN	NaN	NaN	NaN	6.5	NaN	NaN	7.34	7.99	10.13	NaN	7.01	8.14	7.38	6.04	NaN	NaN	NaN	NaN	NaN	7.53	NaN
30442	hsa-miR-802	hsa-miR-885-5p	NaN	NaN	6.17	NaN	NaN	NaN	NaN	NaN	NaN	NaN	NaN	NaN	NaN	NaN	NaN	NaN	NaN	5.61	NaN	NaN	7.87	7.96	8.43	NaN	NaN	NaN	NaN	NaN	NaN	NaN	NaN	NaN	5.51	7.51	6.7	NaN	6.66	NaN	7.64	NaN	NaN	NaN	NaN	NaN	NaN	NaN	NaN
17917	hsa-miR-873	hsa-miR-887	7.72	NaN	7.68	NaN	NaN	NaN	9.88	NaN	NaN	NaN	NaN	NaN	NaN	NaN	NaN	NaN	8.61	NaN	NaN	NaN	8.91	7.62	6.87	NaN	NaN	NaN	NaN	NaN	NaN	NaN	NaN	8.4	NaN	6.07	8.92	NaN	NaN	NaN	NaN	NaN	NaN	NaN	5.89	NaN	NaN	NaN	NaN
42808	hsa-miR-874	hsa-miR-888	13.22	13.96	13.68	13.24	13.45	12.89	11.55	11.24	10.77	10.98	12.69	12.09	11.27	11.55	12.14	13.2	12.56	12.41	10.97	14.02	15.58	14.5	13.66	12.37	13.19	11.85	12.09	10.77	13.4	11.9	11.73	12.6	14.37	13.88	14.48	13.15	12.56	13.77	13.09	12.41	12	12.48	12.54	11.17	11.82	12.56	12.34
17817	hsa-miR-875-3p	hsa-miR-888*	9.25	8.74	8.09	8.27	NaN	NaN	NaN	NaN	7.38	7.21	7.51	NaN	NaN	8.91	NaN	NaN	NaN	7.94	NaN	NaN	9.83	10.48	10.11	NaN	NaN	NaN	NaN	NaN	NaN	8.28	NaN	7	NaN	9.53	8.05	NaN	NaN	NaN	9.19	NaN	6.32	NaN	9.5	7.36	NaN	7.77	NaN
145721	hsa-miR-875-5p	hsa-miR-889	6.82	NaN	NaN	NaN	NaN	NaN	NaN	NaN	NaN	NaN	NaN	NaN	NaN	NaN	NaN	NaN	NaN	NaN	NaN	NaN	7.66	7.23	NaN	NaN	NaN	NaN	NaN	NaN	NaN	NaN	NaN	NaN	NaN	7.27	7.31	NaN	NaN	NaN	6.52	NaN	NaN	NaN	NaN	NaN	NaN	NaN	NaN
28884	hsa-miR-876-3p	hsa-miR-890	9.49	9.33	9.47	8.94	NaN	NaN	9.15	NaN	NaN	NaN	NaN	NaN	NaN	6.62	NaN	NaN	5.98	5.96	NaN	NaN	NaN	6.48	7.1	NaN	NaN	NaN	NaN	NaN	NaN	6.37	NaN	8.99	NaN	7.69	NaN	NaN	NaN	12.19	6.05	NaN	NaN	NaN	NaN	5.3	NaN	NaN	NaN
42940	hsa-miR-876-5p	hsa-miR-891a	9.1	7.7	9.69	7.68	NaN	9.79	10.71	7.41	8.65	9.75	NaN	NaN	NaN	8.07	NaN	NaN	NaN	8.17	NaN	NaN	7.98	8.77	8.61	NaN	NaN	7.2	NaN	NaN	NaN	8.99	NaN	10.19	NaN	9.67	10.33	8.48	7.29	10.04	7.72	6.53	NaN	NaN	6.79	NaN	NaN	6.66	NaN
30033	hsa-miR-877	hsa-miR-891b	12.51	12.75	12.24	12	10.52	11.41	12.18	11.75	11.25	12.45	11.86	10.61	10.11	11.93	12	10.39	11.24	12.19	12.32	11.95	13.78	12.57	12.52	10.76	11.31	11.52	11.11	10.66	12.31	12.47	11.35	11.45	11.16	12.61	12.95	12.61	11.89	13.42	12.76	11.58	11.79	11.28	13.28	11.75	10.56	12.6	10.82
148622	hsa-miR-877*	hsa-miR-892a	14.83	13.67	14.04	12.97	12.12	12.75	11.42	11.96	12.47	12.26	13.03	12.25	10.96	12.39	12.74	12.21	13.41	12.76	12.11	13.01	13.91	13.19	12.8	11.4	12.29	12.35	11.42	12.26	12.6	12.77	11.64	12.2	12.74	13.81	14.4	12.81	11.33	12.49	14.57	11.97	13.04	11.67	14.09	12.68	11.06	13.5	12.14
42633	hsa-miR-885-3p	hsa-miR-892b	9.71	9.25	9.84	8.86	NaN	7.16	NaN	8.71	8.23	8.97	7.76	NaN	NaN	10.15	NaN	NaN	7.59	9.55	6.91	9.88	11.33	10.61	9.84	NaN	NaN	NaN	7.49	NaN	NaN	9.44	NaN	8.16	7.4	9.49	9.46	7.9	8.8	10.57	11.24	7.87	8.88	7.66	9.69	8.55	NaN	8.9	5.29
46259	hsa-miR-885-5p	hsa-miR-9	10.03	9.94	10.23	10.09	7.61	10.41	NaN	8.41	8.35	9.97	8.59	7.31	7.78	9.03	8.37	7.28	8.42	9.27	8.05	8.7	10.4	9.15	9.29	7.61	7.48	8.66	7.53	7.88	8.7	9.05	8.13	8.73	9.32	9.87	11.14	9.43	9.29	10.52	9.92	9.27	8.48	7.82	9.54	9.23	NaN	9.45	8.02
145724	hsa-miR-887	hsa-miR-9*	9.48	9.8	9.91	9.48	NaN	9.67	NaN	7.71	9.34	9.11	9.3	8.47	NaN	9.59	NaN	NaN	8.21	10.33	7.97	9.5	11.17	10.78	10.6	NaN	NaN	NaN	NaN	NaN	9.33	9.43	8.96	9.59	NaN	9.83	9.29	9.98	8.43	10.27	9.23	NaN	8.1	8.09	7.58	8.55	NaN	7.35	NaN
28889	hsa-miR-888	hsa-miR-920	6.52	NaN	NaN	NaN	NaN	NaN	NaN	NaN	NaN	NaN	NaN	NaN	NaN	9.65	NaN	NaN	NaN	NaN	NaN	NaN	NaN	6.49	NaN	NaN	NaN	NaN	NaN	NaN	NaN	NaN	NaN	13.46	NaN	5.38	NaN	NaN	NaN	NaN	NaN	NaN	NaN	NaN	NaN	NaN	NaN	NaN	NaN
148683	hsa-miR-888*	hsa-miR-921	7.41	7.13	NaN	6.99	NaN	8.1	NaN	NaN	NaN	NaN	NaN	NaN	NaN	NaN	NaN	NaN	NaN	6.23	NaN	NaN	7.2	7.4	6.38	NaN	NaN	5.78	NaN	NaN	NaN	7.8	NaN	7.24	NaN	8.84	9.66	8.2	6.78	6.99	7.68	7.79	NaN	NaN	6.3	NaN	NaN	7.5	NaN
42556	hsa-miR-889	hsa-miR-922	8.6	7.64	NaN	6.14	NaN	NaN	NaN	NaN	9.32	6.86	7.53	7.13	NaN	9.01	NaN	NaN	NaN	7.21	NaN	7.96	8.81	9.73	9.85	NaN	6.61	NaN	NaN	NaN	NaN	6.87	NaN	8.64	NaN	7.98	NaN	5.77	7.95	8.64	9	NaN	NaN	NaN	7.42	NaN	NaN	NaN	NaN
28047	hsa-miR-890	hsa-miR-924	10.87	10.89	10.76	10.27	7.72	10.23	8.77	10.24	10.35	9.71	10.38	9.23	6.68	11.21	8.54	6.83	10.45	10.71	9.46	11	12.64	10.97	11.13	7.07	8.75	10.04	9.48	8.72	9.85	11.07	9.78	13.05	10.22	11.37	10.99	10.87	10.72	11.6	11.93	9.99	10.19	9.86	11.83	10.54	9.12	10.39	9.53
27961	hsa-miR-891a	hsa-miR-92a	12.19	12	11.46	11.57	9.77	11.8	9.79	10.81	11.74	11.7	11.56	11.08	10.31	12.29	9.35	9.18	11.23	12.64	10.81	12.46	13.04	13.08	13.11	7.43	8.98	10.69	11.06	9.8	10.94	12.33	11.42	14.36	11.08	13.32	12.5	11.83	12.49	14.28	12.63	11.14	11.65	11.33	12.88	12.12	9.91	11.62	10.63
21501	hsa-miR-891b	hsa-miR-92a-1*	7.98	7.12	7.37	NaN	NaN	8.03	NaN	NaN	NaN	NaN	NaN	NaN	NaN	9.43	NaN	9.69	NaN	8.59	NaN	NaN	6.87	7.63	7.5	NaN	NaN	NaN	NaN	NaN	NaN	NaN	NaN	13.11	8.24	8.94	9.18	7.56	NaN	7.68	NaN	NaN	NaN	NaN	NaN	NaN	NaN	NaN	NaN
148621	hsa-miR-892a	hsa-miR-92a-2*	11	10.49	10.6	10.35	NaN	10.25	7.64	7.66	8.47	9.66	9.2	7.41	6.75	10.15	6.25	8.9	7.58	9.72	8.18	7.82	9.38	9.79	9.97	NaN	NaN	9.09	8.22	6.99	NaN	11.33	10.29	12.34	9.54	11.27	11.49	9.72	9.62	10.46	10.25	9.9	10.16	8.85	10.94	10.24	NaN	9.65	7.74
42493	hsa-miR-892b	hsa-miR-92b	9.13	8.47	7.75	7.66	NaN	8.96	NaN	NaN	NaN	8.2	8.88	NaN	NaN	8.52	NaN	8.25	NaN	9.04	NaN	6.44	9.5	8.93	8.64	NaN	NaN	7.58	NaN	NaN	7.44	9.54	NaN	11.06	8.32	9.83	10.21	8.89	7.87	9.36	9.21	8.96	6.5	NaN	7.78	6.6	NaN	8.99	NaN
4040	hsa-miR-9	hsa-miR-92b*	12.66	14.04	10.15	14.55	10.14	12.74	13.68	11.05	9.87	14.21	9.95	11.87	7.18	15.31	7.61	11.46	7.68	14.9	14.52	8.75	10.7	15.06	12.29	7.62	11.33	13.36	10.35	6.89	9.35	12.82	13.11	13.63	9.31	12.29	12.4	9.49	14.03	10.59	9.54	12.94	10.23	12.01	10.26	9.59	10.06	9.83	NaN
29852	hsa-miR-9*	hsa-miR-93	12.95	14.14	11.37	14.33	9.97	12.49	13.43	11.04	10.11	13.67	10.39	11.62	13.65	15.36	13.97	14.3	12.61	14.9	15.29	14.32	12.09	14.97	12.07	14.13	11.43	12.95	10.94	12.48	14.4	13.07	12.97	13.51	8.77	12.15	12.8	9.97	13.96	11.23	11.66	12.31	10.48	11.71	11.32	10.43	9.67	12.71	7.83
42932	hsa-miR-920	hsa-miR-93*	12.55	11.77	11.98	11.82	9.79	9.99	9.9	10.07	11.06	10.55	11.32	9.88	NaN	12.2	NaN	8.1	10.11	11	10.08	8.94	11.58	11.36	12.33	NaN	7.82	NaN	10.03	10.94	6.99	13.03	10.41	10.59	10.6	12.86	10.78	10.21	10	9.22	11.24	9.48	11.94	10.94	12.15	11.69	NaN	11.69	8.93
46507	hsa-miR-921	hsa-miR-933	10.1	9.81	9.5	9	NaN	7.73	7.13	8.18	9.18	7.34	9.66	6.45	NaN	10.31	NaN	NaN	NaN	8.96	7.41	8.43	13.3	10.47	10.54	NaN	7.4	7.02	NaN	NaN	NaN	11.02	7.93	8.38	8.28	11.15	9.62	7.7	9.49	9.34	10.9	5.76	9.67	8.12	11.37	9.59	NaN	9.77	6.54
42683	hsa-miR-922	hsa-miR-934	11.07	10.27	10.46	10.12	NaN	8.17	7.65	8.12	9.12	7.43	9.03	6.54	NaN	10.3	NaN	7.43	9.25	8.45	7.28	NaN	11.39	9.65	9.66	NaN	7.22	8.72	6.74	7.67	NaN	10.82	9.05	8.42	8.9	11.14	10.51	9.75	9.28	NaN	10.23	7.7	10.38	8.94	10.8	10.13	NaN	10.17	NaN
42788	hsa-miR-924	hsa-miR-935	7.91	6.69	6.43	6.96	NaN	9.69	NaN	NaN	NaN	NaN	NaN	NaN	NaN	NaN	NaN	NaN	NaN	8.25	NaN	NaN	8.44	9.56	9.11	NaN	NaN	NaN	NaN	NaN	NaN	NaN	NaN	NaN	7.53	7.45	10.03	NaN	7.39	7.72	NaN	NaN	NaN	NaN	NaN	NaN	NaN	NaN	NaN
145693	hsa-miR-92a	hsa-miR-936	14.28	14.47	14.32	14.34	14.16	12.53	13.23	12.94	13.64	13.56	13.29	12.58	8.91	13.08	NaN	12.39	10.65	13.92	11.73	8.53	11.04	14.15	13.63	8.86	13.18	11.6	11.95	7.35	9.83	12.96	12.4	13.3	11	12.91	13.29	13.17	11.82	9.26	10.41	13.03	12.61	13.3	10.21	12.36	12.32	11.45	12.44
42926	hsa-miR-92a-1*	hsa-miR-937	8.97	8.79	9.06	8.78	NaN	9.21	NaN	NaN	NaN	NaN	NaN	NaN	NaN	8.45	NaN	7.88	NaN	9.97	NaN	NaN	8.67	8.96	8.64	NaN	NaN	6.69	NaN	NaN	NaN	8.5	NaN	6.6	8.67	9.85	9.63	8.47	8.26	9.66	8.53	8.71	7.02	6.21	6.8	6.07	NaN	7.7	NaN
42801	hsa-miR-92a-2*	hsa-miR-938	9.43	9.39	9.58	9.19	9.88	6.26	NaN	NaN	NaN	7.75	8.65	6.27	NaN	NaN	NaN	NaN	7.41	7.5	7.37	9.09	10.57	10.44	10.04	NaN	NaN	8.28	NaN	NaN	8.09	7.01	NaN	8.11	8.6	9.31	9.96	8.17	8.53	9.29	9.47	6.65	7.32	6.47	8.61	8.42	NaN	8	6.98
145897	hsa-miR-92b	hsa-miR-939	12.25	12.07	12.45	11.88	12.25	10.48	11.01	12.23	11.37	10.81	13.19	10.41	9.72	12.12	9.11	12	10.48	12.63	10.74	10.55	12.83	12.56	11.81	8.93	10.57	10.62	9.78	9.74	11.23	12.75	11.02	11.79	9.8	12.24	12.01	11.02	11.34	11.86	10.9	10.59	11.63	11.52	10.94	11.1	8.83	10.31	9.84
42717	hsa-miR-92b*	hsa-miR-940	9.73	10.01	9.46	9.65	7.48	NaN	NaN	NaN	NaN	NaN	9.54	7.59	NaN	7.88	NaN	NaN	NaN	8.81	NaN	9.62	12.6	11.5	10.77	NaN	NaN	NaN	NaN	NaN	7.9	8.97	NaN	8.72	NaN	9.97	13.34	NaN	NaN	10.29	8.97	NaN	7.81	NaN	7.84	NaN	NaN	NaN	NaN
30687	hsa-miR-93	hsa-miR-941	15.13	15.44	14.99	15.18	14.94	11.05	14.75	14.69	14.64	14.88	14.9	14.34	13.47	14.73	NaN	12.5	12.95	14.58	14.77	11.96	12.51	15.43	15.05	10.8	14.3	13.69	14.63	6.54	8.44	14.91	14.48	15.07	13.42	15.03	15.05	15.11	14.34	10.61	13.58	15.16	14.26	14.64	12.64	13.81	13.52	13.72	14.02
42747	hsa-miR-93*	hsa-miR-942	10.21	9.94	11.67	9.72	7.47	6.79	NaN	6.98	7.41	7.47	7.67	6.7	NaN	7.99	NaN	NaN	6.1	8.48	7.56	NaN	7.92	9.5	9.52	NaN	NaN	NaN	5.77	NaN	NaN	8.29	7.25	8.47	NaN	8.83	NaN	5.69	NaN	NaN	NaN	NaN	5.73	7.19	NaN	NaN	NaN	NaN	NaN
148635	hsa-miR-933	hsa-miR-943	9.24	9.86	9.38	8.77	NaN	8.33	NaN	7.4	7.44	8.09	9.02	6.62	NaN	9.01	NaN	NaN	NaN	9.88	7.51	9.64	11.49	9.8	9.85	NaN	NaN	6.84	NaN	NaN	NaN	9.47	7.11	8.08	NaN	9.8	9.95	8.59	10.75	9.26	10.46	7.5	7.8	6.98	9.62	NaN	NaN	9.14	6.54
17863	hsa-miR-934	hsa-miR-944	12.08	11.48	11.13	11.44	9.84	11.3	10.35	10.43	11.56	11.3	11.08	10.1	10.28	12.38	9.04	10.64	10.91	11.44	10.42	11.64	13.76	12.35	12.15	NaN	8.95	11.2	10.26	8.61	10.52	12.63	10.75	10.96	10.69	12.71	13.09	10.93	12.48	12.75	12.96	11.32	11.89	11.02	13.26	12.01	9.69	12.23	10.09
145742	hsa-miR-935	hsa-miR-95	10.3	9.96	9.7	9.26	8.63	NaN	7.01	9.77	8.51	10.08	NaN	NaN	NaN	8.07	NaN	NaN	7.86	9.21	8.03	7.9	10.85	9.9	9.11	NaN	9.07	NaN	NaN	NaN	8.13	8.4	NaN	9.7	NaN	9.27	9.04	NaN	NaN	9.21	9.96	9.35	8.56	NaN	10.67	7.83	NaN	9.92	NaN
42869	hsa-miR-936	hsa-miR-96	9.91	10.26	9.58	9.3	NaN	9.01	6.53	6.84	8.18	7.43	9.9	7.61	NaN	9.05	6.9	NaN	8.51	9.66	9.31	10.74	12.46	11.03	10.89	NaN	7.27	NaN	5.48	NaN	7.3	9.51	NaN	8.2	7.49	10	8.89	8.77	9.67	10.89	10.94	NaN	7.63	6.85	10.91	9.11	NaN	9.77	7.71
42514	hsa-miR-937	hsa-miR-96*	11.93	12.16	11.89	11.79	9.91	10.07	10.05	11.23	12.15	12.76	12.9	11.11	9.54	11.66	7.87	10.8	10.36	14.08	11.47	12.78	11.11	13.83	12.66	7.92	9.14	11.03	9.82	9.42	10.82	11.42	11.44	11.83	10.19	12.32	12.69	12.12	13.34	14.53	12.55	11.09	10.94	11.74	11.24	10.87	10.85	10.82	10.88
148666	hsa-miR-938	hsa-miR-98	9.36	9.43	8.97	8.11	NaN	NaN	NaN	8.37	8.93	7.02	7.97	5.32	NaN	9.72	NaN	NaN	NaN	7.01	NaN	NaN	9.49	8.9	9.76	NaN	NaN	NaN	NaN	NaN	NaN	9.09	NaN	8.04	NaN	10.01	NaN	NaN	NaN	NaN	8.73	NaN	8.7	NaN	9.27	9.17	NaN	NaN	NaN
145980	hsa-miR-939	hsa-miR-99a	8.91	8.57	8.87	7.85	NaN	NaN	NaN	NaN	NaN	NaN	NaN	NaN	NaN	NaN	NaN	NaN	NaN	8.82	NaN	NaN	8.44	9.3	9.02	NaN	NaN	NaN	NaN	NaN	NaN	7.75	NaN	NaN	NaN	9.22	8.07	NaN	NaN	9.12	NaN	NaN	NaN	NaN	NaN	NaN	NaN	NaN	NaN
146115	hsa-miR-940	hsa-miR-99a*	10.79	11.43	11.18	10.8	10.09	11.87	9.11	9	8.65	9.08	9.98	9.5	9.69	9.15	11.44	11.3	10.82	10.46	10.17	12.1	12.92	11.49	10.85	10.5	10.34	9.8	9.11	10.51	12.31	10.12	9.26	9.75	11.48	11.33	11.92	11.17	10.36	13.13	11.88	10.12	9.6	9.06	10.72	9.17	8.48	10.77	9.52
148625	hsa-miR-941	hsa-miR-99b	10.17	10.73	10.18	10.01	8.75	10.77	7.47	9.5	7.83	9.69	9.01	7.97	NaN	9.15	10.42	NaN	8.85	10.76	9.97	11.32	11.01	10.17	9.88	9.04	9.49	7.23	NaN	10.77	10.68	10.18	8.32	8.9	8.95	10.29	10.72	10.21	9.25	13.17	11.88	10.07	9.44	8.93	10.02	8.49	6.63	11.2	7.83
148624	hsa-miR-942	hsa-miR-99b*	10.7	10.2	10.5	10.39	6.91	8.88	7.42	7.76	8.06	10.35	9.46	8.06	NaN	9.45	8.69	NaN	8.29	10.24	7.7	7.56	8.36	10.54	10.22	NaN	NaN	NaN	7.01	NaN	8.69	9.94	7.89	10.15	NaN	10.99	8.76	9.98	NaN	8.12	9.61	NaN	9.08	8.19	NaN	8.97	NaN	9.66	NaN
42696	hsa-miR-943	hsa-miRPlus-A1015	12.37	12.55	12.78	11.93	9.19	12.74	10.49	11.23	11.27	11.28	12.92	10.83	9.86	10.9	10.37	11.65	11.29	12.16	12.86	12.57	12.75	12.67	12.88	11.88	13.01	11.04	10.94	11.37	10.95	11.89	11.17	11.91	12.45	13.6	13.69	12.85	12.39	11.54	13.05	11.6	12.39	10.72	12.73	12.4	10.38	12.58	11.87
42873	hsa-miR-944	hsa-miRPlus-A1025	10.56	10.6	10.57	10.34	8.38	8.78	7.71	8.53	9.51	8.65	9.74	8.68	NaN	9.81	NaN	NaN	8.41	10.3	7.03	8.33	9.92	10.48	10.34	NaN	NaN	8.84	8.4	NaN	NaN	10.27	8.66	9.29	7.18	10.36	9.02	8.63	9.5	8.99	10.09	7.16	9.65	9.11	10.02	9.93	7.42	9.49	8.77
11181	hsa-miR-95	hsa-miRPlus-A1031	9.72	8.13	10.08	11.21	10.35	NaN	10.1	10.43	11.53	11.44	11.18	9.61	NaN	8.76	NaN	9.86	9.48	10.77	8.51	NaN	9.41	11.88	8.97	NaN	8.32	NaN	NaN	NaN	NaN	12.21	8.18	11.18	NaN	10	NaN	9.29	9.86	NaN	NaN	NaN	10.82	10.14	NaN	9.57	NaN	8.59	NaN
13147	hsa-miR-96	hsa-miRPlus-A1065	14.22	13.69	13.06	14.3	14.93	12.99	13.88	10.33	11.64	14.95	14.03	13.15	12.63	12.76	11.6	13.41	12.04	13.51	13.73	12.52	10.35	14.42	13.92	12.58	10.97	10.66	12.91	11.68	13.62	12.77	12.67	14.01	10.24	14.4	9.42	13.96	10.94	11.12	10.53	11.58	12.3	13.39	10.05	10.49	NaN	11.84	10.11
42971	hsa-miR-96*	hsa-miRPlus-A1072	7.55	NaN	6.49	NaN	NaN	NaN	NaN	NaN	NaN	NaN	NaN	NaN	NaN	NaN	NaN	NaN	NaN	NaN	NaN	NaN	8.26	7.65	6.75	NaN	NaN	NaN	NaN	NaN	NaN	NaN	NaN	NaN	NaN	7.24	NaN	NaN	NaN	NaN	NaN	NaN	NaN	NaN	NaN	NaN	NaN	NaN	NaN
11182	hsa-miR-98	hsa-miRPlus-A1073	13.25	14.17	12.84	13.19	13.14	8.93	13.22	12.85	13.49	14.51	13.18	12.76	NaN	13.31	8.29	9.99	12.44	14.71	13.16	9.2	10.5	13.92	13.27	11.02	9.65	10.62	10.11	9.71	10.37	13.29	12.42	13.2	NaN	13.23	7.93	13.44	10.39	10.31	8.83	10.74	12.29	12.35	9.62	11.93	9.3	12.44	10.47
42708	hsa-miR-99a	hsa-miRPlus-A1083	13.51	13.09	10.84	10.8	12.38	10.95	10.85	11.2	12.9	11.83	6.95	10.51	10.3	11.23	11.01	7.94	11.2	7.83	11.06	11.67	11.62	11.83	10.2	10.43	11.21	10.57	NaN	11.57	10.74	11.49	10.22	9.6	10.41	11.14	11.75	10.61	10.24	12.09	11.73	9.65	10.05	11.85	10.5	11.4	9.94	11.17	8.83
145651	hsa-miR-99a*	hsa-miRPlus-A1086	10.15	9.37	10.64	7.58	9.24	NaN	7.7	7.89	10.03	NaN	NaN	NaN	NaN	8.16	NaN	NaN	NaN	7.27	NaN	NaN	6.79	9.3	8.57	NaN	NaN	NaN	NaN	NaN	NaN	8.21	NaN	NaN	NaN	8.28	11.49	NaN	NaN	7.41	NaN	NaN	NaN	8.25	NaN	NaN	NaN	NaN	NaN
11184	hsa-miR-99b	hsa-miRPlus-A1087	13.63	13.65	13.25	12.63	11.64	6.65	12.72	13.27	13.37	12.61	11.67	11.59	11.75	12.61	11.77	11.37	12.17	13.42	11.47	10.76	11.49	12.52	12.25	10.97	13	8.5	10.39	12.15	12.56	12.96	11.9	12.6	8.98	11.9	7.72	13.19	9.99	11.47	10.61	10.38	12.17	12.12	9.88	12.6	10.47	11.9	10.75
17898	hsa-miR-99b*	hsa-miRPlus-B1114	12.03	12.31	12.56	11.68	9.67	12.13	10.14	11.39	11.21	11.43	11.46	10.62	9.84	11.44	8.94	10	10.6	12.03	10.78	12.18	12.59	12.2	12.11	7.87	10.13	10.5	10.37	9.23	10.93	11.32	10.72	11.02	10.31	11.88	12.32	11.48	12.03	13.29	12.84	11.36	10.82	11	11.77	11.01	10.26	11.41	10.57
28302	hsa-miRPlus-A1015	hsa-miRPlus-C1040	14.09	14.42	14.33	13.79	13.33	13.92	12.52	13.69	15	13.39	13.42	13.48	10.82	13.9	9.21	11.22	12.57	14.6	11.51	11.37	13.53	14.8	14.71	9.39	12.63	12.5	14.32	10.92	9.52	13.94	13.61	14.03	12.67	14.66	13.72	13.38	13.49	11.09	12.49	13.61	13.82	14.25	12.9	14.73	13.76	12.5	13.37
17824	hsa-miRPlus-A1025	hsa-miRPlus-C1049	6.96	NaN	NaN	NaN	NaN	6.28	NaN	NaN	NaN	4.64	NaN	NaN	NaN	NaN	NaN	8.18	NaN	NaN	NaN	NaN	6.97	7.35	NaN	NaN	NaN	NaN	NaN	NaN	NaN	NaN	NaN	NaN	NaN	7.6	10.66	NaN	6.14	8.42	6.28	NaN	NaN	NaN	NaN	NaN	NaN	NaN	NaN
42492	hsa-miRPlus-A1031	hsa-miRPlus-C1056	9.05	8.84	9.28	9.08	NaN	10.36	NaN	7.78	8.39	8.56	7.73	NaN	NaN	NaN	NaN	7.29	NaN	9.78	NaN	6.11	8.85	9.52	9.32	NaN	NaN	8.27	NaN	NaN	8.67	8.23	7.63	7.24	9.14	10.53	10.59	9.69	8.97	10.84	8.94	9.71	8.11	7.73	8.18	8.11	NaN	9.08	NaN
42780	hsa-miRPlus-A1065	hsa-miRPlus-C1057	11.64	12.61	11.43	11.22	10.19	NaN	9.96	10.46	9.76	11.13	10.63	10.59	NaN	10.83	NaN	8.15	9.28	11.63	10.44	8.56	10.73	12.07	11.31	9.86	10.8	9.79	9.97	7.74	8.48	9.28	8.46	10.47	NaN	11.13	9.16	9.47	7.8	7.64	9	NaN	8.78	7.57	9.76	NaN	NaN	9.38	NaN
42793	hsa-miRPlus-A1072	hsa-miRPlus-C1066	13.21	13.12	12.54	12.52	10.53	12.55	11.25	11.62	11.84	11.9	12.37	11.04	8.27	12.74	10.25	10.73	11.28	12.28	11.71	12.64	14.66	13.26	13.17	9.55	11.8	11.9	12.28	10.85	10.71	13.16	11.55	11.8	11.78	13.46	13.4	12.18	12.59	12.93	13.13	11.72	12.46	11.43	14.72	12.42	10.49	12.85	11.09
17858	hsa-miRPlus-A1073	hsa-miRPlus-C1070	10.5	10.9	10.83	10.48	9.33	11.19	8.22	8.35	9.17	9.79	9.38	9.08	9.61	9.48	10.62	10.35	10.3	10.29	9.74	11.2	11.83	10.77	10.28	9.61	9.39	9.63	9.08	10.05	11.57	9.99	9.22	9.52	10.68	11.11	11.64	10.72	9.98	12.65	11.39	8.54	9.42	8.96	10.59	9.37	7.34	10.6	8.67
145956	hsa-miRPlus-A1083	hsa-miRPlus-C1075	8.65	8.12	8.86	8.07	NaN	NaN	NaN	NaN	NaN	5.69	NaN	NaN	NaN	NaN	NaN	NaN	NaN	7.48	NaN	NaN	7.45	6.94	7.5	NaN	NaN	NaN	NaN	NaN	NaN	7.54	NaN	NaN	7.26	7.21	8.85	7.02	7.1	7.47	6.61	NaN	NaN	NaN	7.08	7.31	NaN	NaN	NaN
17885	hsa-miRPlus-A1086	hsa-miRPlus-C1076	15.54	12.33	15.76	15.55	13.86	12.91	15.14	13.47	13.63	14.49	14.68	14.56	12.59	15.15	13.32	14.43	13.63	13.41	12.61	14.62	11.16	15.71	15.68	13.67	11.59	11.52	11.95	13.47	15.29	15.34	14.55	14.29	13.48	14.89	14.13	14.32	14.8	12.74	13.35	13.92	15.22	15.59	9.67	14.68	13.34	13.14	14.86
17848	hsa-miRPlus-A1087	hsa-miRPlus-C1087	13.65	10.93	14.73	14.76	11.78	12.23	13.84	14.16	10.57	12.88	11.54	11.83	NaN	11.88	NaN	11.33	9.68	11.14	8.83	8.66	8.64	13.96	14.86	NaN	10.02	10.67	11.21	8.07	9.2	11.98	12.07	11.7	12.22	12.39	13.45	11.98	13.93	10.84	9.89	12.91	11.68	13.89	9.09	11.29	12.04	9.34	12.7
145934	hsa-miRPlus-B1114	hsa-miRPlus-C1089	9.49	9.41	9.46	9.07	NaN	9.2	NaN	7.3	7.27	7.23	9.31	6.35	NaN	9.31	NaN	NaN	6.8	9.48	7.79	10.19	11.68	10.55	10.73	NaN	NaN	NaN	8.95	NaN	6.26	9.39	8.45	9.01	NaN	10.31	9.05	9.18	9.92	10.62	10.15	NaN	7.98	7.5	9.57	8.82	NaN	9.39	NaN
147960	hsa-miRPlus-C1040	hsa-miRPlus-C1099	9.41	9.08	8.65	7.79	NaN	9.45	NaN	NaN	8.53	9.6	7.4	NaN	NaN	8.48	NaN	10.35	NaN	9.75	NaN	NaN	8.12	9.4	9.17	NaN	NaN	NaN	NaN	NaN	NaN	8.8	6.29	7.22	NaN	9.53	9.81	9.94	7.14	8.36	7.61	8.63	7.3	NaN	8.8	8.04	NaN	NaN	NaN
17653	hsa-miRPlus-C1049	hsa-miRPlus-C1100	7.37	NaN	NaN	NaN	NaN	NaN	5.96	7.26	7.32	6.87	7.72	7.54	NaN	7.7	NaN	NaN	7.72	8.8	7.48	NaN	9.75	9.23	9.35	NaN	7.32	NaN	NaN	6.57	NaN	7.11	7.13	8.67	8.01	9.2	7.68	NaN	NaN	7.62	8.76	NaN	8.33	7.84	8.76	7.57	NaN	8.84	NaN
30908	hsa-miRPlus-C1056	hsa-miRPlus-C1106	9	8.47	NaN	8.08	NaN	NaN	NaN	NaN	NaN	6.94	NaN	NaN	NaN	NaN	NaN	NaN	NaN	8.53	NaN	NaN	6.01	8.78	8.12	NaN	NaN	NaN	NaN	NaN	NaN	NaN	NaN	NaN	NaN	6.92	NaN	NaN	NaN	NaN	NaN	NaN	NaN	NaN	NaN	NaN	NaN	NaN	NaN
17880	hsa-miRPlus-C1057	hsa-miRPlus-C1110	8.75	7.86	9.06	8.25	NaN	10.59	NaN	NaN	6.77	10.7	NaN	NaN	NaN	7.31	NaN	8.94	NaN	9.01	NaN	NaN	8.53	10.04	9.29	NaN	NaN	7.75	NaN	NaN	6.56	7.83	NaN	NaN	7.25	9.33	10.43	7.8	6.43	9.65	7.55	9.05	6.93	NaN	7.38	7.68	NaN	NaN	4.37
17820	hsa-miRPlus-C1066	hsa-miRPlus-C1114	9.14	8.68	6.78	6.7	NaN	NaN	NaN	NaN	NaN	NaN	NaN	NaN	NaN	7.47	NaN	NaN	NaN	NaN	NaN	NaN	8.55	8.07	7.44	NaN	NaN	NaN	NaN	NaN	NaN	7.5	NaN	NaN	NaN	8.99	5.22	NaN	NaN	NaN	7.14	NaN	8.27	NaN	8.96	7.39	NaN	NaN	NaN
17957	hsa-miRPlus-C1070	hsa-miRPlus-C1115	5.58	NaN	7.46	NaN	NaN	NaN	NaN	NaN	NaN	NaN	6.8	NaN	NaN	NaN	NaN	NaN	NaN	9.08	NaN	NaN	7.26	7.94	7.97	NaN	NaN	NaN	NaN	NaN	NaN	NaN	NaN	NaN	NaN	7.56	8.61	NaN	NaN	NaN	6.15	NaN	7.51	NaN	7.12	NaN	NaN	NaN	NaN
145947	hsa-miRPlus-C1075	hsa-miRPlus-D1058	7.65	6.79	7.72	NaN	NaN	NaN	NaN	NaN	NaN	NaN	NaN	NaN	NaN	NaN	NaN	NaN	NaN	7.62	NaN	NaN	7.5	9.14	7.68	NaN	NaN	NaN	NaN	NaN	NaN	NaN	NaN	NaN	NaN	6.26	7.54	NaN	NaN	NaN	NaN	NaN	NaN	NaN	NaN	NaN	NaN	NaN	NaN
42838	hsa-miRPlus-C1076	hsa-miRPlus-D1090	11.11	11.51	11.47	10.88	10.11	10.61	8.24	8.55	8.05	8.4	9.91	9.77	NaN	9.38	7.65	8.23	9.77	10.07	9.23	10.31	12.37	12.02	11.22	8.38	10.56	9.31	8.3	7.92	9.06	9.94	8.9	10.35	9.81	11.58	11.61	10.23	8.86	10.91	11.07	NaN	10.25	9.41	11.57	9.01	NaN	10.29	8.53
17892	hsa-miRPlus-C1087	hsa-miRPlus-D1100	10.29	10.16	10	9.51	NaN	8.88	5.45	7.35	8.31	7.52	9.05	6.89	NaN	9.57	NaN	7.5	7.52	8.86	7.33	9.05	11.34	10.4	10.11	NaN	7.73	8.48	7.84	NaN	NaN	9.6	6.82	8.75	7.92	9.94	10.77	9.02	9.51	9.89	9.85	7.83	8.5	7.69	9.84	8.56	NaN	8.38	NaN
17932	hsa-miRPlus-C1089	hsa-miRPlus-D1120	9.55	8.6	8.69	8.5	NaN	9.56	NaN	NaN	7.16	9.94	7.95	NaN	NaN	NaN	NaN	NaN	NaN	9.22	6.38	8.17	10.17	10.11	9.8	NaN	NaN	8.1	NaN	NaN	10.33	8.88	NaN	NaN	8.75	9.89	10	7.45	8.38	10.31	9.08	9.11	7.16	7	9.1	7.73	NaN	7.66	NaN
42721	hsa-miRPlus-C1099	hsa-miRPlus-G1014-5p	7.99	6.78	7.6	7.77	NaN	8.74	NaN	NaN	NaN	10.26	NaN	NaN	NaN	6.68	NaN	NaN	NaN	9.25	NaN	7.42	9.35	9.82	9.8	NaN	NaN	6.94	NaN	NaN	NaN	6.91	NaN	NaN	6.23	8.71	8.54	6.75	8.21	10.42	8.59	NaN	NaN	NaN	8.06	NaN	NaN	8	NaN
17841	hsa-miRPlus-C1100	hsa-miRPlus-G1065-5p	9.43	9.31	8.91	9.1	NaN	NaN	NaN	NaN	9.62	8.99	8.86	8.18	NaN	9.32	NaN	NaN	8.13	10.06	NaN	7.12	9.65	9.85	10.15	NaN	NaN	NaN	NaN	NaN	NaN	7.81	NaN	7.72	NaN	9.73	6.39	6.67	7.76	7.16	8.06	NaN	6.51	NaN	9.2	8.93	NaN	NaN	NaN
30317	hsa-miRPlus-C1106	hsa-miRPlus-G1079-5p	9.41	8.66	6.42	8.53	NaN	6.54	NaN	NaN	NaN	6.89	NaN	NaN	NaN	7.77	NaN	NaN	8.21	8.35	NaN	NaN	7.32	8.57	7.02	NaN	NaN	NaN	NaN	NaN	NaN	NaN	NaN	NaN	NaN	7.73	9.68	NaN	7.01	NaN	NaN	NaN	NaN	NaN	NaN	NaN	NaN	NaN	NaN
17955	hsa-miRPlus-C1110	hsa-miRPlus-G1140-3p	12.31	12.44	11.92	11.51	10.9	11.49	10.05	11.49	11.04	11.18	11.05	10.29	NaN	11.84	8.04	NaN	10.77	11.55	9.25	10.59	12.91	12.58	11.77	NaN	9.92	10.34	10.99	9.36	9.44	11.8	10.28	10.67	8.14	12.45	10.53	10.86	10.12	10.82	11.27	10.78	11.19	11.09	12.94	11.38	8.97	11.64	10.37
30209	hsa-miRPlus-C1114	hsa-miRPlus-G1202-5p	6.18	7.06	7.29	NaN	NaN	NaN	NaN	NaN	NaN	NaN	7.17	NaN	NaN	7.44	NaN	NaN	NaN	NaN	NaN	NaN	9.56	6.79	6.83	NaN	NaN	NaN	NaN	NaN	NaN	7.57	NaN	NaN	NaN	8.69	8.81	7.18	NaN	NaN	7.54	NaN	5.75	NaN	9.69	7.18	NaN	NaN	NaN
145933	hsa-miRPlus-C1115	hsa-miRPlus-G1246-3p	9.89	10.58	9.94	9.01	7.1	9.19	8.03	8.93	7.96	6.81	9.46	7.53	NaN	8.79	NaN	NaN	NaN	9.17	7.27	9.15	12.67	9.77	9.93	NaN	10.35	NaN	11.01	NaN	NaN	9.34	5.99	8.95	7.27	10.49	9.24	8.77	7.52	9.43	9.74	7.07	8.83	8.14	11.04	8.93	NaN	9.36	7.82
28534	hsa-miRPlus-D1058	hsa-miRPlus-G1267-5p	9.4	9.86	NaN	7.35	NaN	NaN	7.18	NaN	7.13	7.74	NaN	NaN	NaN	8.46	NaN	8.82	NaN	8.01	NaN	NaN	9.08	8.8	7.78	NaN	NaN	NaN	NaN	NaN	NaN	8.34	NaN	NaN	NaN	8.8	8.24	8.14	NaN	9.59	7.75	NaN	7.27	NaN	9.17	NaN	NaN	8.61	NaN
28250	hsa-miRPlus-D1090	hsa-miRPlus-G1302-3p	9.16	8.22	8.36	8.79	NaN	8.54	NaN	NaN	NaN	7.47	NaN	NaN	NaN	NaN	NaN	NaN	NaN	NaN	NaN	NaN	6.95	7.22	7.49	NaN	NaN	6.6	NaN	NaN	5.57	7.45	NaN	NaN	NaN	8.34	9.75	7.39	6.31	NaN	7.12	NaN	NaN	NaN	5.87	NaN	NaN	6.98	NaN
30768	hsa-miRPlus-D1100	hsa-miRPlus-I101-2*	9.83	9.56	9.8	9.58	NaN	NaN	NaN	NaN	NaN	NaN	7.84	NaN	NaN	8.02	NaN	NaN	NaN	8.79	NaN	7.09	9.63	8.96	9.6	NaN	NaN	NaN	NaN	NaN	6.81	8.87	NaN	7.92	NaN	9.48	7.12	6.99	NaN	9.97	7.36	NaN	6.62	NaN	8.75	8.52	NaN	6.72	NaN
145825	hsa-miRPlus-D1120	hsa-miRPlus-I107*	6.07	NaN	6.95	NaN	NaN	NaN	NaN	NaN	NaN	NaN	NaN	NaN	NaN	NaN	NaN	NaN	NaN	NaN	NaN	NaN	9.22	5.75	NaN	NaN	NaN	NaN	NaN	NaN	NaN	NaN	NaN	NaN	NaN	6.5	NaN	NaN	NaN	NaN	6.03	NaN	NaN	NaN	7.46	NaN	NaN	NaN	NaN
147602	hsa-miRPlus-G1014-5p	hsa-miRPlus-I1247*	NaN	NaN	NaN	NaN	NaN	NaN	NaN	NaN	NaN	NaN	NaN	NaN	NaN	NaN	NaN	NaN	NaN	8.2	NaN	NaN	7.87	7.21	NaN	NaN	NaN	NaN	NaN	NaN	NaN	NaN	NaN	NaN	NaN	NaN	9.26	NaN	NaN	NaN	NaN	8	NaN	NaN	NaN	NaN	NaN	NaN	NaN
146166	hsa-miRPlus-G1065-5p	hsa-miRPlus-I128-1*	7.69	7.67	NaN	NaN	NaN	NaN	NaN	NaN	NaN	NaN	NaN	NaN	NaN	NaN	NaN	NaN	NaN	NaN	NaN	NaN	8.38	6.49	NaN	NaN	NaN	NaN	NaN	NaN	NaN	6.28	NaN	NaN	NaN	7.14	8.13	NaN	NaN	NaN	NaN	NaN	NaN	NaN	8.6	NaN	NaN	NaN	NaN
147419	hsa-miRPlus-G1079-5p	hsa-miRPlus-I137*	8.65	7.06	6.25	6.37	NaN	NaN	NaN	NaN	5.5	NaN	NaN	NaN	NaN	7.09	NaN	NaN	NaN	NaN	NaN	NaN	6.29	9.14	8	NaN	NaN	NaN	NaN	NaN	NaN	5.48	NaN	NaN	NaN	8	5.63	NaN	NaN	NaN	NaN	NaN	NaN	NaN	NaN	NaN	NaN	NaN	NaN
148004	hsa-miRPlus-G1140-3p	hsa-miRPlus-I152*	9.09	8.9	7.52	6.66	NaN	NaN	NaN	NaN	NaN	NaN	8.37	NaN	NaN	8.16	NaN	NaN	NaN	8.77	NaN	5.69	9.83	9.35	9.28	NaN	NaN	NaN	NaN	NaN	NaN	8.56	NaN	7.11	NaN	9.45	8.84	8.17	7.58	7.69	9.24	8.13	7.06	NaN	9.25	6.03	NaN	8.13	NaN
148660	hsa-miRPlus-G1202-5p	hsa-miRPlus-I181b-1*	9.37	9.66	9.62	8.82	NaN	NaN	NaN	6.74	8.69	6.76	8.71	6.6	NaN	8.64	NaN	NaN	NaN	9.21	NaN	7.92	10.94	10.03	9.42	NaN	NaN	NaN	NaN	NaN	NaN	8.73	NaN	7.7	NaN	8.88	8.54	7.6	8.31	8.37	9.5	NaN	6.33	NaN	8.77	8.22	NaN	NaN	NaN
146113	hsa-miRPlus-G1246-3p	hsa-miRPlus-I181b-2*	14.22	14.03	14.27	13.58	14.21	12.39	12.76	12.51	13.02	12.9	13.22	12.64	13.37	12.51	12.22	13.52	12.54	14.55	11.09	12.3	13.36	14.27	13.83	12.53	10.04	11.25	12.05	12.08	13.16	13.67	13.28	13.62	11.59	12.79	12.5	12.88	12.5	12.6	13.28	12.97	12.6	13.33	12	13.05	11.3	12.98	12.2
148671	hsa-miRPlus-G1267-5p	hsa-miRPlus-I181d*	10.43	10.24	9.68	9.39	NaN	9.13	7.41	7.8	8.32	7.94	9.45	7.35	NaN	9.83	NaN	NaN	7.8	10.02	7.71	8.81	12.22	10.37	10.34	NaN	7.26	8.12	7.98	NaN	NaN	10.24	7.69	8.98	7.87	10.91	10.16	8.94	9.31	10.37	10.55	10.01	9.55	7.8	11.58	9.64	NaN	9.67	6.31
147599	hsa-miRPlus-G1302-3p	hsa-miRPlus-I320a*	6.75	NaN	NaN	NaN	NaN	NaN	NaN	NaN	7.63	NaN	NaN	NaN	NaN	9.03	NaN	NaN	6.22	8.17	NaN	NaN	9.56	7.87	8.95	NaN	NaN	NaN	NaN	NaN	NaN	7.65	NaN	7.4	NaN	9.05	5.68	NaN	NaN	NaN	8.86	NaN	6.75	NaN	9.02	NaN	NaN	NaN	NaN
147949	hsa-miRPlus-I101-2*	hsa-miRPlus-I382*	7.71	7.17	6.53	6.51	NaN	NaN	NaN	NaN	NaN	NaN	NaN	NaN	NaN	NaN	NaN	NaN	NaN	6.22	NaN	NaN	7.55	8.2	6.69	NaN	NaN	NaN	NaN	NaN	NaN	NaN	NaN	NaN	NaN	7.45	8.39	NaN	NaN	NaN	NaN	NaN	NaN	NaN	NaN	NaN	NaN	NaN	NaN
147536	hsa-miRPlus-I107*	hsa-miRPlus-I421*	10.77	10.66	10.58	10.46	8.64	9.75	8.28	8.93	9.64	9.78	9.9	8.82	8.54	9.72	9.01	NaN	8.78	11.05	9.41	7.46	8.61	11.24	10.68	NaN	NaN	NaN	6.4	7.37	9.34	10.44	9.42	9.68	NaN	10.75	11.13	9.52	NaN	9.8	8.67	NaN	9.31	9.23	8.74	9.18	NaN	9.22	6.82
148040	hsa-miRPlus-I1247*	hsa-miRPlus-I874*	8.46	7.85	7.42	NaN	NaN	NaN	NaN	NaN	NaN	NaN	NaN	NaN	NaN	NaN	NaN	NaN	NaN	NaN	NaN	NaN	10.03	8.47	8.11	NaN	NaN	NaN	NaN	NaN	NaN	7.46	NaN	NaN	NaN	8.19	NaN	NaN	NaN	NaN	NaN	NaN	NaN	NaN	NaN	NaN	NaN	NaN	NaN
148562	hsa-miRPlus-I128-1*	hsa-miRPlus-J1002	8.04	7.7	8.81	7.83	NaN	NaN	NaN	NaN	NaN	NaN	NaN	NaN	NaN	NaN	NaN	NaN	NaN	NaN	NaN	NaN	8.7	7.76	7.03	NaN	NaN	NaN	NaN	NaN	NaN	5.58	NaN	NaN	NaN	8.42	7	NaN	NaN	7.11	NaN	NaN	NaN	NaN	NaN	NaN	NaN	NaN	NaN
147283	hsa-miRPlus-I137*	hsa-miRPlus-J1003	10.69	10.69	10.74	10.31	7.34	10.13	7.32	8.16	9.79	8.93	9.86	8.41	5.29	9.56	NaN	7.53	8.19	10.63	8.29	7.96	10.06	10.55	10.55	NaN	6.05	8.08	8.29	7.57	6.5	10.5	9.11	9.49	8	10.92	9.33	9.65	9.65	10.17	9.96	9.48	9.91	9.37	10.48	10.02	6.4	10.14	9.07
148471	hsa-miRPlus-I152*	hsa-miRPlus-J1004	8.24	8.49	8	7.65	NaN	NaN	NaN	NaN	NaN	NaN	NaN	NaN	NaN	NaN	NaN	NaN	NaN	NaN	NaN	7.67	10.86	9.88	9.36	NaN	NaN	NaN	NaN	NaN	NaN	NaN	NaN	NaN	NaN	8.79	8.74	NaN	NaN	6.54	9.01	NaN	NaN	NaN	8.67	NaN	NaN	7.19	NaN
148147	hsa-miRPlus-I181b-1*	hsa-miRPlus-J1005	7.36	7.61	10.16	7.26	NaN	NaN	NaN	NaN	NaN	NaN	NaN	NaN	NaN	NaN	NaN	NaN	NaN	NaN	NaN	NaN	7.11	NaN	NaN	NaN	NaN	NaN	NaN	NaN	NaN	NaN	NaN	NaN	NaN	NaN	NaN	NaN	NaN	NaN	NaN	NaN	NaN	NaN	NaN	NaN	NaN	NaN	NaN
147314	hsa-miRPlus-I181b-2*	hsa-miRPlus-J1009	NaN	NaN	NaN	NaN	NaN	NaN	NaN	NaN	NaN	NaN	NaN	NaN	NaN	NaN	NaN	NaN	NaN	NaN	NaN	NaN	7.51	5.48	NaN	NaN	NaN	NaN	NaN	NaN	NaN	NaN	NaN	NaN	NaN	NaN	NaN	NaN	NaN	NaN	NaN	NaN	NaN	NaN	NaN	NaN	NaN	NaN	NaN
148140	hsa-miRPlus-I181d*	hsa-miRPlus-J1011	7.41	5.17	7.21	6.13	NaN	NaN	NaN	NaN	NaN	NaN	NaN	NaN	NaN	NaN	NaN	NaN	NaN	NaN	NaN	NaN	8.04	8.44	7.1	NaN	NaN	NaN	NaN	NaN	NaN	NaN	NaN	NaN	NaN	6.28	6.9	NaN	NaN	NaN	NaN	NaN	NaN	NaN	NaN	NaN	NaN	NaN	NaN
147366	hsa-miRPlus-I320a*	hsa-miRPlus-J1185-1*	11	10.67	10.84	10.47	8.63	10.78	7.82	8.01	9.09	9.58	8.76	7.29	NaN	9.73	7.29	8.91	8.93	9.26	8.58	9.06	10.83	10.52	10.33	7.3	NaN	NaN	7.53	8.67	9.75	10.23	8.19	8.42	8.32	10.9	10.24	10.21	9.23	10.46	10.73	9.9	9.4	8.24	10.83	9.61	6.83	10.88	8.45
14307	hsa-miRPlus-I382*	hsa-miRPlus-J135a-2*	10.22	10.22	10.15	10.68	8.02	11.39	9.03	8.46	10.55	10.36	10.13	10.08	9.38	11.57	8.78	7.82	10.37	11.29	9.84	11.81	12.95	12.66	12.54	NaN	6.93	10.43	7.73	8.61	10.2	11.19	10.3	10.71	9.33	11.55	11.86	10.57	12.89	14.21	12.14	9.75	9.91	10.03	11.61	11.1	8.18	10.2	9.05
147486	hsa-miRPlus-I421*	hsa-miRPlus-J204*	7.94	6.5	7.82	6.91	NaN	NaN	NaN	NaN	NaN	NaN	NaN	NaN	NaN	NaN	NaN	NaN	NaN	8.76	5.77	NaN	7.64	9.45	8.14	NaN	NaN	NaN	NaN	NaN	NaN	9.33	NaN	NaN	8.21	8.48	9.26	7.46	7.94	7.46	6.83	NaN	NaN	NaN	5.92	7.41	NaN	NaN	NaN
148504	hsa-miRPlus-I874*	hsa-miRPlus-J212*	11.11	11.68	11.53	11.05	10.2	12.25	9.43	9.58	9.67	10.07	10.53	9.92	10.96	9.98	12.73	11.89	11.59	11.01	11.69	13.59	13.39	11.89	11.33	11.71	11.23	10.14	9.39	12.14	13.34	10.26	9.68	10.35	11.46	11.55	12.87	11.81	11.01	14.43	14.24	10.89	10.07	9.79	12.25	9.93	9.36	13.56	9.9
147957	hsa-miRPlus-J1002	hsa-miRPlus-J365-1*	7.74	7.57	7.09	NaN	NaN	NaN	NaN	NaN	NaN	NaN	NaN	NaN	NaN	NaN	NaN	NaN	NaN	NaN	NaN	NaN	NaN	6.74	NaN	NaN	NaN	NaN	NaN	NaN	NaN	NaN	NaN	NaN	NaN	7.23	NaN	NaN	NaN	NaN	NaN	NaN	NaN	NaN	NaN	NaN	NaN	NaN	NaN
147975	hsa-miRPlus-J1003	hsa-miRPlus-J376c*	11.44	10.62	10.65	10.56	8.35	10.72	8.28	8.77	10.37	10.79	9.38	8.48	8.32	10.92	8.79	10.46	9.55	10.36	8.75	9.03	10.51	10.83	10.71	7	6.36	9.17	8.57	8.47	9.75	10.98	9.41	9.7	8.47	11.42	10.25	10.13	9.73	12.03	10.76	9.65	10.24	9.12	10.69	10.23	NaN	10.23	8.42
147360	hsa-miRPlus-J1004	hsa-miRPlus-J98*	NaN	NaN	NaN	NaN	NaN	NaN	NaN	NaN	NaN	NaN	NaN	NaN	NaN	NaN	NaN	NaN	NaN	NaN	NaN	NaN	7.11	7.58	NaN	NaN	NaN	NaN	NaN	NaN	NaN	NaN	NaN	NaN	NaN	NaN	8.09	NaN	NaN	NaN	NaN	NaN	NaN	NaN	NaN	NaN	NaN	NaN	NaN
147964	hsa-miRPlus-J1005	hsa-miRPlus-K1303*	7.92	8.16	8.57	7.83	NaN	7.79	NaN	NaN	NaN	NaN	NaN	NaN	NaN	NaN	NaN	NaN	NaN	7.32	NaN	NaN	6.89	7.16	5.84	NaN	NaN	NaN	NaN	NaN	NaN	6.06	NaN	NaN	NaN	7.86	9.41	NaN	NaN	7.07	7.82	8.98	NaN	NaN	NaN	7.15	NaN	6.52	NaN
27773	hsa-miRPlus-J1009	hsa-miRPlus-L1006	7.51	6.91	7.21	5.78	NaN	NaN	NaN	NaN	NaN	NaN	NaN	NaN	NaN	NaN	NaN	7.04	NaN	NaN	NaN	NaN	8.54	7.3	NaN	NaN	NaN	NaN	NaN	NaN	NaN	NaN	NaN	NaN	NaN	6.81	7.77	NaN	NaN	9.25	NaN	NaN	NaN	NaN	NaN	NaN	NaN	6.64	NaN
147415	hsa-miRPlus-J1011	hsv1-miR-H1	12.32	11.97	11.8	11.86	10.24	10.31	8.94	9.61	10.42	9.77	10.47	9.08	9.11	11.34	10.74	10.53	11.27	9.67	10.42	10.76	11.68	11.37	11.04	9.55	8.18	10.46	9.93	10.39	10.98	12.03	10.41	10.21	10.83	12.25	12.96	11.19	11.44	13.05	12.35	11.03	11.24	10.06	11.99	11.62	9.49	11.63	9.64
147280	hsa-miRPlus-J1185-1*	hsv1-miR-H1*	9.8	10.4	9.72	9.03	NaN	NaN	7.57	NaN	9.48	NaN	8.76	6.88	NaN	8.07	NaN	NaN	NaN	8.53	NaN	7.73	11.14	10.74	10.09	NaN	7.69	NaN	NaN	NaN	NaN	8.41	NaN	8.35	NaN	9.96	NaN	NaN	NaN	4.68	NaN	NaN	7.39	NaN	7.23	NaN	NaN	NaN	NaN
46859	hsa-miRPlus-J135a-2*	hsv1-miR-H11/hsv2-miR-H11	8.37	7.13	9.85	7.71	NaN	6.05	NaN	NaN	9.14	7.21	NaN	NaN	NaN	NaN	NaN	NaN	NaN	6.59	NaN	NaN	6.87	7.4	7.1	NaN	NaN	NaN	NaN	NaN	NaN	NaN	NaN	NaN	NaN	7.73	10.36	NaN	NaN	NaN	5.2	6.86	NaN	NaN	NaN	NaN	NaN	NaN	NaN
42502	hsa-miRPlus-J204*	hsv1-miR-H12	12.82	12.96	12.64	12.39	11.17	13.46	11.23	11.69	11.69	11.86	12.37	11.22	7.49	12.64	10.29	9.34	11.09	12.19	11.07	12.25	15.11	13.29	13.26	10.36	13.77	11.79	11.52	10.67	10.48	12.98	11.18	12.1	10.94	13.68	13.04	11.88	12.16	12.64	12.8	11.13	12.59	11.68	13.67	12.47	10.64	13.03	11.55
147386	hsa-miRPlus-J212*	hsv1-miR-H13	8.01	6.34	6.57	4.79	NaN	NaN	NaN	NaN	NaN	NaN	NaN	NaN	NaN	7.83	NaN	NaN	NaN	NaN	NaN	NaN	7.38	8.45	7.59	NaN	NaN	NaN	NaN	NaN	NaN	NaN	NaN	NaN	NaN	8.07	7.51	NaN	NaN	NaN	NaN	NaN	NaN	NaN	NaN	NaN	NaN	NaN	NaN
148514	hsa-miRPlus-J365-1*	hsv1-miR-H14-3p	8.59	8.53	7.94	8.13	NaN	NaN	NaN	NaN	6.61	NaN	NaN	NaN	NaN	6.5	NaN	NaN	NaN	7.86	NaN	NaN	8.88	9.69	9.32	NaN	NaN	NaN	NaN	NaN	NaN	8.91	NaN	5.75	NaN	9.42	13.79	NaN	NaN	NaN	NaN	NaN	7.68	NaN	7.92	7.37	NaN	NaN	NaN
42453	hsa-miRPlus-J376c*	hsv1-miR-H14-5p	9.35	6.68	8.12	7.12	NaN	NaN	NaN	NaN	8.91	9.92	NaN	NaN	NaN	7.2	NaN	NaN	NaN	8.12	NaN	NaN	7.45	8.05	8.92	NaN	NaN	NaN	NaN	NaN	NaN	6.85	NaN	7.1	NaN	8.61	NaN	NaN	NaN	7.27	NaN	NaN	6.71	NaN	NaN	6.82	NaN	NaN	NaN
147501	hsa-miRPlus-J98*	hsv1-miR-H15	9.92	10.33	9.67	9.84	8.95	NaN	8.42	7.96	8.96	10.35	8.64	8.19	NaN	9.2	NaN	NaN	7.53	11.4	8.7	NaN	7.68	10.27	9.64	NaN	NaN	NaN	NaN	NaN	NaN	8.31	NaN	9.19	NaN	9.1	NaN	NaN	NaN	NaN	NaN	NaN	6.98	NaN	NaN	NaN	NaN	NaN	NaN
147986	hsa-miRPlus-K1303*	hsv1-miR-H16	10.79	11.49	10.1	9.41	NaN	9.16	NaN	9.85	10.02	9.49	10.01	8.92	NaN	9.13	NaN	NaN	8.01	11.4	8.07	9.23	10.59	10.87	11.15	NaN	NaN	NaN	8.17	NaN	NaN	9.58	8.24	9.18	NaN	9.86	7.28	NaN	7.94	10.37	8.65	NaN	9.02	9.08	9	9.16	NaN	7.5	NaN
147625	hsa-miRPlus-L1006	hsv1-miR-H17	NaN	6.07	NaN	NaN	NaN	NaN	NaN	NaN	NaN	NaN	NaN	NaN	NaN	NaN	NaN	NaN	NaN	NaN	NaN	NaN	8.36	6.25	NaN	NaN	NaN	NaN	NaN	NaN	NaN	NaN	NaN	NaN	NaN	6.29	NaN	NaN	NaN	NaN	NaN	NaN	NaN	NaN	NaN	NaN	NaN	NaN	NaN
147712	hsv1-miR-H1	hsv1-miR-H18	8.06	7.85	8.3	7.58	NaN	NaN	NaN	NaN	NaN	NaN	NaN	NaN	NaN	7.57	NaN	NaN	NaN	6.04	NaN	8.16	10.73	9.68	9.6	NaN	NaN	NaN	NaN	NaN	NaN	7.81	NaN	7.3	NaN	8.94	7.07	NaN	NaN	7.82	8.78	NaN	NaN	NaN	9.01	7.61	NaN	7.54	NaN
147576	hsv1-miR-H1*	hsv1-miR-H2	10.13	10.49	10.46	10.22	8.51	10.43	7.61	8.14	8.34	10.35	9.01	8.08	9.25	8.68	10.73	10.35	10	10.2	9.59	12	11.95	10.33	10.02	9.41	9.08	8.95	7.96	10.12	11.28	9.88	8.57	9.4	10.78	11.18	11.81	10.82	10.24	12.51	12.54	NaN	8.6	8.42	10.97	9.42	NaN	11.58	8.08
147801	hsv1-miR-H11	hsv1-miR-H2*	6.71	5.25	NaN	NaN	NaN	NaN	NaN	NaN	NaN	NaN	NaN	NaN	NaN	NaN	NaN	7.65	NaN	NaN	NaN	NaN	9.31	6.81	7.28	NaN	NaN	NaN	NaN	NaN	NaN	NaN	NaN	NaN	NaN	6.3	7.97	NaN	NaN	NaN	NaN	NaN	NaN	NaN	6.25	NaN	NaN	NaN	NaN
147748	hsv1-miR-H12	hsv1-miR-H3	6.85	6.91	6.12	NaN	NaN	NaN	NaN	NaN	NaN	NaN	NaN	NaN	NaN	NaN	NaN	NaN	NaN	NaN	NaN	NaN	8.47	7.25	5.52	NaN	NaN	NaN	NaN	NaN	NaN	6.92	NaN	NaN	NaN	7.51	7.29	NaN	NaN	NaN	NaN	NaN	NaN	NaN	NaN	NaN	NaN	NaN	NaN
147937	hsv1-miR-H13	hsv1-miR-H3*	7.02	7.32	NaN	NaN	NaN	NaN	NaN	NaN	NaN	NaN	NaN	NaN	NaN	NaN	NaN	NaN	NaN	NaN	NaN	NaN	8.47	8.3	6.78	NaN	NaN	NaN	NaN	NaN	NaN	NaN	NaN	NaN	NaN	7.12	NaN	NaN	NaN	NaN	NaN	NaN	NaN	NaN	NaN	NaN	NaN	NaN	NaN
147889	hsv1-miR-H14-3p	hsv1-miR-H4	11.75	11.97	11.55	11.14	10.03	10.16	8.65	8.75	8.71	9.04	10.09	9.25	6.54	9.35	7.06	8.45	9.25	10.14	7.64	10.8	10.97	12.44	10.98	7.2	9.39	9.18	9	NaN	10.06	10.08	8.03	10.3	10.23	11.41	11.5	9.79	8.95	10.65	9.48	8.65	10.06	9.25	9.82	9.76	8.16	8.77	9.05
147815	hsv1-miR-H14-5p	hsv1-miR-H4*	6.51	NaN	NaN	NaN	NaN	7.33	NaN	NaN	NaN	NaN	NaN	NaN	NaN	NaN	NaN	NaN	NaN	NaN	NaN	NaN	7.75	8.21	7.52	NaN	NaN	NaN	NaN	NaN	NaN	NaN	NaN	NaN	NaN	6.62	7.85	NaN	NaN	NaN	NaN	NaN	NaN	NaN	NaN	NaN	NaN	NaN	NaN
148673	hsv1-miR-H15	hsv1-miR-H5-3p	9.15	10.17	9.68	9.24	7.54	7.81	NaN	NaN	7.1	7.85	8.68	7.8	NaN	8.94	7.4	6.58	7.91	8.91	7.23	9.23	10.74	11.03	10.68	NaN	7.08	NaN	NaN	NaN	8.23	7.95	8.23	9.29	NaN	9.39	8.07	9.75	8.65	10.31	8.84	NaN	6.22	7.51	7.96	NaN	NaN	8.27	NaN
147860	hsv1-miR-H16	hsv1-miR-H5-5p	7.25	7.59	NaN	NaN	NaN	NaN	NaN	NaN	NaN	NaN	NaN	NaN	NaN	NaN	NaN	NaN	NaN	NaN	NaN	NaN	8.89	7.93	7.6	NaN	NaN	NaN	NaN	NaN	NaN	NaN	NaN	NaN	NaN	8.32	NaN	NaN	NaN	NaN	NaN	NaN	NaN	NaN	NaN	NaN	NaN	NaN	NaN
147804	hsv1-miR-H17	hsv1-miR-H6-3p	11.94	11.21	11.2	10.97	8.43	10.62	8.35	9.1	9.35	9.59	10.03	8.42	NaN	9.66	NaN	10.05	9.42	10.33	7.04	9.99	12.43	11.81	10.87	NaN	9.67	10.22	7.84	NaN	10.04	10.12	8.27	9.86	8.66	11.54	11.78	10.11	9.15	11.13	10.64	9.4	11.04	8.8	11.34	8.96	7.41	10.49	8.41
147830	hsv1-miR-H18	hsv1-miR-H6-5p	11.09	11.67	11.15	10.78	9.1	10.36	7.99	8.83	NaN	8.15	10.02	9.74	NaN	9.1	NaN	9.84	7.78	9.83	8.32	10.76	11.58	12.05	11.47	7.17	11.39	7.97	8.55	NaN	9.7	8.84	7.2	10.34	10.37	11.43	11.65	10.05	8.68	11.05	9.97	8.8	9.39	8.68	10.05	NaN	6.99	9.57	9.45
146123	hsv1-miR-H2	hsv1-miR-H7	10.91	11.46	10.84	10.73	7.68	7.92	8.13	9.26	10.43	10.54	10.6	10.11	7.49	10.52	NaN	NaN	9.52	10.86	9.42	10.08	11.58	12.38	12.09	NaN	NaN	NaN	7.87	NaN	8.28	10.43	9.73	10.46	NaN	11.15	10.53	9.06	9.79	9.7	10	NaN	9.41	9.36	11.22	10.16	NaN	8.07	NaN
146035	hsv1-miR-H2*	hsv1-miR-H7*	10.29	10.55	10.43	10.08	9.61	7.74	NaN	NaN	7.11	6.75	8.55	6.72	NaN	8.2	4.37	NaN	8.8	8.45	7.46	9.83	12.14	11.42	10.2	NaN	8.31	NaN	NaN	NaN	9.11	8.56	7.48	8.93	8.81	10.07	7.81	8.96	8.48	9.55	9.78	NaN	7.79	NaN	10.13	6.86	NaN	8.72	NaN
146058	hsv1-miR-H3	hsv1-miR-H8	9.71	9.07	9.44	9.27	NaN	9.43	NaN	NaN	7.52	8.28	NaN	8.68	NaN	8.05	NaN	8.6	7.02	9.3	7.29	6.53	8.74	9.98	9.21	NaN	5.1	NaN	NaN	6.82	8.48	9.2	7.95	8.28	8.1	9.92	9.93	8.99	8.3	10.37	8.95	8.51	8.18	7.85	8.51	8.39	NaN	9.05	7.05
147718	hsv1-miR-H3*	hsv1-miR-H8*	10.26	10.2	9.73	9.4	7.11	9.35	NaN	NaN	NaN	6.05	8.49	6.15	NaN	7.46	NaN	NaN	NaN	8.25	8.62	NaN	12.09	9.97	10.26	NaN	NaN	NaN	NaN	NaN	7.31	9.16	7.14	8.16	NaN	10.54	7.17	8.75	NaN	9.17	NaN	NaN	8.43	7.43	9.64	NaN	NaN	9.13	NaN
146157	hsv1-miR-H4	hsv2-miR-H10	6.22	NaN	NaN	NaN	NaN	NaN	NaN	NaN	NaN	5.31	NaN	NaN	NaN	4.96	NaN	NaN	NaN	NaN	NaN	NaN	8.79	8.24	7.96	NaN	NaN	NaN	NaN	NaN	NaN	6.53	NaN	NaN	NaN	7.43	6.51	NaN	NaN	NaN	NaN	NaN	NaN	NaN	7.48	NaN	NaN	NaN	NaN
146159	hsv1-miR-H4*	hsv2-miR-H11	13	13.91	13.99	13.78	9.99	12.19	10.49	10.72	11.76	11.97	12.08	10.96	10.38	11.57	10.21	9.61	11.49	11.97	10.65	11.27	10.85	12.9	12.45	7.54	9.58	10.72	12.74	9.62	10.91	12.29	11.08	12.27	10.44	12.35	12.31	11.57	11.5	12.91	11.87	11.35	11.56	11.9	11.53	12.66	10.35	11.79	11.39
146098	hsv1-miR-H5-3p	hsv2-miR-H11*	11.09	11.12	11.18	11.01	8	9.03	9.3	9.8	10.37	11.3	10.6	8.96	6.86	11.23	8.83	7.99	9.21	11.93	8.86	9.01	11.75	11.13	10.79	NaN	8.16	10.69	7.92	7.26	NaN	11.58	10.14	10	9.93	12.31	11.94	9.79	11.34	10.65	11.38	10.11	11.16	10.01	11.67	11.04	8.1	10.39	9.11
147612	hsv1-miR-H5-5p	hsv2-miR-H12	7.85	7.8	7.75	6.86	NaN	9.59	NaN	NaN	6.99	8.86	NaN	NaN	NaN	NaN	NaN	7.36	NaN	8.48	NaN	NaN	8.82	9.64	7.87	NaN	NaN	NaN	NaN	NaN	7.34	7.3	NaN	6.45	NaN	9.44	9.49	8.27	7.26	9.29	7.93	8.43	NaN	NaN	6.61	5.57	NaN	NaN	NaN
146117	hsv1-miR-H6-3p	hsv2-miR-H13	14.39	14.45	15.1	14.19	11.61	13.21	11.27	11.97	12.06	12.16	13.45	12.09	9.98	12.14	10.41	11.96	11.06	13.03	11.87	11.81	12.93	13.69	13.94	11.26	13.34	11.89	11.1	10.98	11.83	12.82	11.69	12.99	13.52	14.54	14.34	12.89	12.78	12.32	13.54	12.05	13.37	12.05	13.26	12.43	11.62	12.46	12.89
147682	hsv1-miR-H6-5p	hsv2-miR-H19	10.18	10.06	9.49	8.78	NaN	7.83	NaN	7.72	7.03	9.83	9.28	NaN	NaN	8.76	6.58	NaN	8.88	8.62	8.23	10.52	12.92	10.65	10.64	NaN	8.71	NaN	NaN	NaN	7.93	8.79	NaN	9.23	7.42	10.47	10.2	8.82	9.42	10.58	11.93	8.68	8.03	7.34	11.3	9.27	NaN	10.85	8.3
146202	hsv1-miR-H7	hsv2-miR-H2	5.45	NaN	NaN	NaN	NaN	NaN	NaN	NaN	NaN	NaN	NaN	NaN	NaN	NaN	NaN	NaN	NaN	NaN	NaN	NaN	7.65	5.24	NaN	NaN	NaN	NaN	NaN	NaN	NaN	NaN	NaN	NaN	NaN	5.05	9.94	NaN	NaN	NaN	5.63	NaN	NaN	NaN	7	NaN	NaN	NaN	NaN
146090	hsv1-miR-H7*	hsv2-miR-H20	14.38	14.61	14.67	13.22	12.09	13.21	11.68	12.85	12.15	12.47	14.01	12.29	10.44	11.6	11.43	12.06	11.19	13.52	12.11	12.63	14.43	13.8	14.1	10.95	12.94	10.75	12.32	11.25	12.31	12.09	11.41	12.4	12.41	14.44	13.33	12.28	11.67	12.85	13.57	11.82	13.07	11.82	12.7	12.93	11.01	12.68	12.75
146089	hsv1-miR-H8	hsv2-miR-H21	9.98	9.9	9.83	9.5	NaN	9.54	NaN	NaN	7.04	7.27	9.22	6.5	NaN	8.29	NaN	8.39	7.84	9.42	8.32	10.01	10.77	10.63	10.63	NaN	7.42	NaN	NaN	6.4	7.23	9.65	7.06	8.94	NaN	10.25	8.88	9.96	8.27	11.47	10.36	7.01	8.54	7.9	9.97	8.92	NaN	9.61	NaN
146042	hsv1-miR-H8*	hsv2-miR-H22	12.37	12.93	12.75	12.11	11.3	13.38	10.81	10.96	10.71	11.51	11.72	11.23	12.27	10.97	14.29	12.67	12.5	12.14	12.91	14.7	14.22	12.76	12.48	12.87	12.52	11.12	10.72	13.8	14.52	11.3	10.91	11.38	12.94	12.94	13.65	12.87	12.1	15.31	14.74	11.61	11.18	10.6	13.06	11.14	10.37	13.83	11.32
147803	hsv2-miR-H10	hsv2-miR-H23	12.56	12.56	12.88	11.99	10.87	12.93	10.44	10.44	9.92	11.15	11.07	10.83	7.41	10.2	NaN	9.99	8.31	11.7	10.2	9.89	12.67	12.13	12.33	7.77	13.63	9.65	10.28	8.48	9.62	10.56	9.56	11.11	11.32	12.06	12.15	11.05	10.22	11.07	10.48	11.1	10.91	10.2	10.53	10.74	9.69	9.68	10.66
147850	hsv2-miR-H11	hsv2-miR-H23*	NaN	NaN	NaN	NaN	NaN	NaN	NaN	NaN	NaN	NaN	NaN	NaN	NaN	NaN	NaN	NaN	NaN	NaN	NaN	NaN	8.59	6.6	NaN	NaN	NaN	NaN	NaN	NaN	NaN	NaN	NaN	NaN	NaN	5.73	NaN	NaN	NaN	NaN	NaN	NaN	NaN	NaN	NaN	NaN	NaN	NaN	NaN
147842	hsv2-miR-H11*	hsv2-miR-H24	8.59	9.02	8.89	8.8	NaN	7.75	NaN	NaN	NaN	10.1	NaN	NaN	NaN	NaN	NaN	9.03	NaN	8.11	NaN	7.13	7.72	8.54	8.73	NaN	NaN	NaN	NaN	NaN	NaN	6.84	NaN	NaN	NaN	8	9.16	8.6	6.64	9.97	7.58	NaN	NaN	NaN	8.18	NaN	NaN	7.19	NaN
147638	hsv2-miR-H12	hsv2-miR-H25	7.84	6.26	7.15	7.05	NaN	NaN	NaN	NaN	NaN	NaN	NaN	NaN	NaN	NaN	NaN	NaN	NaN	NaN	NaN	NaN	9.11	8.91	7.26	NaN	NaN	NaN	NaN	NaN	NaN	NaN	NaN	NaN	NaN	NaN	8.73	NaN	NaN	NaN	NaN	7.25	NaN	NaN	5.13	NaN	NaN	NaN	NaN
147872	hsv2-miR-H13	hsv2-miR-H3	8.61	8.7	8.25	7.11	NaN	NaN	NaN	NaN	NaN	NaN	7.36	NaN	NaN	NaN	NaN	NaN	NaN	7.45	NaN	7.88	9.94	8.75	8.4	NaN	NaN	NaN	NaN	NaN	NaN	6.94	NaN	NaN	NaN	8.68	7.92	NaN	NaN	5.83	9.5	6.51	NaN	NaN	8.79	5.23	NaN	7.12	NaN
147555	hsv2-miR-H19	hsv2-miR-H4-3p	7.71	7.36	8.18	7.04	NaN	7.11	NaN	NaN	NaN	NaN	NaN	NaN	NaN	NaN	NaN	NaN	NaN	8.1	NaN	NaN	9.04	8.12	6.81	NaN	NaN	NaN	NaN	NaN	NaN	7.16	NaN	NaN	7.61	8.83	9.7	7.98	6.62	8.53	7.69	9.25	NaN	NaN	4.83	NaN	NaN	7.42	NaN
146149	hsv2-miR-H2	hsv2-miR-H4-5p	7.79	7.76	NaN	NaN	NaN	NaN	NaN	NaN	NaN	NaN	NaN	NaN	NaN	NaN	NaN	NaN	NaN	NaN	NaN	NaN	8.64	8.34	8.05	NaN	NaN	NaN	NaN	NaN	NaN	7.78	NaN	NaN	NaN	9.55	7.69	NaN	NaN	NaN	NaN	NaN	NaN	NaN	NaN	NaN	NaN	NaN	NaN
147738	hsv2-miR-H20	hsv2-miR-H5	11.49	11.25	11.2	10.72	9.76	11.17	8.95	9.79	10.59	11.22	10.48	9.7	9.38	10.59	10.29	10.62	10.64	11.43	10.31	11.02	12.89	11.5	11.23	9.33	9.51	10	9.74	10.04	11.35	11.23	10.18	10.36	10.44	12.06	12.28	11.27	10.97	12.69	12.07	10.74	10.64	10.01	12.36	10.74	9.37	11.22	9.84
148659	hsv2-miR-H21	hsv2-miR-H6	6.98	NaN	NaN	NaN	NaN	7.7	NaN	NaN	NaN	NaN	NaN	NaN	NaN	NaN	NaN	NaN	NaN	NaN	NaN	NaN	7.63	9.4	7.26	NaN	NaN	NaN	NaN	NaN	NaN	NaN	NaN	NaN	NaN	7.67	9.17	NaN	NaN	NaN	NaN	NaN	NaN	NaN	6.58	NaN	NaN	NaN	NaN
147698	hsv2-miR-H22	hsv2-miR-H6*	8.4	8.06	8.05	8.12	NaN	9	NaN	NaN	NaN	6.91	NaN	NaN	NaN	NaN	NaN	NaN	NaN	7.71	NaN	NaN	8.1	9.42	9.03	NaN	NaN	NaN	NaN	NaN	7.44	8.25	NaN	NaN	NaN	9.18	8.84	7.11	NaN	9.06	NaN	7.23	7.07	NaN	NaN	7.75	NaN	NaN	NaN
147822	hsv2-miR-H23	hsv2-miR-H7-3p	7.35	6.51	NaN	NaN	NaN	NaN	NaN	NaN	NaN	NaN	NaN	NaN	NaN	NaN	NaN	NaN	NaN	NaN	NaN	NaN	7.42	8.71	7.59	NaN	NaN	NaN	NaN	NaN	6.76	NaN	NaN	NaN	NaN	8.49	8.29	NaN	NaN	6.71	NaN	NaN	NaN	NaN	NaN	NaN	NaN	NaN	NaN
147855	hsv2-miR-H23*	hsv2-miR-H7-5p	NaN	NaN	NaN	NaN	NaN	NaN	NaN	NaN	NaN	NaN	NaN	NaN	NaN	NaN	NaN	NaN	NaN	NaN	NaN	NaN	7.68	8.79	6.12	NaN	NaN	NaN	NaN	NaN	NaN	NaN	NaN	NaN	NaN	7.84	8.67	NaN	NaN	NaN	NaN	NaN	NaN	NaN	NaN	NaN	NaN	NaN	NaN
147864	hsv2-miR-H24	hsv2-miR-H9-3p	11.3	11.52	11.59	11.15	10.25	12.06	9.37	9.45	9.59	10.33	10.36	10.12	10.4	9.94	11.31	11.11	10.97	10.94	10.33	12.34	13.13	11.66	11.08	10.55	10.47	10.27	9.62	10.47	12.27	10.45	9.85	10.38	11.74	11.85	13.09	11.36	10.73	13.06	12.37	9.17	9.99	9.71	11.37	9.98	8.48	11.21	9.76
147884	hsv2-miR-H25	hsv2-miR-H9-5p	12.37	12.53	12.8	11.96	9.92	12.3	10.65	11.04	10.71	11.73	11.68	10.98	NaN	11.22	7.82	9.4	9.4	11.98	10.59	11.79	14.07	12.66	12.69	8.59	12.24	9.96	10.39	9.65	9.03	11.16	10.31	11.35	10.69	12.86	12.23	10.88	11.74	11.7	12.3	11.28	12.1	11.22	12.49	11.21	10.75	11.53	11.55
146077	hsv2-miR-H3	jcv-miR-J1-5p	9.36	9.05	8.94	9.19	NaN	NaN	NaN	NaN	NaN	6.61	NaN	NaN	NaN	7.67	NaN	7.03	NaN	8.36	NaN	NaN	9.3	9.44	9.47	NaN	NaN	NaN	NaN	NaN	NaN	9.17	7.21	6.82	NaN	9.82	10.34	8.14	8.9	8.88	NaN	NaN	6.79	NaN	NaN	NaN	NaN	8.96	NaN
146134	hsv2-miR-H4-3p	kshv-miR-K12-1	6.68	6.68	7.52	NaN	NaN	NaN	NaN	NaN	NaN	NaN	6.06	NaN	NaN	NaN	NaN	6.8	NaN	NaN	NaN	NaN	9.71	8.06	6.82	NaN	NaN	NaN	NaN	NaN	NaN	NaN	NaN	NaN	NaN	6.67	8.34	NaN	NaN	7.01	7.25	NaN	NaN	NaN	6.6	NaN	NaN	6.26	NaN
146045	hsv2-miR-H4-5p	kshv-miR-K12-1*	7.93	8.21	6.68	NaN	NaN	NaN	NaN	NaN	NaN	NaN	NaN	NaN	NaN	NaN	NaN	NaN	NaN	6.65	NaN	6.23	10.5	9.38	8.15	NaN	NaN	NaN	NaN	NaN	NaN	8.18	NaN	NaN	NaN	8.29	8.82	NaN	NaN	7.34	8.15	8.2	NaN	NaN	8.64	NaN	NaN	NaN	NaN
147893	hsv2-miR-H5	kshv-miR-K12-10a	10.12	10.78	10.35	10.3	NaN	10.43	6.93	8.89	9.98	10.43	10.23	9.66	9.66	10.24	NaN	8.87	9.47	10.73	9.5	10.48	10.57	11.59	11.44	NaN	NaN	8.62	8.33	NaN	9.08	10.35	9.7	9.93	7.41	10.29	11.09	10.07	10.78	12.04	10.25	8.95	9.5	9.72	9.72	9.79	8.04	9.7	8.74
147662	hsv2-miR-H6	kshv-miR-K12-10a*	10.46	10.51	9.88	9.71	NaN	10.03	8.12	8.37	8.69	8.66	10.94	8.31	NaN	7.94	8.11	6.67	7.77	10.08	10.11	10.52	13.09	10.81	11.3	7.02	9.69	7.96	7.06	7.75	7.84	9.13	7.7	9.59	9.62	11.32	11.02	9.85	10.34	9.8	11.76	7.62	10.11	8.09	10.65	9.81	6.66	10.59	9.17
147900	hsv2-miR-H6*	kshv-miR-K12-10b	13.75	13.4	13.84	13.12	11.24	12.57	11.17	11.3	11.99	12.41	12.63	11.37	11.6	12.77	11.6	12.67	11.48	12.65	12.61	13.89	13.95	13.09	12.91	11.55	11.87	11.74	11.06	12.39	12.46	13.22	12.16	12.22	13.09	13.86	14.31	13.47	12.71	13.01	14.49	12.45	12.72	11.71	14.23	12.5	10.95	14.63	12.52
147790	hsv2-miR-H7-3p	kshv-miR-K12-11	14.44	14.61	14.93	12.99	11.71	13.31	11.67	12.89	12.27	12.43	14.02	12.01	10.99	11.66	11.91	12.29	11.8	13.34	12.46	13.5	13.5	13.66	13.76	11.53	13.21	11.21	12.67	12	12.68	12.14	11.58	12.31	12.53	14.36	13.92	12.6	12.17	13.34	14.62	12.28	12.92	11.6	13.03	13.2	11.42	13.33	13.06
147836	hsv2-miR-H7-5p	kshv-miR-K12-11*	10.59	10.09	10.13	8.87	NaN	6.53	NaN	NaN	NaN	NaN	6.98	NaN	NaN	NaN	NaN	NaN	NaN	5.73	NaN	8.6	11.6	8.33	8.9	NaN	9.07	NaN	7.4	NaN	NaN	7.05	NaN	NaN	9.23	9.18	9	8.01	8.18	7.72	10.4	NaN	NaN	NaN	9.65	NaN	NaN	6.94	NaN
147840	hsv2-miR-H9-3p	kshv-miR-K12-12	11.87	12.26	12.17	11.52	10.36	11.81	9.38	9.65	9.84	10.21	10.53	9.92	10.15	10.08	11.5	11.21	11.05	10.84	10.7	12.36	12.89	11.84	11.26	10.65	11.09	10.01	9.29	11.15	12.34	10.67	9.81	10.53	11.52	11.77	11.99	11.6	10.61	13.58	12.98	10.78	10.03	9.92	11.21	9.8	8.92	11.7	9.8
147824	hsv2-miR-H9-5p	kshv-miR-K12-12*	8.47	8.85	8.24	7.19	NaN	9.87	NaN	NaN	5.47	8.72	7.2	NaN	NaN	NaN	NaN	8.11	NaN	8.94	NaN	NaN	8.62	8.08	8.49	NaN	NaN	NaN	NaN	NaN	6.89	6.77	NaN	6.78	6.45	9.64	9.54	6.38	7.35	9.43	7.92	9.64	6.85	NaN	7.47	7.49	NaN	6.53	NaN
146046	jcv-miR-J1-5p	kshv-miR-K12-2	8.8	8.62	7.69	6.39	NaN	NaN	NaN	NaN	NaN	NaN	NaN	NaN	NaN	7.48	NaN	NaN	NaN	NaN	NaN	NaN	8.83	8.38	8.62	NaN	NaN	NaN	NaN	NaN	NaN	6.58	NaN	NaN	NaN	8.53	NaN	NaN	NaN	7.93	NaN	NaN	NaN	NaN	9.51	NaN	NaN	NaN	NaN
17567	kshv-miR-K12-1	kshv-miR-K12-2*	10.81	10.5	10.43	10.31	7.48	9.31	8.47	9.09	9.94	9.18	10.28	9.05	9.01	11.13	NaN	NaN	9.5	10.4	8.66	10.77	11.5	11.35	11.22	NaN	7.06	9.21	8.77	NaN	8.4	11.51	9.5	10.23	8.51	11.56	8.94	10.13	10.8	12.59	11.61	7.79	10.4	9.59	11.85	10.97	6.82	10.57	9.4
147831	kshv-miR-K12-1*	kshv-miR-K12-3	11.29	10.84	10.68	10.68	7.22	NaN	NaN	8.35	8.87	8.19	9.38	7.24	NaN	9.94	8.91	NaN	9.4	9.47	8.27	8.56	10.33	10.63	10.45	NaN	NaN	NaN	NaN	8.38	9.1	11	8.77	9.11	NaN	10.77	7.77	9.29	10.14	10.15	10.74	NaN	9.55	8.85	11.12	9.43	NaN	10.23	NaN
42656	kshv-miR-K12-10a	kshv-miR-K12-3*	10.43	10.06	10.88	10.26	8.9	10.79	8.28	8.81	9.89	10.75	9.2	9.42	9.25	9.8	10.23	10.75	9.65	10.75	9.11	10.42	10.79	10.48	10.07	9.18	9.08	9.3	8.5	9.26	11.08	10.04	8.96	9.75	10.62	10.84	11.74	10.76	10.21	11.87	10.63	10.05	9.34	9.12	9.68	9.61	7.85	10.17	8.37
147640	kshv-miR-K12-10a*	kshv-miR-K12-4-3p	10.38	11.13	9.85	9.71	NaN	9.03	9.54	10.11	10.43	11.18	9.86	9.53	9.29	10.11	7.57	10.26	9.7	10.96	8.85	10.19	9.61	11.91	11.43	NaN	NaN	8.26	8.38	NaN	9.42	10.4	9.37	10.1	9.45	9.85	9.75	9.9	10.29	12.16	9.46	9.67	9.27	9.76	8.51	9.5	NaN	9.06	6.85
42624	kshv-miR-K12-10b	kshv-miR-K12-4-5p	10.37	10.26	10.55	10.25	8.62	10.79	7.62	7.56	9.31	10.56	8.51	8.9	9.22	8.85	9.91	10.72	9.3	10.32	8.72	10.02	10.48	10.25	10.06	9.19	8.24	8.95	8.09	8.63	10.59	9.57	8.98	9.46	9.92	10.81	10.6	10.17	9.61	12.09	10.46	9.12	8.46	8.53	9.44	9.3	6.51	10.18	7.95
17571	kshv-miR-K12-11	kshv-miR-K12-5	9.3	8.71	8.82	8.37	NaN	NaN	NaN	NaN	NaN	NaN	8.01	NaN	NaN	NaN	NaN	NaN	NaN	8.46	NaN	NaN	8.85	9.1	8.24	NaN	NaN	NaN	NaN	NaN	7.87	7.59	NaN	NaN	NaN	9.74	8.67	NaN	NaN	8.29	NaN	NaN	6.36	6.49	7.85	NaN	NaN	NaN	NaN
147841	kshv-miR-K12-11*	kshv-miR-K12-5*	6.56	NaN	NaN	NaN	NaN	NaN	NaN	NaN	NaN	NaN	NaN	NaN	NaN	NaN	NaN	NaN	NaN	NaN	NaN	NaN	7.22	5.94	NaN	NaN	NaN	NaN	NaN	NaN	NaN	NaN	NaN	NaN	NaN	NaN	NaN	NaN	NaN	NaN	NaN	NaN	NaN	NaN	NaN	NaN	NaN	NaN	NaN
147919	kshv-miR-K12-12	kshv-miR-K12-6-3p	10.11	10.07	11.36	9.38	NaN	8.47	NaN	6.89	6.98	7.64	8.6	7.02	NaN	6.36	NaN	NaN	NaN	9.31	7.07	8.44	11.14	10.23	10.47	NaN	8.03	NaN	NaN	7.88	NaN	8.38	7.49	8.24	NaN	10.06	7.98	9.05	9.84	9.53	10.11	NaN	8.13	NaN	9.8	8.81	NaN	9.13	NaN
42516	kshv-miR-K12-12*	kshv-miR-K12-6-5p	9.55	10.06	9.88	9.84	NaN	10.23	NaN	8.92	10.08	10.58	10.52	10.24	10.54	10.92	NaN	7.35	9.97	11.02	10.29	11.14	10.29	12.2	12.17	NaN	NaN	9.68	NaN	7.83	10.84	10.97	10.87	10.77	6.86	10.56	10.03	11.03	11.69	12.67	11.03	9.52	9.63	10.4	10.28	9.49	8.82	9.66	9.26
17470	kshv-miR-K12-2	kshv-miR-K12-7	9.05	9.85	9.13	7.95	NaN	NaN	NaN	NaN	NaN	NaN	8.37	NaN	NaN	7.22	NaN	NaN	NaN	7.75	NaN	8.74	11.48	10.55	10.4	NaN	7.23	NaN	NaN	NaN	NaN	7.73	NaN	8.34	NaN	9.65	6.88	8.22	NaN	8.07	8.25	NaN	NaN	NaN	7.47	NaN	NaN	NaN	NaN
147895	kshv-miR-K12-2*	kshv-miR-K12-7*	6.47	NaN	NaN	NaN	NaN	NaN	NaN	NaN	NaN	NaN	NaN	NaN	NaN	NaN	NaN	NaN	NaN	NaN	NaN	NaN	8.2	8.19	6.8	NaN	NaN	NaN	NaN	NaN	NaN	8.72	NaN	NaN	NaN	8.06	9.3	NaN	NaN	NaN	NaN	NaN	NaN	NaN	NaN	NaN	NaN	NaN	NaN
42795	kshv-miR-K12-3	kshv-miR-K12-8	11.78	11.87	12.08	11.58	9.44	4.51	NaN	NaN	6.29	4.13	5.35	6.16	5.81	6.25	5.43	4.99	5.85	6.8	6.68	6.01	NaN	4.81	5.89	NaN	NaN	4.85	5.93	5.43	5.2	5.3	5.41	5.95	5.87	5.7	5.16	5.63	6.09	6.36	5.42	NaN	5.84	6.39	NaN	6.37	6.48	5.29	5.84
17315	kshv-miR-K12-3*	kshv-miR-K12-8*	9.47	9.92	9.81	9.68	NaN	9.33	NaN	NaN	7.64	8	9.06	8	NaN	8.77	NaN	NaN	8.75	9.84	8.17	8.99	9.08	10.2	9.79	NaN	NaN	8.98	NaN	NaN	NaN	8.1	NaN	9.1	NaN	9.04	9.92	8.78	9.92	10.98	9.3	NaN	NaN	NaN	8.02	9.06	NaN	7.58	NaN
17418	kshv-miR-K12-4-3p	kshv-miR-K12-9	8.31	8.83	7.84	6.96	NaN	8.52	NaN	NaN	NaN	NaN	NaN	NaN	NaN	NaN	NaN	NaN	NaN	9.19	NaN	NaN	9.37	8.54	7.92	NaN	NaN	NaN	NaN	NaN	7.37	NaN	NaN	NaN	NaN	8.96	8.77	9.41	6.79	9.37	6.16	7.16	NaN	NaN	8.36	NaN	NaN	NaN	NaN
17606	kshv-miR-K12-4-5p	kshv-miR-K12-9*	6.99	7.22	5.93	NaN	NaN	NaN	NaN	NaN	NaN	NaN	NaN	NaN	NaN	NaN	NaN	NaN	NaN	NaN	NaN	NaN	8.13	6.41	NaN	NaN	NaN	NaN	NaN	NaN	NaN	NaN	NaN	NaN	NaN	7.47	6.97	NaN	NaN	NaN	NaN	NaN	NaN	NaN	NaN	NaN	NaN	NaN	NaN
17578	kshv-miR-K12-5		11.63	11.46	11.25	11.26	9.52	9.68	8.32	8.7	10.3	8.55	9.95	8.91	6.74	10.84	9.9	9.56	10.73	10.1	8.7	9.78	12.21	11.69	10.38	NaN	7.15	9.52	9.63	8.19	8.28	11.85	10.27	10.21	9.44	11.66	10.93	10.24	10.59	9.61	11.02	9.57	10.67	10.2	11.44	10.92	6.43	10.85	8.33
147885	kshv-miR-K12-5*		14.98	14.2	14.21	14.34	12.62	13.8	12.14	13.07	14.22	13.32	13.18	12.84	12.5	14.46	13.01	13.05	13.47	13.29	13.03	13.42	14.03	13.76	13.81	12.09	11.93	13.48	12.94	13.03	13.95	14.2	13.78	13.59	13.85	14.83	14.43	13.87	14.35	14.82	14.51	13.53	13.95	13.39	14.07	13.79	12.52	13.37	13.27
17488	kshv-miR-K12-6-3p		14.12	13.27	13.27	13.43	12.17	13.25	11.1	11.67	11.77	12.43	12.55	11.27	11.5	12.68	12.85	12.98	13.93	11.98	13.26	13.68	15.39	13.18	12.9	12.04	12.86	14.2	11.32	11.77	11.54	12.5	11.32	12.64	14.11	14.21	15.53	13.51	13.78	12.95	15.56	12.89	14.19	11.55	15.23	11.62	12.5	15.43	12.63
17650	kshv-miR-K12-6-5p		10.43	9.85	9.44	9.59	NaN	NaN	NaN	6.41	NaN	NaN	7.14	NaN	NaN	8.91	NaN	NaN	8.44	NaN	NaN	8.31	9.83	9.29	8.97	NaN	NaN	NaN	NaN	NaN	NaN	9.72	7.61	NaN	NaN	10.45	5.87	NaN	NaN	NaN	9.66	NaN	8.73	7.06	10.57	8.76	NaN	8.69	NaN
17437	kshv-miR-K12-7		6.97	5.04	NaN	NaN	NaN	NaN	NaN	NaN	NaN	NaN	NaN	NaN	NaN	NaN	NaN	NaN	NaN	NaN	NaN	NaN	7.02	5.53	NaN	NaN	NaN	NaN	NaN	NaN	NaN	NaN	NaN	NaN	NaN	6.97	7.07	NaN	NaN	NaN	NaN	NaN	NaN	NaN	NaN	NaN	NaN	NaN	NaN
147901	kshv-miR-K12-7*		7.65	6.59	6.63	NaN	NaN	6.48	NaN	NaN	NaN	NaN	NaN	NaN	NaN	NaN	NaN	NaN	NaN	NaN	NaN	NaN	9.06	8.68	8.52	NaN	NaN	NaN	NaN	NaN	NaN	9.08	5.93	NaN	NaN	8.36	9.2	5.85	NaN	7.08	8.23	NaN	NaN	NaN	8.8	NaN	NaN	NaN	NaN
147794	kshv-miR-K12-8		9.67	9.76	9.25	9.27	NaN	8.58	NaN	7.1	8.84	7.88	9.56	7.93	NaN	9.5	NaN	NaN	NaN	10.15	NaN	8.98	11.28	10.89	10.62	NaN	NaN	NaN	NaN	NaN	6.28	8.67	NaN	9.23	NaN	10.03	8.03	7.94	7.86	9.47	9.12	NaN	8.83	NaN	10.12	8.22	NaN	7.51	NaN
147936	kshv-miR-K12-8*		11.02	11.29	11.48	10.93	10.24	11.15	8.72	8.68	8.7	8.6	9.8	9.78	9.9	9	11.12	10.93	10.63	10.26	9.84	11.41	12.45	11.55	10.92	9.92	9.7	9.92	8.96	10.15	12.13	10.15	9.36	9.82	11.09	11.22	11.95	10.93	10.38	13.06	12.15	9.5	9.71	9.26	10.8	9.45	NaN	10.69	9.16
17419	kshv-miR-K12-9		6.66	NaN	NaN	NaN	NaN	NaN	NaN	NaN	NaN	NaN	NaN	NaN	NaN	NaN	NaN	NaN	NaN	NaN	NaN	NaN	7.4	6.74	5.57	NaN	NaN	NaN	NaN	NaN	NaN	6.69	NaN	NaN	8.25	8.25	10.37	NaN	NaN	6.49	NaN	NaN	NaN	NaN	NaN	NaN	NaN	NaN	NaN
42774	kshv-miR-K12-9*		7.07	8.79	7.14	NaN	NaN	6.96	NaN	NaN	NaN	NaN	NaN	NaN	NaN	NaN	9.26	NaN	9.03	NaN	7.11	9.96	11.29	9.44	7.28	5.86	6.88	NaN	NaN	8.07	9.93	NaN	NaN	NaN	7.18	8.12	7.02	6.62	6.94	10.02	10.59	NaN	NaN	NaN	9.92	NaN	NaN	9.29	NaN
[truncated: 47 more columns]

## Sheet: 2 Training_Data
Supplemental Table 2. Training Cohort, Training Data
hsa_mirbase	UTSW#01-IC	UTSW#02-IC	UTSW#03-IB	UTSW#04-IB	UTSW#05-IB	UTSW#06-IB	UTSW#07-IC	UTSW#08-IB	UTSW#09-IB	UTSW#10-IC	UTSW#11-IB	UTSW#12-IC	UTSW#14-IB	UTSW#16-IB	UTSW#18-IB	UTSW#19-IB	UTSW#20-IC	UTSW#21-IC	UTSW#22-IC	UTSW#23-IB	UTSW#24-IB	UTSW#26-IB	UTSW#27-IB	UTSW#28-IC	UTSW#29-IB	UTSW#30-IB	UTSW#31-IB	UTSW#32-IIIC	UTSW#33-IIIC	UTSW#34-IIIC	UTSW#36-IC	UTSW#37-IIIC	UTSW#38-IIIC	UTSW#39-IIIC	UTSW#40-IIIC	UTSW#41-IIIC	UTSW#42-IC	UTSW#43-IIIC	UTSW#44-IC	UTSW#45-IIIC	UTSW#46-IC	UTSW#47-IC	UTSW#48-IC	UTSW#49-IC	UTSW#50-IC	UTSW#51-IC	UTSW#52-IIIC	UTSW#53-IC	UTSW#54-IC
ebv-miR-BART13	12.96	13.28	13.07	12.7	10.92	13.06	11.47	11.45	12.26	12.24	12.69	12.1	12.16	12.19	12.43	12.54	11.68	13.42	15.22	14.2	13.41	12.27	12.11	12.2	10.72	12.94	12.31	12.02	12.65	12.57	13.61	14.23	12.72	12.62	14.05	13.21	12.2	12.04	12.1	13.96	12.34	11.34	12.54	11.7	12.45	11.32	12.04	13.33	13.45
ebv-miR-BART16	11.75	11.05	11.26	10.97	8.36	11.09	8.85	9.63	9.89	10.27	10.34	8.29	10.95	8.58	9.5	9.9	9.82	10.03	11.69	10.97	10.84	8.88	10.33	10.16	9.37	8.61	11.52	9.74	9.9	10.55	11.84	12.52	10.72	11.04	10.8	12.04	10.31	11.02	9.55	12.64	10.67	8.66	10.99	9.48	12	9.93	9.66	11.3	10.47
ebv-miR-BART19-3p	12.42	13.3	13.11	12.32	11.01	12.03	10.75	12.23	11.06	10.92	11.03	10.14	10.62	8.87	10.23	11.25	9.83	9.37	12.89	12.09	12.01	11.61	10.85	14.8	8.87	8.79	10.93	10.17	11.28	10.62	12.41	11.66	11.2	10.55	12.91	10.51	9.37	10.99	10.78	11.17	11.34	9.42	10.38	10.41	11.42	10.33	10.14	12.5	12.49
ebv-miR-BART8*	12.25	12.7	12.83	11.6	10.56	12.57	10.07	10.95	10.43	10.91	11.67	10.71	10.94	11.68	12.36	12.3	12.27	14.04	14.21	12.75	12.66	12.86	11.63	10.11	11.56	12.33	10.98	10.78	11.23	12.08	12.38	14.02	12.15	11.88	13.83	14.34	11.53	11.36	10.78	13.89	11.69	10.6	14.03	11.56	12.04	11.02	10.85	12.74	12.21
ebv-miR-BHRF1-1	13.03	13.18	13.21	12.67	11.78	13.97	11.45	11.96	12.52	12.5	12.85	11.96	12.67	13.45	13.34	12.63	12.68	13.82	13.85	13.18	13.16	12.54	13.36	11.8	12.89	14.62	12.66	12.42	12.57	13.83	14	14.52	13.62	13.55	15.29	14.21	13.01	12.91	12.26	13.02	12.52	11.4	12.32	12.2	13.1	11.76	12.62	13.61	13.45
ebv-miR-BHRF1-2	13.21	13.35	13.78	13.21	10.97	12.87	10.71	11.26	10.94	11.85	12.76	11.48	11.33	11.69	11.78	12.21	12.95	13.36	14.66	13.14	12.87	13.43	11.71	11.15	12.36	12.21	12.51	11.32	12.13	12.95	13.83	13.86	12.79	12.51	11.85	15.32	12.39	13.03	11.47	14.43	12.62	11.41	14.26	12.76	12.82	11.82	11.54	14.11	12.96
hcmv-miR-UL148D	12.41	12.09	13	11.95	10.49	11.94	9.86	10.05	10.14	10.45	11.2	10.94	10.17	11.4	10.82	11.08	10.91	12.25	13.29	12.48	11.75	11.04	10.53	9.77	10.9	12.5	11.04	10.09	10.98	11.93	12.62	13.39	11.82	11.07	13.23	12.52	11.25	11.08	10.16	11.83	10.72	9.83	11.52	10.33	12.21	10.06	10.34	12.53	12.06
hsa-let-7e	14.49	14.1	14.05	14.08	13.11	12.85	14.55	14.09	15.13	14.54	13.88	13.62	14.85	14.32	14.78	15.09	14.32	14.19	14.9	14.26	14.05	13.71	13.04	11.6	14.13	13.97	14.6	14.09	14.41	13.52	13.98	14.08	14.79	13.73	14.51	14.82	13.81	14.07	14.19	14.59	14.2	13.17	14.93	13.07	14.04	13.04	12.7	14.86	15.23
hsa-let-7f-1*	12.13	12.52	12.44	12.12	11	11.96	10.28	10.91	11.83	11.46	10.92	11.04	11.34	11.82	12	11.98	11.66	12.7	12.36	12.32	12.29	10.32	10.98	10.48	11.58	12.85	11.46	11.22	11.19	11.67	12.06	12.31	11.99	11.65	13.37	12.19	10.69	11.06	10.97	11.65	11.03	10.07	12.16	10.42	11.09	10.29	10.47	11.71	12.24
hsa-let-7i	15.2	15.24	14.33	14.87	13.91	12.17	13.99	14.62	14.93	15.09	14.04	14.65	15.12	14.1	14.31	14.96	14.13	13.56	12.77	14.85	14.93	12.03	12.21	13.29	11.27	9.86	14.39	14.16	14.52	13.83	14.95	12.59	14.65	12.85	10.28	12.59	13.8	14.14	14	11.59	13.9	12.19	13.64	12.6	12.86	13.09	11.46	13.06	15.08
hsa-miR-106b	15.76	15.61	15.09	15.52	15.51	12.55	15.45	15.61	15.47	15.54	15.36	15.18	15.38	15.41	15.51	15.11	15.46	14.75	12.94	15.57	15.56	14.91	12.48	15.09	14.7	15.44	15.27	14.89	15.39	12.86	15.47	13.19	15.44	13.36	15.19	13.11	14.37	14.6	14.48	11.61	13.89	12.36	13.67	13.37	13.9	13.68	12.44	15.19	15.58
hsa-miR-106b*	12.37	12.8	13.46	12.62	11.95	12.05	11.57	11.52	11.98	12.09	11.7	11.39	11.68	11.23	11.06	11.87	11.72	10.59	10.66	12.91	12.66	11.19	10.08	12.16	9.1	9.08	11.93	11.53	12.02	10.24	12.4	10.51	12.26	11.29	11.14	11.31	11.33	11.4	11.77	10.89	11.52	9.94	11.35	11.1	11.58	10.77	10.59	12.86	13.52
hsa-miR-107	13.43	13.55	13.23	12.93	12.62	12.74	12.43	12.86	13.2	12.82	12.72	12.11	13.14	11.48	12.16	13.9	12.82	11.75	13.25	14.05	13.9	11.86	12.4	11.24	10.8	9.97	13.01	12.65	12.7	11.25	12.81	14.06	12.9	12.18	11.47	12.28	12.48	12.68	12.35	13.48	11.64	11.45	11.95	11.42	12.49	12.15	10.7	12.81	14.51
hsa-miR-1236	12.34	12.22	12.27	11.64	10.63	11.94	9.97	10.21	10.23	10.61	11.3	10.4	10.58	11.87	11.56	11.48	12.08	13.2	14.97	12.32	12.05	11.16	10.59	10.25	11.96	12.83	11.23	10.52	10.79	11.78	12.58	12.67	12.14	11.52	13.86	13.82	10.81	11.09	10.31	13.06	10.93	9.93	13.4	10.89	11.8	10.65	10.39	12.74	11.85
hsa-miR-1246	14.7	15.43	15.59	15.17	13.9	15.48	14.43	14.55	13.11	13.99	15.47	13.67	14.97	15.23	13.73	14.48	15.18	15.45	15.73	15.49	15.62	15.85	15.11	15.33	14.4	14.1	15.34	15.39	15.26	15.29	15.64	15.52	15.5	15.42	14.32	15.11	15.22	15.05	14.36	15.53	15.54	14.72	15.81	15.33	15.61	14.62	15.48	15.55	15.52
hsa-miR-1249	10.63	10.78	10.99	10.7	9.27	11.02	8.35	8.92	8.68	10.57	9.31	9.06	9.58	10.19	9.92	10.69	9.87	11.15	11.72	10.96	10.67	9.49	9.44	8.93	9.4	11.16	10.08	9.44	10.08	11.01	11.08	11.78	10.89	10.6	12.56	11.22	10.62	9.52	9.35	9.78	9.99	8.69	10.69	9.41	9.65	9.45	8.83	11.42	10.82
hsa-miR-125a-5p	15.74	14.59	14.87	14.63	14.28	13.07	14.87	15.39	15.44	14.89	14.09	14.64	15.23	13.67	14.21	15.53	13.86	12.7	13.56	14.97	14.81	13.87	12.94	13.71	13.6	10.76	15.11	14.77	14.89	12.61	14.42	13.69	15.02	13.66	11.82	12.66	14.11	14.73	15.09	12.63	15.3	14.52	13.33	13.48	14.19	14.08	12.88	15.36	15.44
hsa-miR-125b	15.72	15.66	15.74	14.4	15.54	13.5	15.75	15.74	15.61	15.75	15.38	15.43	15.79	14.38	15.3	14.18	15.4	14.59	14.91	15.72	15.58	14.4	13.87	15.75	15.75	13.46	15.71	15.61	15.43	13.4	15.55	14.59	15.59	14.57	10.11	13.9	14.89	15.64	15.75	13.04	15.73	15.8	15.39	14.95	15.7	15.77	12.48	15.68	15.65
hsa-miR-1260	15.8	15.85	15.57	15.82	14.84	15.84	15.6	15.72	15.64	15.78	15.76	15.72	15.76	14.95	15.73	15.85	14.65	15.3	15.3	15.84	15.75	15.61	15.88	15.48	14.4	15.24	15.92	15.63	15.78	15.86	15.84	15.87	15.82	15.89	15.63	15.19	15.82	15.63	15.36	15.4	15.75	15.89	14.48	15.81	15.75	15.75	15.87	15.72	15.83
hsa-miR-1260b	15.39	15.29	15.51	15.48	14.9	15.69	15.7	15.88	15.32	15.61	15.71	15.14	15.79	15.67	15.23	15.75	15.5	15.66	15.83	15.64	15.6	15.56	15.77	15.61	15.6	15.6	15.55	15.55	15.52	15.82	15.75	15.74	15.59	15.72	15.79	15.73	15.73	15.69	15.07	15.34	15.65	15.41	15.72	15.69	15.61	15.65	15.34	15.8	15.77
hsa-miR-1264	15.42	15.59	15.24	15.44	14.91	15.81	15.73	15.73	15.65	15.61	15.53	14.9	15.25	14.41	15.71	15.04	14.51	14.53	14.12	15.43	15.41	14.79	15.57	15.74	13.94	14.45	15.1	14.74	14.94	15.43	15.45	15.58	15	15.21	15.01	13.96	15.28	14.91	14.56	14.83	15.42	13.93	14.18	14	15.08	14.66	14.74	15.24	15.25
hsa-miR-1265	12.01	12.27	12.36	11.91	10.57	12.22	10.78	11.09	11.81	11.95	11.77	11.11	12.18	7.78	10.59	12.36	11.08	11.59	12.21	12.28	12.67	9.47	11.23	9.88	9.57	10.12	11.96	11.5	11.73	10.61	12.48	12.8	12	12.47	13.64	12.86	11.57	11.3	11.64	12.11	11.56	11.04	11.74	11.4	11.89	10.54	11.2	12.65	12.61
hsa-miR-1273e	12.68	11.96	11.6	11.52	9.06	10.73	9.74	10.39	10.74	10.9	10.71	9.03	11.99	9.28	10.37	10.34	9.55	9.18	12.86	11.32	11.54	9.16	11.76	10.51	8.6	8.9	12.45	10.19	10.15	10.43	12.72	12.76	10.46	11.44	9.99	11.5	10.53	11.76	10.08	13.34	11.67	9.24	10.8	9.52	12.74	11.16	10.14	11.13	9.82
hsa-miR-1274a	14.63	14.89	14.57	14.55	13.34	14.07	13.59	13.7	13.7	14.51	13.48	13.03	13.5	11.25	11.19	13.43	11.04	11.2	9.82	14.28	14.11	11.95	12.17	13.5	8.93	10.75	13.44	12.56	13.35	12.51	13.88	13.07	12.15	11.78	11.86	11.13	12.74	13.18	12.99	11.57	12.98	11.31	10.89	11.09	12.24	12.48	12.16	13.92	14.52
hsa-miR-1274b	13.47	13.86	13.75	13.44	12.25	14.09	12.66	13.04	13.64	13.9	12.57	12.87	13.42	11.39	11.45	13.64	11.7	12.63	10.92	13.65	13.68	10.84	12.79	13.18	10.05	11.64	12.54	12.45	13.18	12.92	13.06	13.13	12.67	13.01	13.86	11.78	12.62	12.32	12.66	11.34	12.33	11.46	11.25	11.31	11.59	11.99	12.25	13.43	14.08
hsa-miR-1275	13.27	14.93	14.74	14.13	12.34	15.19	13.54	14.44	12.35	12.8	13.89	13.21	12.74	12.34	12.01	13.82	11.73	13.3	14.65	14.16	14.53	15.06	11.54	14.82	11.51	10.96	12.9	12.35	14.18	12.8	14.04	11.23	13.18	12.01	11.37	11.11	12.16	13.08	12.35	11.99	13.59	12.07	11.68	13.45	13.6	12.63	12.2	14.97	14
hsa-miR-1280	15.47	15.47	15.48	15.86	15.87	15.92	15.24	15.84	15.9	15.35	15.8	15.33	15.68	15.59	15.71	15.73	15.85	15.92	15.73	15.8	15.76	15.72	15.87	15.77	15.46	15.67	15.88	15.9	15.66	15.73	15.71	15.79	15.75	15.8	15.68	15.83	15.86	15.54	15.33	15.75	15.85	15.3	15.69	15.69	15.87	15.92	15.81	15.92	15.76
hsa-miR-1284	12.49	11.9	11.98	11.53	9.79	11.18	9.63	10.05	10.87	10.47	11.24	9.95	11.21	11.48	11.86	10.96	11.27	11.43	14.1	11.62	11.74	10.38	11.34	10.55	11.75	11.35	12.28	11.07	10.61	11.86	12.8	13.48	12.22	11.99	12.67	13.3	11.62	11.6	10.62	13.69	11.84	9.93	12.1	10.61	12.62	10.84	11.09	11.98	11.4
hsa-miR-1290	14.8	15.58	15.49	15.3	14.46	15.54	14.7	14.98	13.39	14.33	15.62	14.37	15.24	15.54	14.05	14.63	14.69	15.44	15.66	15.68	15.57	15.4	14.79	15.35	13.48	13.34	15.39	15.17	15.36	15.24	15.63	15.35	15.43	15.55	14.49	15.42	15.19	15.43	14.78	15.32	15.43	14.82	15.65	15.29	15.62	14.94	15.22	15.59	15.64
hsa-miR-1299	12.52	11.93	12.15	11.77	9.78	12.02	10.5	10.57	10.98	11.03	11.18	10.08	11.82	9.85	11.29	11.43	10.93	10.55	11.05	11.83	11.81	10.02	10.71	11.08	11.09	10.65	12.44	10.94	10.94	10.13	12.7	12.28	11.7	11.56	11.57	12.88	10.52	11.56	10.69	13.08	12.09	9.32	12.25	10.73	13.42	11.39	10.83	12.42	12.61
hsa-miR-130b	12.88	13.41	13.83	13.05	11.78	13.48	11.92	11.9	11.57	11.97	12.28	12.14	11.87	11.42	12.06	14.06	12.92	11.74	13.19	13.6	12.99	12.69	11.12	11.68	10.19	13.01	12.42	12.43	12.6	8.33	13.1	12.36	12.64	10.68	11.9	12.15	10.91	11.99	12.15	12.46	11.88	9.91	12.45	11.24	11.94	12.01	9.86	12.91	13.73
hsa-miR-138-1*	13.98	14.12	14	13.93	12.29	14.18	12.28	12.66	13.67	14.11	13.76	13.22	14.28	13.9	13.8	14.53	12.52	14.03	13.69	14.81	14.48	11.85	14.12	12.29	12.29	14.19	14.46	14.53	13.51	13.69	14.36	14.89	13.78	14.58	15.14	14.64	14.06	13.67	13.55	14.37	14.37	12.89	13.67	13.32	14.28	13.38	13.8	14.27	14.27
hsa-miR-140-3p	14.06	12.54	12.98	12.54	11.64	11.26	10.6	12.57	13.3	12.97	12.27	13.23	13.39	11.66	13.94	12.88	11.38	12.52	11.94	13.57	13.71	10.49	9.97	10.58	12.83	10.65	13.06	12.15	11.75	11.08	13.95	11.16	12.56	12.08	11.88	12.29	12	12.51	12.49	10.78	13.11	11.48	12.81	11.01	11.86	12.05	10.83	13.18	13.01
hsa-miR-141	15.67	15.55	15.61	15.69	14.96	15.76	15.68	11.81	15.06	15.83	15.69	15.58	13.78	15.58	15.44	15.82	15.69	15.62	14.99	15.8	15.86	15.81	15.57	15.87	15.45	13.49	15.78	15.82	15.78	15.48	15.73	15.51	15.7	15.7	12.38	15.29	15.38	15.7	15.68	14.79	15.06	14.29	15.28	14.99	14.8	15.69	14.93	15.8	15.76
hsa-miR-143	15.7	15.41	15.61	15.48	15.66	14.64	15.66	15.39	15.75	15.75	15.26	15.6	15.69	14.79	15.79	15.09	15.34	14.91	14.83	15.62	15.31	11.91	11.82	12.97	15.6	15.39	15.57	15.3	15.49	12.48	15.73	13.18	15.49	12.67	14.51	13.8	13.95	15.77	14.58	13.01	15.65	14.84	15.12	13.98	15.17	14.7	12.39	15.26	15.15
hsa-miR-1469	15.03	14.49	14.42	14.3	13.8	13.73	12.29	12.54	12.54	12.96	13.14	12.7	13.06	12.68	14.27	12.9	12.68	13.74	15.34	14.63	13.94	14.03	14.22	12.32	11.97	13.44	13.09	11.72	12.99	13.88	14.62	15.39	13.17	12.76	13.35	14.72	12.91	14.69	12.62	15.25	12.48	12.41	14.65	13.21	15.18	14.73	12.3	14.36	13.5
hsa-miR-146b-3p	13.25	12.53	12.71	12.61	10.91	11.25	10.39	10.72	11.48	11.35	11.1	9.94	12.35	11.22	11.22	10.94	10.7	11.44	12.62	12.07	11.91	9.65	11.42	10.5	11.13	11.5	12.81	11.08	10.92	10.61	12.97	12.47	11.41	11.78	13.44	13.23	11.19	12.27	11.24	12.8	11.95	9.55	12.22	10.2	13.13	11.76	10.74	11.94	12.05
hsa-miR-146b-5p	14.92	14.19	14.06	13.76	13.39	10.99	13.77	13.54	15.51	14.18	14.28	14.37	13.38	12.77	14.76	14.72	12.32	13.63	11.52	14.8	15.31	11.63	9.88	11.54	13.24	14.55	13.85	15.34	13.06	12.15	14.93	13.13	14.34	12.13	13.47	12.16	13.89	12.74	13.84	11.21	13.85	12.01	12.87	12.64	12.41	11.99	13.2	12.34	13.19
hsa-miR-1470	10.53	11.26	10.99	10.51	9.62	11.8	8.58	8.97	9.26	10.34	9.94	9.24	9.87	11.4	10.92	10.67	10.61	12.31	12.73	11	10.84	10.82	9.18	9.21	11.25	12.25	10.23	9.09	9.65	11.47	11.03	14.02	11.28	11.52	13.21	13.24	11.92	9.56	9.02	11.93	9.03	7.75	12.25	9.47	9.47	8.98	9.39	11.29	11.4
hsa-miR-149*	15.02	14.84	14.84	14.08	13.06	14.81	13.13	13.79	14.13	13.7	14.12	13.73	14.08	14.51	15.18	14.25	15.12	15.27	15.49	15.17	14.71	15.17	14.39	13	15.13	15.24	13.98	13.89	14.14	14.9	14.81	15.48	15.12	14.57	15.51	15.59	14.42	14.08	13.77	15.4	14.05	13.15	15.4	14.01	14.46	13.78	13.7	14.72	14.56
hsa-miR-150	13.46	12.73	12.81	12.24	10.03	10.84	10.15	10.39	11.27	12.21	11.6	13.46	11.66	11.28	12	12.04	10.52	12.13	12.92	12.28	13.11	10.33	9.97	10.1	11.5	11.25	12.24	11.32	11.1	11.03	13.84	12.25	12.05	11.06	11.64	12.24	11.54	11.45	11.6	12.35	12.76	10.64	12.31	10.57	12.55	11.98	10.05	12.66	11.74
hsa-miR-155	13.94	12.9	11.77	12.97	10.65	10.89	10.67	11.81	11.39	12.39	12.02	13.27	11.92	11.62	13.64	12.84	11.18	12.15	11.69	13.33	13.96	10.04	9.66	12.35	12.56	13.96	11.74	11.66	11.45	10.62	13.41	11.35	12.45	10.58	15.35	10.98	11.96	10.75	12.29	10.37	12.27	11.28	11.64	10.31	11.78	11.58	9.25	11.69	12.52
hsa-miR-15b	14	14.61	13.35	14.96	15.46	14.61	14.43	14.09	15.4	14.78	14.92	14.06	14.66	14.02	14.3	15.14	14.77	12.86	12.1	14.85	15.1	13.39	12.19	11.75	12.55	12.72	14.09	14.16	14.67	11.96	15.18	12.74	14.69	13.34	12.26	12.38	13.45	13.89	14.78	10.99	12.78	12.09	13.64	13.24	13.09	12.82	12.86	14.11	15.21
hsa-miR-16	15.52	15.59	14.75	15.59	15.49	13.05	15.59	14.98	15.63	15.39	15.42	15.54	15.51	13.15	14.4	15.65	15.72	14.12	13.43	15.54	15.69	14.18	13.5	12.04	14.31	13.72	15.17	15.62	15.33	13.71	15.38	13.3	15.24	14.09	10.57	13.4	14.99	15.14	15.53	12.21	14.54	13.68	14.37	14.36	14.39	14.4	13.91	15.26	15.63
hsa-miR-1827	14.41	13.73	13.71	14.09	10.65	12.9	12.04	12.17	12.85	12.87	12.76	11.85	13.86	12.62	12.86	12.59	12.67	12.09	15.15	13.45	13.34	11.48	13.43	11.85	12.61	11.83	14.39	12.87	12.5	13.69	14.17	14.93	13.22	14.09	13.42	14.86	13.3	13.65	12.66	15.46	13.88	11.66	13.75	12.3	14.66	13.34	12.97	13.28	13.51
hsa-miR-183*	12.41	12.49	12.86	11.85	11.16	12.6	11.24	11.02	10.73	12.13	12.12	11	11.45	9.2	11.06	11.94	11.19	12.05	13.75	13.15	12.78	12.12	10.37	11.72	10.07	11.45	11.96	10.74	11.61	11.15	12.97	11.66	12.22	9.4	11.36	12.28	9.46	11.49	11.57	12.1	11.71	8.74	11.73	11.04	11.87	10.75	9.64	12.82	13.48
hsa-miR-1908	14.67	14.39	14.43	13.9	10.49	13.85	12.39	12.75	12.23	13.28	14.28	13.19	12.9	12.06	11.63	13.48	12.77	13.47	15.42	14.59	14.47	14.94	12.71	12.21	10.77	12.22	13.17	12.13	13.19	13.98	14.79	14.94	13.07	13.2	13.29	14.9	13.82	14.06	12.88	15.25	13.73	12.66	14.38	13.74	14.03	13.3	12.83	14.72	13.39
hsa-miR-191	15.3	15.31	14.38	15.24	15.6	11.91	15.32	15.57	14.6	15.61	15.44	14.38	15.14	15.28	15.69	15.53	15.54	15.25	12.57	15.22	14.95	12.28	15.08	14.69	14.66	14.81	15.71	15.03	14.7	13.82	14.89	14.31	15.03	15.26	13.74	14.37	14.73	14.45	15.07	13.18	14.94	13.22	14.39	13.83	14.53	14.58	13.61	14.89	15.62
hsa-miR-1913	11.24	11.44	11.49	11.24	9.93	11.35	9.15	9.59	10.4	10.58	9.92	9.9	10.13	10.42	10.61	10.82	9.79	11.08	12.02	11.08	10.85	9.46	10.15	8.91	9.93	11.39	10.59	10.16	10.31	10.81	11.29	12.14	10.58	10.73	12.48	11.4	7.91	9.91	10.05	10.42	10.23	8.04	10.62	9.29	9.8	9.85	9.45	12.02	12
hsa-miR-1914	12.16	12.45	12.69	12.08	11.89	10.82	9.72	9.31	8.45	10.03	10.51	10.76	10.01	10.92	10.23	11.11	9.39	11.25	12.36	13.01	11.87	10.32	10.03	9.79	9.28	11.38	10.78	9.61	11.03	11.83	12.39	12.35	11.19	10.41	12.05	10.93	10.42	11.05	9.95	11.08	8.64	9.41	10.16	9.85	11.03	8.74	9.01	11.48	11.58
hsa-miR-1915	11.97	12.75	12.6	12.38	11.87	12.25	10	9.94	8.88	9.4	11.18	10.51	10.05	11.02	11.69	10.65	11.97	13.88	14.26	12.89	12.24	11.59	10.03	9.9	12.91	13.4	10.03	9.77	10.94	11.95	12.22	12.97	12.19	10.99	14.88	14.12	10.65	10.25	10.04	12.65	9.4	9.67	13.21	10.38	10.72	9.27	9.84	12.11	12.15
hsa-miR-193a-3p	14.36	15.5	14.02	14.37	13.63	11.4	13.48	15.34	15.25	13.19	13.63	14.3	15.43	15.12	13.53	15.03	13.07	13.36	11.9	14.91	15.07	12.57	11.38	13.39	13.85	12.22	13.44	14.2	15.02	11.88	14.5	13.11	14.4	11.73	12.51	13.03	13.03	12.95	13.1	10.71	12.17	10.14	11.56	12.08	11.43	12.4	11.34	13.77	12.6
hsa-miR-193b*	12.08	11.92	11.59	12.08	9.93	11.54	10.28	10.97	10.93	11.03	11.64	10.73	11.46	10.6	11.2	11.84	11.38	12.88	14.45	12.5	12.54	11.66	10.77	10.55	10.22	11.55	11.97	11.03	11.51	11.06	12.42	12.69	11.82	11.9	13.57	13.3	10.82	11.64	10.81	13.11	11.33	10.03	12.57	10.9	12.23	10.98	10.12	12.6	11.96
hsa-miR-199a-5p	15.68	13.96	15.14	14.4	12.74	12.73	15.43	13.63	15.54	15.08	12.85	15.23	15.65	12.87	15.3	13.67	12.68	13.89	13.28	15.38	14.46	14.11	11.18	13.71	14.67	11.35	15.28	14.43	14.91	12.99	14.69	11.79	15.19	12.47	10.55	13.44	13.35	14.81	14.24	12.18	15.61	13.78	14.6	13.66	14.71	14.3	10.64	13.41	13.85
hsa-miR-200c	15.69	15.68	15.71	15.7	15.56	15.73	15.89	11.28	14.5	15.84	15.83	15.77	12.65	15.27	15.61	15.76	15.87	15.17	14.38	15.79	15.83	15.33	15.89	15.87	13.93	13.27	15.75	15.79	15.8	15.34	15.73	15.39	15.85	15.88	13.42	15.25	15.78	15.71	15.71	14.23	15.77	15.68	15.3	15.54	15.85	15.7	15.71	15.63	15.67
hsa-miR-205*	14.02	14.23	14.13	14	12.93	13.58	12.39	12.53	13.39	13.32	13.4	12.3	14.04	13.43	13.24	13.15	12.62	12.95	14.17	13.66	13.63	11.47	13.34	13.21	12.18	12.66	14.41	13.07	13.18	13.12	14.33	14.44	13.15	13.76	14.15	14.53	13.31	13.68	13.3	14.1	14.08	12.06	14.4	12.69	14.87	13.34	13.3	14.21	14.19
hsa-miR-210	14.42	14.5	14.44	15.29	13.2	14.88	13.68	14.84	14.16	12.58	14.01	13.33	15.01	13.88	13.02	14.88	12.37	13.71	12.16	12.75	15.14	10.65	12.79	13.91	8.96	9.53	14.61	13.9	14.67	12.79	13.83	12.25	14.38	14.6	9.7	12.93	14.11	14.42	14.15	11.67	13	12.16	13.14	14.35	13.27	13.8	12.95	13.64	15.29
hsa-miR-2116	12.64	12.38	12.7	12.23	10.5	12.53	11.19	11.53	12	12.15	11.83	11	12.8	12.34	12.25	12.39	12.29	12.47	13.99	12.37	12.54	11.13	12.36	11.49	11.92	11.46	13.17	11.76	11.8	12.79	13.21	14.23	12.62	13.08	12.51	13.85	12.35	12.48	11.84	14.12	12.13	11.13	13.42	11.55	13.17	11.99	12.13	12.68	12.72
hsa-miR-214	15.29	13.53	14.6	13.47	12.09	12.2	14.91	13.26	14.66	14.61	12.29	13.88	14.81	11.66	14.27	12.96	11.79	11.9	14.05	14.62	13.55	13.99	11.29	13.01	14.05	12.11	14.6	13.37	13.95	12.08	14.31	12.14	14.05	12.28	11.11	13.46	12.8	14.25	13.7	13.75	15.02	12.6	14.02	12.83	14.99	14.25	11.08	13.39	13.6
hsa-miR-218-2*	10.34	10.33	10.41	10.13	7.9	9.76	8.87	9.14	10.11	10.03	9.71	9.33	10.11	6.54	9.59	10.38	9.16	10.46	12.69	11.64	11.27	7.56	9.38	9.05	7.56	9.46	10.14	9.52	10.01	9.53	10.6	11.22	10.52	10.65	11.49	11	8.96	9.51	9.85	10.48	9.74	8.58	9.63	9.11	10.13	8.73	8.8	10.91	10.44
hsa-miR-22	15.53	15.52	15.5	15.53	14.22	15.53	15.71	15.49	15.63	15.64	15.29	15.73	15.5	14.92	14.66	15.71	13.84	15.09	13.8	15.22	15.61	11.09	12.23	15.55	15.26	15.08	15.52	15.49	15.38	13.39	15.54	12.78	14.96	14.05	14.01	13.93	14.01	15.78	15.53	12.3	15.17	12.7	14.52	14.28	14.13	14.19	13.27	14.69	15.37
hsa-miR-222	15.07	14.69	14.82	12.88	13.25	9.78	12.87	14.69	13.71	14.15	12.7	14.44	14.33	12.65	14.61	14.64	11.69	12.15	12.2	14.51	15.24	10.82	12.2	13	14.88	13.87	14.06	13.73	14.47	10.74	14.43	10.89	14.75	9.31	14.26	12.25	12.12	14.6	13.45	10.83	14.72	13.15	13.17	12.77	13.57	12.82	11.21	14.1	15.16
hsa-miR-223	13.33	12.82	13.7	12.54	10.5	11.27	10.89	10.29	12.47	12.66	13.42	13	12.49	13.18	12.26	12.99	11.32	11.92	12.35	13.25	14.81	11.55	12.05	12.22	11.54	11.2	15.44	11.91	13.28	12.27	13.33	12.29	13.47	12.41	12.19	12.49	14.72	14.93	13.5	12.6	13.82	12.47	11.35	11.46	13.11	11.22	11.45	13.54	13.93
hsa-miR-224*	12.74	12.52	11.9	11.24	10.46	11.11	9.64	10.95	11.46	11.25	10.98	10.21	11.45	9.93	11.37	11.5	10.46	11.2	13.32	11.7	11.37	9.11	10.55	10.99	10.43	11.32	11.76	10	11.11	10.35	12.24	12.99	11.55	10.97	12.27	12.7	10.86	11.3	10.58	13.97	11.4	9.96	11.9	10.18	11.82	11.48	10.1	11.36	11.75
hsa-miR-2355-3p	12.96	12.27	12.5	12.54	10.38	11.54	10.47	10.51	11.63	11.31	11.68	10.11	12.41	10.68	11.47	11.48	11.11	10.28	11.1	11.78	12.19	8.77	10.02	10.43	11.01	10.29	12.75	10.68	11.01	10.26	12.61	11.92	11.59	11.26	11.44	12.5	11.31	12.08	10.79	12.21	12.17	9.73	12.66	10.48	13.27	11.52	10.31	12.31	12.3
hsa-miR-23a	15.57	15.57	15.61	15.4	15.43	15.13	15.1	15.61	15.17	15.46	15.54	15.09	15.51	15.33	15.4	15.4	13.17	14.79	13.35	15.35	15.54	12.96	13.41	15.06	14.43	13.4	15.46	15.2	15.57	12.69	15.56	14.29	15.53	14.65	13.39	13.42	14.27	15.54	15.33	12.57	15.13	14.2	14.16	15.03	14.86	14.83	14.17	15.68	15.69
hsa-miR-23a*	10.7	10.63	11.19	10.2	7.82	10.21	8.6	9.86	9.81	10.23	10.69	9.59	10.39	9.38	8.66	11.26	9.71	10.45	11.27	11.75	11.94	7.71	9.72	9.47	6.48	9.57	10.9	10.2	11.58	9.63	11.5	11.46	11.13	11.45	12.59	11.62	10.36	10.48	9.79	11.13	10.1	8.74	10.18	10.12	11	10.11	9.43	11.18	11.38
hsa-miR-23b	15.75	15.88	15.71	15.74	15.64	15.85	15.41	15.62	15.61	15.43	15.62	15.76	15.72	15.21	15.59	15.82	15.66	15.6	15.47	15.65	15.81	14.15	15.33	14.22	15.73	14.98	15.84	15.47	15.91	15.1	15.87	15.43	15.66	15.76	15.32	15.54	15.71	15.8	15.85	14.88	15.59	15.67	15.88	15.75	15.58	15.83	15.04	15.86	15.87
hsa-miR-23c	13.14	11.32	12.27	11.77	10.09	10.65	10.24	10.39	11.78	12.08	10.93	11.02	11.57	8	10.54	11.39	8.91	8.79	11	12.13	11.23	8.05	9.8	9.37	9.81	7.72	11.86	10.66	11.12	10.15	12.82	12.2	11.96	10.79	11.32	11.11	11.13	11.79	10.82	11.68	11.71	10.72	9.92	9.5	11.55	10.49	9.44	11.45	12.45
hsa-miR-24	15.48	15.2	15.46	15.07	12.8	15.6	15.57	15.75	15.44	15.49	15.58	15.31	15.55	15.14	14.14	15.53	12.68	12.16	15.12	15.48	15.67	13.57	15.43	14.24	12.29	11.36	15.71	15.05	15.62	15.12	15.56	15.51	15.1	15.28	12.51	13.97	15.38	15.58	15.43	14.99	15.63	15.25	13.81	15.36	15.11	15.02	14.79	14.97	15.64
hsa-miR-24-1*	12.58	11.4	12.02	11.71	9.84	10.1	9.77	9.88	11.36	11.49	10.19	10.85	11.42	10.2	11.63	11.46	10.24	9.69	11.1	11.7	11.55	8.63	10.1	9.05	10.91	10	11.52	10.61	11.32	10.11	12.05	11.6	12.24	10.93	12.12	11.31	11.05	10.83	10.5	12.01	10.81	9.64	10.67	9.74	11.01	10.08	9.49	11.23	12.07
hsa-miR-25*	12.76	12.96	12.75	12.58	11.68	12.53	10.7	10.68	11.38	11.57	12.14	11.31	12.16	11.17	11.04	11.84	11.48	13.16	15.43	13.66	13.09	12.05	11.47	11.2	9.57	11.71	12.99	11.37	12.13	12.16	13.43	13.67	12.11	12.59	13.52	13.43	11.84	12.35	11.61	13.35	11.93	10.66	13.32	11.18	13.2	11.85	10.91	12.71	12.96
hsa-miR-299-5p	15.73	15.73	15.82	15.72	13.69	14.97	13.02	13.91	13.76	13.62	15.42	13.56	13.55	14.08	14.86	14.32	14.95	15.63	15.61	15.27	15.35	15.49	13.67	13.71	15.47	15.31	14.71	14.06	14.58	14.83	15.57	15.45	15.17	14.95	15.44	15.79	13.74	15.13	13.49	15.14	14.84	13.14	15.2	14.6	14.88	14.69	14.14	15.33	15.16
hsa-miR-29a	15.47	14.89	15.54	14.46	15.21	14.5	14.47	15.35	15.43	15.41	15.34	15.48	15.54	14.15	14.96	15.57	13.7	14.75	13.84	15.24	15.58	12.17	12.17	14.29	15.23	13.75	15.23	15.16	15.49	13.16	15.59	12.84	15.26	13.14	13.43	13.93	13.43	15.37	15.06	12.38	14.99	14	14.43	13.81	13.57	13.51	13.59	13.92	15.24
hsa-miR-29b-1*	11.3	11.05	11.3	10.95	10.44	9.72	8.85	9.45	10.46	9.79	10.33	9.38	10.82	8.28	9.79	11.07	8.79	9.49	10.9	10.57	11	8.39	8.91	9.25	9.59	9.43	11.1	9.97	10.36	9.51	11.16	9.74	10.46	10.44	11.23	11.48	8.81	10.72	9.72	10.7	10.58	8.45	10.82	9.52	11.39	9.4	9.49	11.5	11.26
hsa-miR-300	14.82	14.4	14.99	13.9	12.66	13.73	12.84	12.45	12.95	12.84	13.87	12.69	13.41	12.09	14.38	12.95	14.05	13.84	14.5	14.15	13.75	13.72	13.33	12.69	13.32	12.88	13.88	12.64	13.23	13.4	14.63	15.25	14.09	13.87	12.52	14.11	13.5	13.93	12.82	13.74	13.22	12.79	14.48	13.7	15	13.48	13	14.51	14.57
hsa-miR-302a	13.56	13.02	13.45	12.83	11.35	13.38	11.63	12.07	12.77	12.41	12.4	11.96	12.89	13.09	12.68	12.52	13.13	13.55	14.93	13.45	13.52	12.34	12.96	12.18	12.47	13.76	13.41	12.15	12.71	13.28	14.1	14.4	13.21	13.2	14.11	14.95	12.52	13.03	12.54	14.35	12.81	11.88	13.85	12.85	14.08	12.79	12.6	14.32	13.18
[truncated: 136 more rows]
[truncated: 37 more columns]

## Sheet: 3 Training_Data_normalized
Supplemental Table 3. Training Cohort, Normalized Data
[truncated: 214 more rows]
[truncated: 37 more columns]

## Sheet: 4 20_best_classifiers
Supplemental Table 4. Twenty Best Classifiers on Training Cohort, Sorted by Accuracy
[truncated: 22 more rows]

[truncated: 7 more sheets: 5 Classifier, 6 Test Data, Clinical Info., 7 Test_data, 8 Test_data_transformed, 9 Discriminant_Values, 10 Pathway_Enrichment_Analysis, Read Me]
